# Supplementary material for: Systems-Wide Prediction of Enzyme Promiscuity Reveals a New Underground Alternative Route for Pyridoxal 5’-Phosphate Production in E. coli
Source: PLoS Comput Biol. 2016 Jan 28;12(1):e1004705. doi: 10.1371/journal.pcbi.1004705 (PMC4731195; doi:10.1371/journal.pcbi.1004705)
Supplement: S1 Table — (XLSX) [file pcbi.1004705.s013.xlsx]

## Sheet: Table S1. direct replacer stats
	Predicted target and replacer genes:									Distances between a replacer gene and the genes within its similarity tree that have the given 'replacer' function.							Features of target-replacer pairs (true or false, with falses highlighted red)								Features of predicted targets				Features of predicted replacers
..	target(SEED, full)	replacer(SEED, full)	target(kegg)	replacer(kegg)	target_name	replacer_name	target_EC#	replacer_EC#(for primary function)	..	Average_distance	Median_distance	Count_genes	min_distance	std_of_distance	Count_organisms	..	TR_pair_predicted_by_us	TRpair_is_true_according_to_patrick/kim_updated_by_us	TR_pair_checked_by_us (this is whether we checked a target-replacer pair for multicopy suppression in wetlab experiments)	patrick_target (these are all target genes reported in Patrick 2007; because these genes are conditionally essential on M9 medium, they can replacers for them can be validated via multicopy suppression)	patrickTR	target_metabolic (judged by whether it is in the SEED E. coli genome-scale metabolic model)	replacer_metabolic (judged by whether it is in the SEED E. coli genome-scale metabolic model)	..	num_exp_replacers_for_target (this is the num_patrick_replacers_for_target, modified for the ones that we showed did not turn out to be true, and the new ones from us)	num_patrick/kim_replacers_for_target	target_ess_KEIO_plus_gerdes1 (previously noted experimental essentiality of the target gene (unconditional essentiality..)	..	replacer_overexpression_lethality_invitro (high score = less deleterious when overexpressed)	replacer_overexpression_lethality_edge (high score = less deleterious when overexpressed)	..
..	fig|83333.1.peg.32	fig|83333.1.peg.1998	b0032	b2023	carA	hisH	EC:6.3.5.5	#N/A	..	8.60311	8.58604	44	8.3301	0.177919	44	..	TRUE	FALSE	TRUE	TRUE	FALSE	TRUE	TRUE	..	2	4	FALSE	..	1	0.400264	..
..	fig|83333.1.peg.32	fig|83333.1.peg.3295	b0032	b3360	carA	pabA	EC:6.3.5.5	EC:2.6.1.85	..	6.3443	6.5169	2749	1.28565	0.708787	2559	..	TRUE	FALSE	TRUE	TRUE	FALSE	TRUE	TRUE	..	2	4	FALSE	..	1	0.656837	..
..	fig|83333.1.peg.2521	fig|83333.1.peg.762	b2551	b0776	glyA	bioF	EC:2.1.2.1	EC:2.3.1.47	..	6.21391	6.26042	9	5.86434	0.176234	9	..	TRUE	FALSE	TRUE	TRUE	FALSE	TRUE	TRUE	..	3	4	TRUE	..	1	nan	..
..	fig|83333.1.peg.2521	fig|83333.1.peg.3553	b2551	b3617	glyA	kbl	EC:2.1.2.1	EC:2.3.1.29	..	5.55521	5.53232	11	5.41669	0.101149	10	..	TRUE	FALSE	TRUE	TRUE	FALSE	TRUE	TRUE	..	3	4	TRUE	..	1	-0.202387	..
..	fig|83333.1.peg.2521	fig|83333.1.peg.856	b2551	b0870	glyA	ltaE	EC:2.1.2.1	#N/A	..	4.2184	4.3105	2	4.1263	0.0921	2	..	TRUE	FALSE	TRUE	TRUE	TRUE	TRUE	TRUE	..	3	4	TRUE	..	1	-0.231714	..
..	fig|83333.1.peg.2521	fig|83333.1.peg.3720	b2551	b3791	glyA	rffA	EC:2.1.2.1	EC:2.6.1.59	..	6.78783	6.78783	1	6.78783	0	1	..	TRUE	FALSE	TRUE	TRUE	FALSE	TRUE	TRUE	..	3	4	TRUE	..	2	-0.323987	..
..	fig|83333.1.peg.2521	fig|83333.1.peg.4002	b2551	b4090	glyA	rpiB	EC:2.1.2.1	EC:5.3.1.6	..	2.49164	2.24498	7	1.82359	0.698306	7	..	TRUE	FALSE	TRUE	TRUE	FALSE	TRUE	TRUE	..	3	4	TRUE	..	2	nan	..
..	fig|83333.1.peg.2521	fig|83333.1.peg.3645	b2551	b3708	glyA	tnaA	EC:2.1.2.1	EC:4.1.99.1	..	4.30698	4.30698	1	4.30698	0	1	..	TRUE	FALSE	TRUE	TRUE	FALSE	TRUE	TRUE	..	3	4	TRUE	..	2	nan	..
..	fig|83333.1.peg.1998	fig|83333.1.peg.1999	b2023	b2024	hisH	hisA	#N/A	EC:5.3.1.16	..	5.30771	5.39744	3	5.12825	0.126897	3	..	TRUE	TRUE	TRUE	TRUE	FALSE	TRUE	TRUE	..	2	1	FALSE	..	1	0.400264	..
..	fig|83333.1.peg.1998	fig|83333.1.peg.2000	b2023	b2025	hisH	hisF	#N/A	#N/A	..	2.67899	2.68846	5	2.64795	0.0281687	5	..	TRUE	TRUE	TRUE	TRUE	TRUE	TRUE	TRUE	..	2	1	FALSE	..	2	0.400264	..
..	fig|83333.1.peg.1998	fig|83333.1.peg.3295	b2023	b3360	hisH	pabA	#N/A	EC:2.6.1.85	..	9.23835	9.13393	214	7.49424	0.663115	213	..	TRUE	FALSE	TRUE	TRUE	FALSE	TRUE	TRUE	..	2	1	FALSE	..	1	0.656837	..
..	fig|83333.1.peg.3702	fig|83333.1.peg.2382	b3772	b2414	ilvA	cysK	EC:4.3.1.19	EC:2.5.1.47#EC:4.5.1.5	..	5.59799	5.67614	633	2.8229	0.217607	597	..	TRUE	FALSE	TRUE	TRUE	FALSE	TRUE	TRUE	..	3	2	FALSE	..	1	0.363877	..
..	fig|83333.1.peg.3702	fig|83333.1.peg.2389	b3772	b2421	ilvA	cysM	EC:4.3.1.19	EC:2.5.1.47	..	4.74792	4.78373	612	2.84417	0.176148	561	..	TRUE	TRUE	TRUE	TRUE	FALSE	TRUE	TRUE	..	3	2	FALSE	..	1	0.363877	..
..	fig|83333.1.peg.3702	fig|83333.1.peg.2339	b3772	b2366	ilvA	dsdA	EC:4.3.1.19	EC:4.3.1.18	..	5.9836	5.95886	670	5.1648	0.127803	625	..	TRUE	FALSE	TRUE	TRUE	FALSE	TRUE	TRUE	..	3	2	FALSE	..	1	nan	..
..	fig|83333.1.peg.3702	fig|83333.1.peg.3063	b3772	b3117	ilvA	tdcB	EC:4.3.1.19	EC:4.3.1.17#EC:4.3.1.19	..	2.64449	2.59935	1236	1.69208	0.257844	1162	..	TRUE	TRUE	TRUE	TRUE	TRUE	TRUE	TRUE	..	3	2	FALSE	..	1	0.357837	..
..	fig|83333.1.peg.3701	fig|83333.1.peg.1835	b3771	b1851	ilvD	edd	EC:4.2.1.9	EC:4.2.1.12	..	4.15784	4.21088	2876	3.49177	0.249117	2465	..	TRUE	FALSE	TRUE	TRUE	FALSE	TRUE	TRUE	..	1	1	FALSE	..	2	-0.176952	..
..	fig|83333.1.peg.3700	fig|83333.1.peg.1081	b3770	b1096	ilvE	pabC	EC:2.6.1.42	EC:4.1.3.38	..	3.59463	3.68913	83	2.69591	0.298848	78	..	TRUE	FALSE	TRUE	TRUE	FALSE	TRUE	TRUE	..	1	1	FALSE	..	2	0.656837	..
..	fig|83333.1.peg.2956	fig|83333.1.peg.856	b3008	b0870	metC	ltaE	EC:4.4.1.8	#N/A	..	4.72779	4.34264	19	4.33794	0.55775	19	..	TRUE	FALSE	TRUE	TRUE	FALSE	TRUE	TRUE	..	4	3	FALSE	..	1	-0.231714	..
..	fig|83333.1.peg.2956	fig|83333.1.peg.3858	b3008	b3939	metC	metB	EC:4.4.1.8	EC:2.5.1.48	..	2.86009	2.66254	2559	1.57194	0.650795	1924	..	TRUE	TRUE	TRUE	TRUE	FALSE	TRUE	TRUE	..	4	3	FALSE	..	1	0.381302	..
..	fig|83333.1.peg.3295	fig|83333.1.peg.1998	b3360	b2023	pabA	hisH	EC:2.6.1.85	#N/A	..	9.31774	9.34733	293	7.70078	0.442055	290	..	TRUE	FALSE	TRUE	TRUE	FALSE	TRUE	TRUE	..	2	2	FALSE	..	1	0.400264	..
..	fig|83333.1.peg.3295	fig|83333.1.peg.2239	b3360	b2265	pabA	menF	EC:2.6.1.85	EC:5.4.4.2	..	6.20192	6.25795	197	5.71592	0.263905	190	..	TRUE	TRUE	TRUE	TRUE	TRUE	TRUE	TRUE	..	2	2	FALSE	..	1	0	..
..	fig|83333.1.peg.3295	fig|83333.1.peg.1795	b3360	b1812	pabA	pabB	EC:2.6.1.85	EC:2.6.1.85	..	6.61971	6.89273	199	3.75387	0.716033	193	..	TRUE	TRUE	TRUE	TRUE	TRUE	TRUE	TRUE	..	2	2	FALSE	..	2	0.656837	..
..	fig|83333.1.peg.3295	fig|83333.1.peg.1251	b3360	b1264	pabA	trpE	EC:2.6.1.85	EC:4.1.3.27	..	6.14408	6.01376	165	5.50944	0.439226	159	..	TRUE	FALSE	TRUE	TRUE	FALSE	TRUE	TRUE	..	2	2	FALSE	..	0	0.421245	..
..	fig|83333.1.peg.1795	fig|83333.1.peg.142	b1812	b0142	pabB	folK	EC:2.6.1.85	EC:2.7.6.3	..	3.79178	3.79178	1	3.79178	0	1	..	TRUE	FALSE	TRUE	TRUE	FALSE	TRUE	TRUE	..	1	1	FALSE	..	2	0.656837	..
..	fig|83333.1.peg.1795	fig|83333.1.peg.1998	b1812	b2023	pabB	hisH	EC:2.6.1.85	#N/A	..	8.98531	9.22592	28	7.70078	0.590027	28	..	TRUE	FALSE	TRUE	TRUE	FALSE	TRUE	TRUE	..	1	1	FALSE	..	1	0.400264	..
..	fig|83333.1.peg.1795	fig|83333.1.peg.3700	b1812	b3770	pabB	ilvE	EC:2.6.1.85	EC:2.6.1.42	..	5.19984	5.14734	198	3.60104	0.478012	198	..	TRUE	FALSE	TRUE	TRUE	FALSE	TRUE	TRUE	..	1	1	FALSE	..	nan	0.342476	..
..	fig|83333.1.peg.1795	fig|83333.1.peg.2239	b1812	b2265	pabB	menF	EC:2.6.1.85	EC:5.4.4.2	..	6.59352	6.58802	2042	5.04411	0.633933	2008	..	TRUE	TRUE	TRUE	TRUE	TRUE	TRUE	TRUE	..	1	1	FALSE	..	1	0	..
..	fig|83333.1.peg.1795	fig|83333.1.peg.3295	b1812	b3360	pabB	pabA	EC:2.6.1.85	EC:2.6.1.85	..	2.79238	2.86487	117	1.41709	0.347001	112	..	TRUE	TRUE	TRUE	TRUE	TRUE	TRUE	TRUE	..	1	1	FALSE	..	1	0.656837	..
..	fig|83333.1.peg.1795	fig|83333.1.peg.1081	b1812	b1096	pabB	pabC	EC:2.6.1.85	EC:4.1.3.38	..	3.39117	3.39117	1	3.39117	0	1	..	TRUE	FALSE	TRUE	TRUE	FALSE	TRUE	TRUE	..	1	1	FALSE	..	2	0.656837	..
..	fig|83333.1.peg.1795	fig|83333.1.peg.1251	b1812	b1264	pabB	trpE	EC:2.6.1.85	EC:4.1.3.27	..	6.3134	6.31082	909	4.71969	0.743634	897	..	TRUE	FALSE	TRUE	TRUE	FALSE	TRUE	TRUE	..	1	1	FALSE	..	0	0.421245	..
..	fig|83333.1.peg.1795	fig|83333.1.peg.2042	b1812	b2066	pabB	udk	EC:2.6.1.85	EC:2.7.1.48	..	4.61565	4.64602	2	4.58528	0.03037	2	..	TRUE	FALSE	TRUE	TRUE	FALSE	TRUE	TRUE	..	1	1	FALSE	..	1	-0.195172	..
..	fig|83333.1.peg.2294	fig|83333.1.peg.1370	b2320	b1380	pdxB	ldhA	EC:1.1.1.290	EC:1.1.1.28	..	6.81449	6.87108	582	6.11343	0.219239	580	..	TRUE	FALSE	TRUE	TRUE	FALSE	TRUE	TRUE	..	9	9	FALSE	..	1	-0.176952	..
..	fig|83333.1.peg.2294	fig|83333.1.peg.2864	b2320	b2913	pdxB	serA	EC:1.1.1.290	EC:1.1.1.95	..	4.98033	4.98102	442	4.04228	0.225822	440	..	TRUE	FALSE	TRUE	TRUE	FALSE	TRUE	TRUE	..	9	9	FALSE	..	1	0.217333	..
..	fig|83333.1.peg.2294	fig|83333.1.peg.3485	b2320	b3553	pdxB	yiaE	EC:1.1.1.290	#N/A	..	4.95268	5.03748	492	4.22055	0.190131	489	..	TRUE	FALSE	TRUE	TRUE	FALSE	TRUE	TRUE	..	9	9	FALSE	..	nan	nan	..
..	fig|83333.1.peg.2286	fig|83333.1.peg.3666	b2312	b3729	purF	glmS	EC:2.4.2.14	EC:2.6.1.16	..	1.8408	1.8408	1	1.8408	0	1	..	TRUE	FALSE	TRUE	TRUE	FALSE	TRUE	TRUE	..	0	1	FALSE	..	2	0.400383	..
..	fig|83333.1.peg.519	fig|83333.1.peg.49	b0522	b0048	purK	folA	EC:6.3.4.18	EC:1.5.1.3	..	2.36857	2.36857	1	2.36857	0	1	..	TRUE	FALSE	TRUE	TRUE	FALSE	TRUE	TRUE	..	3	3	FALSE	..	0	0.454071	..
..	fig|83333.1.peg.519	fig|83333.1.peg.520	b0522	b0523	purK	purE	EC:6.3.4.18	EC:5.4.99.18	..	1.83871	1.83871	2	1.83871	0	2	..	TRUE	TRUE	TRUE	TRUE	TRUE	TRUE	TRUE	..	3	3	FALSE	..	2	0.342766	..
..	fig|83333.1.peg.519	fig|83333.1.peg.1833	b0522	b1849	purK	purT	EC:6.3.4.18	#N/A	..	3.9251	3.84795	1855	1.29865	0.313252	1809	..	TRUE	FALSE	TRUE	TRUE	FALSE	TRUE	TRUE	..	3	3	FALSE	..	1	0.576807	..
..	fig|83333.1.peg.2864	fig|83333.1.peg.62	b2913	b0061	serA	araD	EC:1.1.1.95	EC:5.1.3.4	..	4.56051	4.56051	1	4.56051	0	1	..	TRUE	FALSE	TRUE	TRUE	FALSE	TRUE	TRUE	..	0	1	FALSE	..	2	nan	..
..	fig|83333.1.peg.2864	fig|83333.1.peg.2756	b2913	b2800	serA	fucA	EC:1.1.1.95	EC:4.1.2.17	..	3.03259	3.03259	1	3.03259	0	1	..	TRUE	FALSE	TRUE	TRUE	FALSE	TRUE	TRUE	..	0	1	FALSE	..	1	nan	..
..	fig|83333.1.peg.2864	fig|83333.1.peg.2759	b2913	b2803	serA	fucK	EC:1.1.1.95	EC:2.7.1.51	..	4.69559	4.77998	10	3.80511	0.301157	9	..	TRUE	FALSE	TRUE	TRUE	FALSE	TRUE	TRUE	..	0	1	FALSE	..	0	nan	..
..	fig|83333.1.peg.2864	fig|83333.1.peg.3845	b2913	b3926	serA	glpK	EC:1.1.1.95	EC:2.7.1.30	..	4.82022	4.84541	10	4.4034	0.151718	9	..	TRUE	FALSE	TRUE	TRUE	FALSE	TRUE	TRUE	..	0	1	FALSE	..	0	nan	..
..	fig|83333.1.peg.2864	fig|83333.1.peg.3607	b2913	b3670	serA	ilvN	EC:1.1.1.95	EC:2.2.1.6	..	4.85516	4.85516	1	4.85516	0	1	..	TRUE	FALSE	TRUE	TRUE	FALSE	TRUE	TRUE	..	0	1	FALSE	..	2	0.320526	..
..	fig|83333.1.peg.2864	fig|83333.1.peg.1370	b2913	b1380	serA	ldhA	EC:1.1.1.95	EC:1.1.1.28	..	5.84919	5.76784	5385	3.02246	0.783084	2614	..	TRUE	FALSE	TRUE	TRUE	FALSE	TRUE	TRUE	..	0	1	FALSE	..	1	-0.176952	..
..	fig|83333.1.peg.2864	fig|83333.1.peg.2294	b2913	b2320	serA	pdxB	EC:1.1.1.95	EC:1.1.1.290	..	4.26495	4.38756	1177	2.37312	0.338661	1074	..	TRUE	FALSE	TRUE	TRUE	FALSE	TRUE	TRUE	..	0	1	FALSE	..	1	0.733111	..
..	fig|83333.1.peg.2864	fig|83333.1.peg.3498	b2913	b3564	serA	xylB	EC:1.1.1.95	EC:2.7.1.17	..	3.47316	3.43322	10	3.32721	0.138685	9	..	TRUE	FALSE	TRUE	TRUE	FALSE	TRUE	TRUE	..	0	1	FALSE	..	0	nan	..
..	fig|83333.1.peg.2864	fig|83333.1.peg.3485	b2913	b3553	serA	yiaE	EC:1.1.1.95	#N/A	..	3.84502	3.73393	5883	0.73933	0.582026	2608	..	TRUE	FALSE	TRUE	TRUE	FALSE	TRUE	TRUE	..	0	1	FALSE	..	nan	nan	..
..	fig|83333.1.peg.4296	fig|83333.1.peg.3320	b4388	b3385	serB	gph	EC:3.1.3.3	EC:3.1.3.18	..	4.89567	4.9	2	4.89135	0.004325	2	..	TRUE	TRUE	TRUE	TRUE	TRUE	TRUE	TRUE	..	3	3	FALSE	..	0	nan	..
..	fig|83333.1.peg.4296	fig|83333.1.peg.3141	b4388	b3198	serB	kdsC	EC:3.1.3.3	EC:3.1.3.45	..	4.03144	4.16474	7	2.85363	0.60068	7	..	TRUE	FALSE	TRUE	TRUE	FALSE	TRUE	TRUE	..	3	3	FALSE	..	0	0.437527	..
..	fig|83333.1.peg.4296	fig|83333.1.peg.2965	b4388	b3018	serB	plsC	EC:3.1.3.3	EC:2.3.1#EC:2.3.1.51	..	2.75583	2.84228	75	2.09622	0.283822	75	..	TRUE	FALSE	TRUE	TRUE	FALSE	TRUE	TRUE	..	3	3	FALSE	..	0	0.409612	..
..	fig|83333.1.peg.4296	fig|83333.1.peg.1305	b4388	b1317	serB	ycjU	EC:3.1.3.3	EC:5.4.2.6	..	7.68865	7.87976	4	7.45143	0.239444	4	..	TRUE	FALSE	TRUE	TRUE	FALSE	TRUE	TRUE	..	3	3	FALSE	..	nan	nan	..
..	fig|83333.1.peg.2286	fig|83333.1.peg.233	b2312	b0238	purF	gpt	EC:2.4.2.14	EC:2.4.2.22	..	2.287	2.22591	3	2.18232	0.118556	3	..	TRUE	FALSE	TRUE	TRUE	FALSE	TRUE	TRUE	..	0	1	FALSE	..	0	-0.203248	..
..	fig|83333.1.peg.2384	fig|83333.1.peg.1184	b2416	b1198	ptsI	ycgC	EC:2.7.3.9	#N/A	..	3.02119	3.08523	66	2.19479	0.158032	63	..	TRUE	FALSE	TRUE	TRUE	FALSE	TRUE	TRUE	..	3	3	FALSE	..	nan	0	..
..	fig|83333.1.peg.2384	fig|83333.1.peg.2069	b2416	b2094	ptsI	gatA	EC:2.7.3.9	#N/A	..	2.73548	2.76867	9	2.47955	0.162205	9	..	TRUE	FALSE	TRUE	TRUE	FALSE	TRUE	TRUE	..	3	3	FALSE	..	1.5	nan	..
..	fig|83333.1.peg.2384	fig|83333.1.peg.2144	b2416	b2169	ptsI	fruB	EC:2.7.3.9	#N/A	..	2.27149	2.12862	58	1.81027	0.322357	58	..	TRUE	FALSE	TRUE	TRUE	FALSE	TRUE	TRUE	..	3	3	FALSE	..	1	nan	..
..	fig|83333.1.peg.2384	fig|83333.1.peg.2356	b2416	b2383	ptsI	fryA	EC:2.7.3.9	EC:2.7.3.9	..	1.18695	1.58445	246	0	0.709133	187	..	TRUE	FALSE	TRUE	TRUE	FALSE	TRUE	TRUE	..	3	3	FALSE	..	nan	nan	..
..	fig|83333.1.peg.2384	fig|83333.1.peg.2383	b2416	b2415	ptsI	ptsH	EC:2.7.3.9	#N/A	..	2.9009	2.88303	474	1.29669	0.383729	371	..	TRUE	FALSE	TRUE	TRUE	FALSE	TRUE	TRUE	..	3	3	FALSE	..	2	nan	..
..	fig|83333.1.peg.2384	fig|83333.1.peg.2385	b2416	b2417	ptsI	crr	EC:2.7.3.9	#N/A	..	2.45131	2.52597	105	2.01827	0.14818	96	..	TRUE	FALSE	TRUE	TRUE	FALSE	TRUE	TRUE	..	3	3	FALSE	..	2	nan	..
..	fig|83333.1.peg.2384	fig|83333.1.peg.3821	b2416	b3900	ptsI	frvA	EC:2.7.3.9	#N/A	..	3.41378	3.47395	427	2.84663	0.332618	314	..	TRUE	FALSE	TRUE	TRUE	FALSE	TRUE	TRUE	..	3	3	FALSE	..	nan	nan	..
..	fig|83333.1.peg.2384	fig|83333.1.peg.3866	b2416	b3947	ptsI	ptsA	EC:2.7.3.9	EC:2.7.3.9	..	0.72468	0.55207	288	0.00162	0.707086	193	..	TRUE	FALSE	TRUE	TRUE	FALSE	TRUE	TRUE	..	3	3	FALSE	..	nan	nan	..
..	fig|83333.1.peg.2864	fig|83333.1.peg.3825	b2913	b3904	serA	rhaB	EC:1.1.1.95	EC:2.7.1.5	..	4.10598	4.12214	10	3.92661	0.07678	9	..	TRUE	FALSE	TRUE	TRUE	FALSE	TRUE	TRUE	..	0	1	FALSE	..	0	nan	..
..	fig|83333.1.peg.2956	fig|83333.1.peg.3720	b3008	b3791	metC	rffA	EC:4.4.1.8	EC:2.6.1.59	..	5.10576	5.10576	1	5.10576	0	1	..	TRUE	FALSE	TRUE	TRUE	FALSE	TRUE	TRUE	..	4	3	FALSE	..	2	-0.323987	..
..	fig|83333.1.peg.519	fig|83333.1.peg.93	b0522	b0092	purK	ddlB	EC:6.3.4.18	EC:6.3.2.4	..	4.21558	4.21558	2	4.21558	0	2	..	TRUE	FALSE	TRUE	TRUE	FALSE	TRUE	TRUE	..	3	3	FALSE	..	2	0.452509	..
..	fig|83333.1.peg.73	fig|83333.1.peg.72	b0072	b0071	leuC	leuD	EC:4.2.1.33	EC:4.2.1.33	..	5.14278	5.10656	12	4.06633	0.47455	12	..	TRUE	FALSE	FALSE	TRUE	FALSE	TRUE	TRUE	..	0	0	FALSE	..	2	0.342476	..
..	fig|83333.1.peg.73	fig|83333.1.peg.118	b0072	b0118	leuC	acnB	EC:4.2.1.33	EC:4.2.1.3#EC:4.2.1.99	..	0.62386	0.62386	1	0.62386	0	1	..	TRUE	FALSE	FALSE	TRUE	FALSE	TRUE	TRUE	..	0	0	FALSE	..	2	0.313992	..
..	fig|83333.1.peg.75	fig|83333.1.peg.349	b0074	b0352	leuA	mhpE	EC:2.3.3.13	EC:4.1.3.39	..	5.04348	4.87084	2220	3.78297	0.654823	2012	..	TRUE	FALSE	FALSE	TRUE	FALSE	TRUE	TRUE	..	0	0	FALSE	..	0	nan	..
..	fig|83333.1.peg.74	fig|83333.1.peg.72	b0073	b0071	leuB	leuD	EC:1.1.1.85	EC:4.2.1.33	..	3.58247	3.58247	1	3.58247	0	1	..	TRUE	FALSE	FALSE	TRUE	FALSE	TRUE	TRUE	..	0	0	FALSE	..	2	0.342476	..
..	fig|83333.1.peg.74	fig|83333.1.peg.1783	b0073	b1800	leuB	dmlA	EC:1.1.1.85	EC:1.1.1.83	..	3.52488	3.54846	2575	2.3876	0.305384	2431	..	TRUE	FALSE	FALSE	TRUE	FALSE	TRUE	TRUE	..	0	0	FALSE	..	1	nan	..
..	fig|83333.1.peg.74	fig|83333.1.peg.1121	b0073	b1136	leuB	icd	EC:1.1.1.85	EC:1.1.1.42	..	3.75355	3.78323	310	2.83878	0.22902	304	..	TRUE	FALSE	FALSE	TRUE	FALSE	TRUE	TRUE	..	0	0	FALSE	..	2	0.313992	..
..	fig|83333.1.peg.4155	fig|83333.1.peg.4154	b4245	b4244	pyrB	pyrI	EC:2.1.3.2	#N/A	..	3.35237	3.02872	25	2.87917	0.63738	25	..	TRUE	FALSE	FALSE	TRUE	FALSE	TRUE	TRUE	..	0	0	FALSE	..	2	0.356143	..
..	fig|83333.1.peg.4155	fig|83333.1.peg.4164	b4245	b4254	pyrB	argI	EC:2.1.3.2	EC:2.1.3.3	..	4.69307	4.65499	2603	4.0285	0.279673	2501	..	TRUE	FALSE	FALSE	TRUE	FALSE	TRUE	TRUE	..	0	0	FALSE	..	2	0.357191	..
..	fig|83333.1.peg.4155	fig|83333.1.peg.269	b4245	b0273	pyrB	argF	EC:2.1.3.2	EC:2.1.3.3	..	4.81892	4.79642	2469	4.20063	0.273415	2383	..	TRUE	FALSE	FALSE	TRUE	FALSE	TRUE	TRUE	..	0	0	FALSE	..	0	0.357191	..
..	fig|83333.1.peg.893	fig|83333.1.peg.3369	b0908	b3437	aroA	gntK	EC:2.5.1.19	EC:2.7.1.12	..	4.51035	4.45871	3	4.45871	0.07303	3	..	TRUE	FALSE	FALSE	TRUE	FALSE	TRUE	TRUE	..	0	0	FALSE	..	2	-0.182102	..
..	fig|83333.1.peg.893	fig|83333.1.peg.2567	b0908	b2600	aroA	tyrA	EC:2.5.1.19	EC:1.3.1.12#EC:5.4.99.5	..	4.12561	4.11226	17	3.9968	0.0645137	17	..	TRUE	FALSE	FALSE	TRUE	FALSE	TRUE	TRUE	..	0	0	FALSE	..	2	0	..
..	fig|83333.1.peg.893	fig|83333.1.peg.594	b0908	b0594	aroA	entE	EC:2.5.1.19	EC:2.7.7.58#EC:6.3.2.14	..	5.46939	5.46939	1	5.46939	0	1	..	TRUE	FALSE	FALSE	TRUE	FALSE	TRUE	TRUE	..	0	0	FALSE	..	1	-0.195172	..
..	fig|83333.1.peg.893	fig|83333.1.peg.1685	b0908	b1701	aroA	fadK	EC:2.5.1.19	#N/A	..	2.86484	2.86484	1	2.86484	0	1	..	TRUE	FALSE	FALSE	TRUE	FALSE	TRUE	TRUE	..	0	0	FALSE	..	nan	nan	..
..	fig|83333.1.peg.893	fig|83333.1.peg.1676	b0908	b1692	aroA	ydiB	EC:2.5.1.19	EC:1.1.1.282	..	2.90109	2.90109	1	2.90109	0	1	..	TRUE	FALSE	FALSE	TRUE	FALSE	TRUE	TRUE	..	0	0	FALSE	..	2	0.34912	..
..	fig|83333.1.peg.893	fig|83333.1.peg.3132	b0908	b3189	aroA	murA	EC:2.5.1.19	EC:2.5.1.7	..	5.09385	5.04896	1032	1.71492	0.361457	1022	..	TRUE	FALSE	FALSE	TRUE	FALSE	TRUE	TRUE	..	0	0	FALSE	..	0	0.452509	..
..	fig|83333.1.peg.893	fig|83333.1.peg.1677	b0908	b1693	aroA	aroD	EC:2.5.1.19	EC:4.2.1.10	..	3.08356	3.08356	1	3.08356	0	1	..	TRUE	FALSE	FALSE	TRUE	FALSE	TRUE	TRUE	..	0	0	FALSE	..	2	0.349204	..
..	fig|83333.1.peg.893	fig|83333.1.peg.895	b0908	b0910	aroA	cmk	EC:2.5.1.19	#N/A	..	1.91225	1.78516	39	1.54047	0.445802	37	..	TRUE	FALSE	FALSE	TRUE	FALSE	TRUE	TRUE	..	0	0	FALSE	..	2	0.353794	..
..	fig|83333.1.peg.53	fig|83333.1.peg.948	b0052	b0963	pdxA	mgsA	EC:1.1.1.262	EC:4.2.3.3	..	2.25835	2.25835	1	2.25835	0	1	..	TRUE	FALSE	FALSE	TRUE	FALSE	TRUE	TRUE	..	0	0	FALSE	..	nan	-0.195172	..
..	fig|83333.1.peg.3215	fig|83333.1.peg.385	b3281	b0388	aroE	aroL	EC:1.1.1.25	EC:2.7.1.71	..	4.10836	4.22854	37	2.80641	0.586222	36	..	TRUE	FALSE	FALSE	TRUE	FALSE	TRUE	TRUE	..	0	0	FALSE	..	2	0.349204	..
..	fig|83333.1.peg.3215	fig|83333.1.peg.1883	b3281	b1900	aroE	araG	EC:1.1.1.25	EC:3.6.3.17	..	1.89892	1.89892	1	1.89892	0	1	..	TRUE	FALSE	FALSE	TRUE	FALSE	TRUE	TRUE	..	0	0	FALSE	..	2	nan	..
..	fig|83333.1.peg.3215	fig|83333.1.peg.2989	b3281	b3041	aroE	ribB	EC:1.1.1.25	EC:4.1.99.12	..	1.10999	1.11227	4	1.10772	0.002275	4	..	TRUE	FALSE	FALSE	TRUE	FALSE	TRUE	TRUE	..	0	0	FALSE	..	1	0.63821	..
..	fig|83333.1.peg.3215	fig|83333.1.peg.1676	b3281	b1692	aroE	ydiB	EC:1.1.1.25	EC:1.1.1.282	..	3.83738	3.95591	2910	1.95065	0.622208	2587	..	TRUE	FALSE	FALSE	TRUE	FALSE	TRUE	TRUE	..	0	0	FALSE	..	2	0.34912	..
..	fig|83333.1.peg.3215	fig|83333.1.peg.3325	b3281	b3390	aroE	aroK	EC:1.1.1.25	EC:2.7.1.71	..	3.27355	3.38743	37	2.52653	0.394696	36	..	TRUE	FALSE	FALSE	TRUE	FALSE	TRUE	TRUE	..	0	0	FALSE	..	nan	0.349204	..
..	fig|83333.1.peg.3215	fig|83333.1.peg.893	b3281	b0908	aroE	aroA	EC:1.1.1.25	EC:2.5.1.19	..	3.5855	3.5855	1	3.5855	0	1	..	TRUE	FALSE	FALSE	TRUE	FALSE	TRUE	TRUE	..	0	0	FALSE	..	2	0.34912	..
..	fig|83333.1.peg.3215	fig|83333.1.peg.1677	b3281	b1693	aroE	aroD	EC:1.1.1.25	EC:4.2.1.10	..	3.03887	2.96642	19	2.6815	0.212477	19	..	TRUE	FALSE	FALSE	TRUE	FALSE	TRUE	TRUE	..	0	0	FALSE	..	2	0.349204	..
..	fig|83333.1.peg.1247	fig|83333.1.peg.3167	b1260	b3223	trpA	nanE	EC:4.2.1.20	EC:5.1.3.9	..	3.49222	3.57539	3	3.32587	0.117625	3	..	TRUE	FALSE	FALSE	TRUE	FALSE	TRUE	TRUE	..	0	0	FALSE	..	2	nan	..
..	fig|83333.1.peg.1247	fig|83333.1.peg.3906	b1260	b3993	trpA	thiE	EC:4.2.1.20	EC:2.5.1.3	..	5.37596	5.37596	1	5.37596	0	1	..	TRUE	FALSE	FALSE	TRUE	FALSE	TRUE	TRUE	..	0	0	FALSE	..	1	0.733111	..
..	fig|83333.1.peg.1248	fig|83333.1.peg.3063	b1261	b3117	trpB	tdcB	EC:4.2.1.20	EC:4.3.1.17#EC:4.3.1.19	..	4.425	4.38101	271	4.0687	0.191295	270	..	TRUE	FALSE	FALSE	TRUE	FALSE	TRUE	TRUE	..	0	0	FALSE	..	1	0.357837	..
..	fig|83333.1.peg.1248	fig|83333.1.peg.2389	b1261	b2421	trpB	cysM	EC:4.2.1.20	EC:2.5.1.47	..	4.74837	4.73629	45	4.53912	0.132122	45	..	TRUE	FALSE	FALSE	TRUE	FALSE	TRUE	TRUE	..	0	0	FALSE	..	1	0.363877	..
..	fig|83333.1.peg.1248	fig|83333.1.peg.2382	b1261	b2414	trpB	cysK	EC:4.2.1.20	EC:2.5.1.47#EC:4.5.1.5	..	5.54353	5.55277	457	5.20436	0.158373	455	..	TRUE	FALSE	FALSE	TRUE	FALSE	TRUE	TRUE	..	0	0	FALSE	..	1	0.363877	..
..	fig|83333.1.peg.1250	fig|83333.1.peg.1251	b1263	b1264	trpD	trpE	EC:2.4.2.18#EC:4.1.3.27	EC:4.1.3.27	..	5.79914	5.74722	140	5.33067	0.234853	138	..	TRUE	FALSE	FALSE	TRUE	FALSE	TRUE	TRUE	..	0	0	FALSE	..	0	0.421245	..
..	fig|83333.1.peg.1250	fig|83333.1.peg.1998	b1263	b2023	trpD	hisH	EC:2.4.2.18#EC:4.1.3.27	#N/A	..	9.40766	9.50236	496	8.5728	0.385668	494	..	TRUE	FALSE	FALSE	TRUE	FALSE	TRUE	TRUE	..	0	0	FALSE	..	1	0.400264	..
..	fig|83333.1.peg.1250	fig|83333.1.peg.4290	b1263	b4382	trpD	deoA	EC:2.4.2.18#EC:4.1.3.27	EC:2.4.2.4	..	5.23997	5.2816	67	4.76141	0.143662	67	..	TRUE	FALSE	FALSE	TRUE	FALSE	TRUE	TRUE	..	0	0	FALSE	..	1	nan	..
..	fig|83333.1.peg.1250	fig|83333.1.peg.1795	b1263	b1812	trpD	pabB	EC:2.4.2.18#EC:4.1.3.27	EC:2.6.1.85	..	7.13386	7.11082	142	6.29326	0.191292	140	..	TRUE	FALSE	FALSE	TRUE	FALSE	TRUE	TRUE	..	0	0	FALSE	..	2	0.656837	..
..	fig|83333.1.peg.1250	fig|83333.1.peg.2239	b1263	b2265	trpD	menF	EC:2.4.2.18#EC:4.1.3.27	EC:5.4.4.2	..	6.04556	6.01171	143	5.51015	0.131774	141	..	TRUE	FALSE	FALSE	TRUE	FALSE	TRUE	TRUE	..	0	0	FALSE	..	1	0	..
..	fig|83333.1.peg.1250	fig|83333.1.peg.3295	b1263	b3360	trpD	pabA	EC:2.4.2.18#EC:4.1.3.27	EC:2.6.1.85	..	2.44384	2.43541	2407	0.88204	0.751448	2333	..	TRUE	FALSE	FALSE	TRUE	FALSE	TRUE	TRUE	..	0	0	FALSE	..	1	0.656837	..
..	fig|83333.1.peg.1251	fig|83333.1.peg.1795	b1264	b1812	trpE	pabB	EC:4.1.3.27	EC:2.6.1.85	..	5.7862	5.51522	2470	4.33087	0.785137	2411	..	TRUE	FALSE	FALSE	TRUE	FALSE	TRUE	TRUE	..	0	0	FALSE	..	2	0.656837	..
..	fig|83333.1.peg.1251	fig|83333.1.peg.2239	b1264	b2265	trpE	menF	EC:4.1.3.27	EC:5.4.4.2	..	5.65655	5.63344	2494	4.51882	0.310396	2428	..	TRUE	FALSE	FALSE	TRUE	FALSE	TRUE	TRUE	..	0	0	FALSE	..	1	0	..
..	fig|83333.1.peg.1251	fig|83333.1.peg.3295	b1264	b3360	trpE	pabA	EC:4.1.3.27	EC:2.6.1.85	..	3.52353	3.55844	145	2.95049	0.139364	143	..	TRUE	FALSE	FALSE	TRUE	FALSE	TRUE	TRUE	..	0	0	FALSE	..	1	0.656837	..
..	fig|83333.1.peg.1251	fig|83333.1.peg.1998	b1264	b2023	trpE	hisH	EC:4.1.3.27	#N/A	..	9.91427	9.94977	66	9.35409	0.120896	66	..	TRUE	FALSE	FALSE	TRUE	FALSE	TRUE	TRUE	..	0	0	FALSE	..	1	0.400264	..
..	fig|83333.1.peg.33	fig|83333.1.peg.3735	b0033	b3809	carB	dapF	EC:6.3.5.5	EC:5.1.1.7	..	2.93194	2.93231	2	2.93158	0.000365	2	..	TRUE	FALSE	FALSE	TRUE	FALSE	TRUE	TRUE	..	0	0	FALSE	..	nan	0.349192	..
..	fig|83333.1.peg.33	fig|83333.1.peg.3918	b0033	b4005	carB	purD	EC:6.3.5.5	EC:6.3.4.13	..	7.06492	7.06492	1	7.06492	0	1	..	TRUE	FALSE	FALSE	TRUE	FALSE	TRUE	TRUE	..	0	0	FALSE	..	0	0.342749	..
..	fig|83333.1.peg.33	fig|83333.1.peg.3116	b0033	b3172	carB	argG	EC:6.3.5.5	EC:6.3.4.5	..	3.00294	3.00294	2	3.00294	0	2	..	TRUE	FALSE	FALSE	TRUE	FALSE	TRUE	TRUE	..	0	0	FALSE	..	1	0.357191	..
..	fig|83333.1.peg.33	fig|83333.1.peg.378	b0033	b0381	carB	ddlA	EC:6.3.5.5	EC:6.3.2.4	..	6.81962	6.87321	4	6.76604	0.053585	4	..	TRUE	FALSE	FALSE	TRUE	FALSE	TRUE	TRUE	..	0	0	FALSE	..	0	0.452509	..
..	fig|83333.1.peg.33	fig|83333.1.peg.3295	b0033	b3360	carB	pabA	EC:6.3.5.5	EC:2.6.1.85	..	6.8359	6.74819	3	6.70025	0.159152	3	..	TRUE	FALSE	FALSE	TRUE	FALSE	TRUE	TRUE	..	0	0	FALSE	..	1	0.656837	..
..	fig|83333.1.peg.33	fig|83333.1.peg.519	b0033	b0522	carB	purK	EC:6.3.5.5	EC:6.3.4.18	..	6.52798	6.52326	174	6.30676	0.0450158	174	..	TRUE	FALSE	FALSE	TRUE	FALSE	TRUE	TRUE	..	0	0	FALSE	..	1	0.343038	..
..	fig|83333.1.peg.33	fig|83333.1.peg.2898	b0033	b2947	carB	gshB	EC:6.3.5.5	EC:6.3.2.3	..	6.11271	6.11885	2	6.10658	0.006135	2	..	TRUE	FALSE	FALSE	TRUE	FALSE	TRUE	TRUE	..	0	0	FALSE	..	2	-0.210461	..
..	fig|83333.1.peg.33	fig|83333.1.peg.1833	b0033	b1849	carB	purT	EC:6.3.5.5	#N/A	..	4.51093	4.48841	146	4.28661	0.185659	146	..	TRUE	FALSE	FALSE	TRUE	FALSE	TRUE	TRUE	..	0	0	FALSE	..	1	0.576807	..
..	fig|83333.1.peg.33	fig|83333.1.peg.32	b0033	b0032	carB	carA	EC:6.3.5.5	EC:6.3.5.5	..	3.55168	3.60795	3	3.19014	0.275116	3	..	TRUE	FALSE	FALSE	TRUE	FALSE	TRUE	TRUE	..	0	0	FALSE	..	2	-0.195172	..
..	fig|83333.1.peg.33	fig|83333.1.peg.3198	b0033	b3256	carB	accC	EC:6.3.5.5	EC:6.3.4.14#EC:6.4.1.2	..	7.53513	7.53272	5	7.52688	0.00574842	5	..	TRUE	FALSE	FALSE	TRUE	FALSE	TRUE	TRUE	..	0	0	FALSE	..	0	0.295855	..
..	fig|83333.1.peg.33	fig|83333.1.peg.93	b0033	b0092	carB	ddlB	EC:6.3.5.5	EC:6.3.2.4	..	4.90682	4.90682	2	4.90682	0	2	..	TRUE	FALSE	FALSE	TRUE	FALSE	TRUE	TRUE	..	0	0	FALSE	..	2	0.452509	..
..	fig|83333.1.peg.237	fig|83333.1.peg.171	b0242	b0171	proB	pyrH	EC:2.7.2.11	EC:2.7.4.22	..	4.26795	4.2905	33	4.12759	0.059928	33	..	TRUE	FALSE	FALSE	TRUE	FALSE	TRUE	TRUE	..	0	0	FALSE	..	2	0.353048	..
..	fig|83333.1.peg.237	fig|83333.1.peg.3879	b0242	b3959	proB	argB	EC:2.7.2.11	EC:2.7.2.8	..	6.08316	6.01429	49	5.56409	0.408551	49	..	TRUE	FALSE	FALSE	TRUE	FALSE	TRUE	TRUE	..	0	0	FALSE	..	nan	0.357191	..
..	fig|83333.1.peg.1268	fig|83333.1.peg.4106	b1281	b4196	pyrF	ulaD	EC:4.1.1.23	EC:4.1.1.85	..	1.78045	1.9219	2140	0.28351	0.91303	2132	..	TRUE	FALSE	FALSE	TRUE	FALSE	TRUE	TRUE	..	0	0	FALSE	..	1	nan	..
..	fig|83333.1.peg.1268	fig|83333.1.peg.465	b1281	b0469	pyrF	apt	EC:4.1.1.23	EC:2.4.2.7	..	4.98037	4.98896	12	4.82168	0.119339	12	..	TRUE	FALSE	FALSE	TRUE	FALSE	TRUE	TRUE	..	0	0	FALSE	..	2	0	..
..	fig|83333.1.peg.1268	fig|83333.1.peg.4006	b1281	b4094	pyrF	phnN	EC:4.1.1.23	EC:2.7.4.23	..	4.49446	4.49446	1	4.49446	0	1	..	TRUE	FALSE	FALSE	TRUE	FALSE	TRUE	TRUE	..	0	0	FALSE	..	0	0	..
..	fig|83333.1.peg.1268	fig|83333.1.peg.3578	b1281	b3642	pyrF	pyrE	EC:4.1.1.23	EC:2.4.2.10	..	4.09243	4.03424	36	3.83545	0.169547	36	..	TRUE	FALSE	FALSE	TRUE	FALSE	TRUE	TRUE	..	0	0	FALSE	..	1	0.356143	..
..	fig|83333.1.peg.1268	fig|83333.1.peg.3584	b1281	b3648	pyrF	gmk	EC:4.1.1.23	EC:2.7.4.8	..	2.59849	2.59849	1	2.59849	0	1	..	TRUE	FALSE	FALSE	TRUE	FALSE	TRUE	TRUE	..	0	0	FALSE	..	1	0.364248	..
..	fig|83333.1.peg.2	fig|83333.1.peg.3859	b0002	b3940	thrA	metL	EC:1.1.1.3#EC:2.7.2.4	EC:1.1.1.3#EC:2.7.2.4	..	2.30298	3.30462	1027	0	1.47998	675	..	TRUE	FALSE	FALSE	TRUE	FALSE	TRUE	TRUE	..	0	0	FALSE	..	0	0	..
..	fig|83333.1.peg.2	fig|83333.1.peg.171	b0002	b0171	thrA	pyrH	EC:1.1.1.3#EC:2.7.2.4	EC:2.7.4.22	..	4.40077	4.32767	274	4.02687	0.195642	273	..	TRUE	FALSE	FALSE	TRUE	FALSE	TRUE	TRUE	..	0	0	FALSE	..	2	0.353048	..
..	fig|83333.1.peg.2	fig|83333.1.peg.3607	b0002	b3670	thrA	ilvN	EC:1.1.1.3#EC:2.7.2.4	EC:2.2.1.6	..	4.88129	4.81418	35	4.76118	0.146235	35	..	TRUE	FALSE	FALSE	TRUE	FALSE	TRUE	TRUE	..	0	0	FALSE	..	2	0.320526	..
..	fig|83333.1.peg.2	fig|83333.1.peg.237	b0002	b0242	thrA	proB	EC:1.1.1.3#EC:2.7.2.4	EC:2.7.2.11	..	4.66434	4.78819	2	4.54049	0.12385	2	..	TRUE	FALSE	FALSE	TRUE	FALSE	TRUE	TRUE	..	0	0	FALSE	..	1	0.182102	..
..	fig|83333.1.peg.2	fig|83333.1.peg.2791	b0002	b2838	thrA	lysA	EC:1.1.1.3#EC:2.7.2.4	EC:4.1.1.20	..	3.25777	3.16101	58	3.1068	0.152375	57	..	TRUE	FALSE	FALSE	TRUE	FALSE	TRUE	TRUE	..	0	0	FALSE	..	0	0.351921	..
..	fig|83333.1.peg.2	fig|83333.1.peg.3879	b0002	b3959	thrA	argB	EC:1.1.1.3#EC:2.7.2.4	EC:2.7.2.8	..	5.53021	5.51854	120	5.28473	0.0845756	118	..	TRUE	FALSE	FALSE	TRUE	FALSE	TRUE	TRUE	..	0	0	FALSE	..	nan	0.357191	..
..	fig|83333.1.peg.2	fig|83333.1.peg.3933	b0002	b4024	thrA	lysC	EC:1.1.1.3#EC:2.7.2.4	EC:2.7.2.4	..	2.52068	3.21278	1050	0	1.41105	716	..	TRUE	FALSE	FALSE	TRUE	FALSE	TRUE	TRUE	..	0	0	FALSE	..	2	0.314122	..
..	fig|83333.1.peg.3	fig|83333.1.peg.1091	b0003	b1106	thrB	thiK	EC:2.7.1.39	EC:2.7.1.89	..	3.95184	3.7805	13	3.76726	0.284475	13	..	TRUE	FALSE	FALSE	TRUE	FALSE	TRUE	TRUE	..	0	0	FALSE	..	2	nan	..
..	fig|83333.1.peg.3	fig|83333.1.peg.1194	b0003	b1208	thrB	ispE	EC:2.7.1.39	EC:2.7.1.148	..	6.51953	6.46382	642	5.9035	0.338541	640	..	TRUE	FALSE	FALSE	TRUE	FALSE	TRUE	TRUE	..	0	0	FALSE	..	2	0.578334	..
..	fig|83333.1.peg.4	fig|83333.1.peg.3063	b0004	b3117	thrC	tdcB	EC:4.2.3.1	EC:4.3.1.17#EC:4.3.1.19	..	4.26547	4.20459	1045	3.61102	0.236074	883	..	TRUE	FALSE	FALSE	TRUE	FALSE	TRUE	TRUE	..	0	0	FALSE	..	1	0.357837	..
..	fig|83333.1.peg.4	fig|83333.1.peg.1248	b0004	b1261	thrC	trpB	EC:4.2.3.1	EC:4.2.1.20	..	5.62537	5.63115	122	5.1386	0.150463	118	..	TRUE	FALSE	FALSE	TRUE	FALSE	TRUE	TRUE	..	0	0	FALSE	..	0	0.969877	..
..	fig|83333.1.peg.4	fig|83333.1.peg.2389	b0004	b2421	thrC	cysM	EC:4.2.3.1	EC:2.5.1.47	..	4.59541	4.58425	719	3.94896	0.246692	685	..	TRUE	FALSE	FALSE	TRUE	FALSE	TRUE	TRUE	..	0	0	FALSE	..	1	0.363877	..
..	fig|83333.1.peg.4	fig|83333.1.peg.2339	b0004	b2366	thrC	dsdA	EC:4.2.3.1	EC:4.3.1.18	..	5.30595	5.29236	21	4.73066	0.212954	21	..	TRUE	FALSE	FALSE	TRUE	FALSE	TRUE	TRUE	..	0	0	FALSE	..	1	nan	..
..	fig|83333.1.peg.4	fig|83333.1.peg.3	b0004	b0003	thrC	thrB	EC:4.2.3.1	EC:2.7.1.39	..	3.95466	4.01517	2	3.89416	0.060505	2	..	TRUE	FALSE	FALSE	TRUE	FALSE	TRUE	TRUE	..	0	0	FALSE	..	2	0.336066	..
..	fig|83333.1.peg.4	fig|83333.1.peg.2382	b0004	b2414	thrC	cysK	EC:4.2.3.1	EC:2.5.1.47#EC:4.5.1.5	..	4.44332	4.4086	717	3.64908	0.200331	679	..	TRUE	FALSE	FALSE	TRUE	FALSE	TRUE	TRUE	..	0	0	FALSE	..	1	0.363877	..
..	fig|83333.1.peg.2545	fig|83333.1.peg.109	b2574	b0109	nadB	nadC	EC:1.4.3.16	EC:2.4.2.19	..	2.98347	3.01153	10	2.84934	0.0590717	10	..	TRUE	FALSE	FALSE	TRUE	FALSE	TRUE	TRUE	..	0	0	FALSE	..	2	0.581092	..
..	fig|83333.1.peg.2545	fig|83333.1.peg.4067	b2574	b4154	nadB	frdA	EC:1.4.3.16	#N/A	..	4.67239	4.63263	1775	3.59925	0.337629	1747	..	TRUE	FALSE	FALSE	TRUE	FALSE	TRUE	TRUE	..	0	0	FALSE	..	1	nan	..
..	fig|83333.1.peg.2545	fig|83333.1.peg.715	b2574	b0723	nadB	sdhA	EC:1.4.3.16	EC:1.3.5.1	..	4.64768	4.6234	1778	3.91344	0.268323	1750	..	TRUE	FALSE	FALSE	TRUE	FALSE	TRUE	TRUE	..	0	0	FALSE	..	1	0.191921	..
..	fig|83333.1.peg.2567	fig|83333.1.peg.601	b2600	b0600	tyrA	ybdL	EC:1.3.1.12#EC:5.4.99.5	#N/A	..	3.693	3.78826	4	3.44128	0.145996	3	..	TRUE	FALSE	FALSE	TRUE	FALSE	TRUE	TRUE	..	0	0	FALSE	..	nan	nan	..
..	fig|83333.1.peg.2567	fig|83333.1.peg.385	b2600	b0388	tyrA	aroL	EC:1.3.1.12#EC:5.4.99.5	EC:2.7.1.71	..	3.64623	3.74487	9	3.11426	0.196281	9	..	TRUE	FALSE	FALSE	TRUE	FALSE	TRUE	TRUE	..	0	0	FALSE	..	2	0.349204	..
..	fig|83333.1.peg.2567	fig|83333.1.peg.3215	b2600	b3281	tyrA	aroE	EC:1.3.1.12#EC:5.4.99.5	EC:1.1.1.25	..	5.51506	5.51506	1	5.51506	0	1	..	TRUE	FALSE	FALSE	TRUE	FALSE	TRUE	TRUE	..	0	0	FALSE	..	1	0.34912	..
..	fig|83333.1.peg.2567	fig|83333.1.peg.2568	b2600	b2601	tyrA	aroF	EC:1.3.1.12#EC:5.4.99.5	EC:2.5.1.54	..	1.45267	1.45267	1	1.45267	0	1	..	TRUE	FALSE	FALSE	TRUE	FALSE	TRUE	TRUE	..	0	0	FALSE	..	1	0.349204	..
..	fig|83333.1.peg.2567	fig|83333.1.peg.2566	b2600	b2599	tyrA	pheA	EC:1.3.1.12#EC:5.4.99.5	EC:4.2.1.51#EC:5.4.99.5	..	2.17006	3.11671	1150	0	1.36191	1140	..	TRUE	FALSE	FALSE	TRUE	FALSE	TRUE	TRUE	..	0	0	FALSE	..	2	0	..
..	fig|83333.1.peg.2567	fig|83333.1.peg.1201	b2600	b1215	tyrA	kdsA	EC:1.3.1.12#EC:5.4.99.5	EC:2.5.1.55	..	3.35377	3.33316	474	2.69753	0.145372	437	..	TRUE	FALSE	FALSE	TRUE	FALSE	TRUE	TRUE	..	0	0	FALSE	..	1	0.437527	..
..	fig|83333.1.peg.2567	fig|83333.1.peg.1608	b2600	b1622	tyrA	malY	EC:1.3.1.12#EC:5.4.99.5	EC:4.4.1.8	..	5.51055	5.27639	3	5.27639	0.331152	2	..	TRUE	FALSE	FALSE	TRUE	FALSE	TRUE	TRUE	..	0	0	FALSE	..	2	0.381302	..
..	fig|83333.1.peg.2567	fig|83333.1.peg.1688	b2600	b1704	tyrA	aroH	EC:1.3.1.12#EC:5.4.99.5	EC:2.5.1.54	..	2.17446	2.17446	1	2.17446	0	1	..	TRUE	FALSE	FALSE	TRUE	FALSE	TRUE	TRUE	..	0	0	FALSE	..	1	0.349204	..
..	fig|83333.1.peg.2567	fig|83333.1.peg.1996	b2600	b2021	tyrA	hisC	EC:1.3.1.12#EC:5.4.99.5	EC:2.6.1.9	..	5.58395	5.58395	1	5.58395	0	1	..	TRUE	FALSE	FALSE	TRUE	FALSE	TRUE	TRUE	..	0	0	FALSE	..	2	0.400264	..
..	fig|83333.1.peg.2567	fig|83333.1.peg.740	b2600	b0754	tyrA	aroG	EC:1.3.1.12#EC:5.4.99.5	EC:2.5.1.54	..	1.95758	1.95758	1	1.95758	0	1	..	TRUE	FALSE	FALSE	TRUE	FALSE	TRUE	TRUE	..	0	0	FALSE	..	1	0.349204	..
..	fig|83333.1.peg.2567	fig|83333.1.peg.455	b2600	b0459	tyrA	maa	EC:1.3.1.12#EC:5.4.99.5	EC:2.3.1.79	..	0.9608	0.9608	1	0.9608	0	1	..	TRUE	FALSE	FALSE	TRUE	FALSE	TRUE	TRUE	..	0	0	FALSE	..	2	nan	..
..	fig|83333.1.peg.2567	fig|83333.1.peg.1676	b2600	b1692	tyrA	ydiB	EC:1.3.1.12#EC:5.4.99.5	EC:1.1.1.282	..	3.94799	3.94799	1	3.94799	0	1	..	TRUE	FALSE	FALSE	TRUE	FALSE	TRUE	TRUE	..	0	0	FALSE	..	2	0.34912	..
..	fig|83333.1.peg.2567	fig|83333.1.peg.3325	b2600	b3390	tyrA	aroK	EC:1.3.1.12#EC:5.4.99.5	EC:2.7.1.71	..	3.11685	3.34126	9	2.56504	0.329424	9	..	TRUE	FALSE	FALSE	TRUE	FALSE	TRUE	TRUE	..	0	0	FALSE	..	nan	0.349204	..
..	fig|83333.1.peg.2567	fig|83333.1.peg.893	b2600	b0908	tyrA	aroA	EC:1.3.1.12#EC:5.4.99.5	EC:2.5.1.19	..	3.37321	4.3234	128	1.36404	1.42001	126	..	TRUE	FALSE	FALSE	TRUE	FALSE	TRUE	TRUE	..	0	0	FALSE	..	2	0.34912	..
..	fig|83333.1.peg.2567	fig|83333.1.peg.2692	b2600	b2736	tyrA	ygbJ	EC:1.3.1.12#EC:5.4.99.5	#N/A	..	6.40948	6.40948	1	6.40948	0	1	..	TRUE	FALSE	FALSE	TRUE	FALSE	TRUE	TRUE	..	0	0	FALSE	..	nan	nan	..
..	fig|83333.1.peg.2567	fig|83333.1.peg.3132	b2600	b3189	tyrA	murA	EC:1.3.1.12#EC:5.4.99.5	EC:2.5.1.7	..	5.01287	5.04468	33	4.80425	0.0782003	33	..	TRUE	FALSE	FALSE	TRUE	FALSE	TRUE	TRUE	..	0	0	FALSE	..	0	0.452509	..
..	fig|83333.1.peg.2567	fig|83333.1.peg.1677	b2600	b1693	tyrA	aroD	EC:1.3.1.12#EC:5.4.99.5	EC:4.2.1.10	..	2.98911	3.0173	6	2.72296	0.126682	6	..	TRUE	FALSE	FALSE	TRUE	FALSE	TRUE	TRUE	..	0	0	FALSE	..	2	0.349204	..
..	fig|83333.1.peg.2566	fig|83333.1.peg.385	b2599	b0388	pheA	aroL	EC:4.2.1.51#EC:5.4.99.5	EC:2.7.1.71	..	3.64623	3.74487	9	3.11426	0.196281	9	..	TRUE	FALSE	FALSE	TRUE	FALSE	TRUE	TRUE	..	0	0	FALSE	..	2	0.349204	..
..	fig|83333.1.peg.2566	fig|83333.1.peg.2283	b2599	b2309	pheA	hisJ	EC:4.2.1.51#EC:5.4.99.5	#N/A	..	4.55934	4.53989	226	4.16692	0.161109	225	..	TRUE	FALSE	FALSE	TRUE	FALSE	TRUE	TRUE	..	0	0	FALSE	..	0	-0.176952	..
..	fig|83333.1.peg.2566	fig|83333.1.peg.601	b2599	b0600	pheA	ybdL	EC:4.2.1.51#EC:5.4.99.5	#N/A	..	3.693	3.78826	4	3.44128	0.145996	3	..	TRUE	FALSE	FALSE	TRUE	FALSE	TRUE	TRUE	..	0	0	FALSE	..	nan	nan	..
..	fig|83333.1.peg.2566	fig|83333.1.peg.3215	b2599	b3281	pheA	aroE	EC:4.2.1.51#EC:5.4.99.5	EC:1.1.1.25	..	5.51506	5.51506	1	5.51506	0	1	..	TRUE	FALSE	FALSE	TRUE	FALSE	TRUE	TRUE	..	0	0	FALSE	..	1	0.34912	..
..	fig|83333.1.peg.2566	fig|83333.1.peg.1201	b2599	b1215	pheA	kdsA	EC:4.2.1.51#EC:5.4.99.5	EC:2.5.1.55	..	3.35237	3.33316	475	2.69196	0.148353	438	..	TRUE	FALSE	FALSE	TRUE	FALSE	TRUE	TRUE	..	0	0	FALSE	..	1	0.437527	..
..	fig|83333.1.peg.2566	fig|83333.1.peg.1608	b2599	b1622	pheA	malY	EC:4.2.1.51#EC:5.4.99.5	EC:4.4.1.8	..	5.51055	5.27639	3	5.27639	0.331152	2	..	TRUE	FALSE	FALSE	TRUE	FALSE	TRUE	TRUE	..	0	0	FALSE	..	2	0.381302	..
..	fig|83333.1.peg.2566	fig|83333.1.peg.740	b2599	b0754	pheA	aroG	EC:4.2.1.51#EC:5.4.99.5	EC:2.5.1.54	..	1.95758	1.95758	1	1.95758	0	1	..	TRUE	FALSE	FALSE	TRUE	FALSE	TRUE	TRUE	..	0	0	FALSE	..	1	0.349204	..
..	fig|83333.1.peg.2566	fig|83333.1.peg.656	b2599	b0655	pheA	gltI	EC:4.2.1.51#EC:5.4.99.5	#N/A	..	4.9577	4.85685	29	4.62528	0.335525	29	..	TRUE	FALSE	FALSE	TRUE	FALSE	TRUE	TRUE	..	0	0	FALSE	..	nan	nan	..
..	fig|83333.1.peg.2566	fig|83333.1.peg.846	b2599	b0860	pheA	artJ	EC:4.2.1.51#EC:5.4.99.5	#N/A	..	4.30855	4.30641	224	3.77124	0.10155	219	..	TRUE	FALSE	FALSE	TRUE	FALSE	TRUE	TRUE	..	0	0	FALSE	..	0	-0.186202	..
..	fig|83333.1.peg.2566	fig|83333.1.peg.3325	b2599	b3390	pheA	aroK	EC:4.2.1.51#EC:5.4.99.5	EC:2.7.1.71	..	3.11685	3.34126	9	2.56504	0.329424	9	..	TRUE	FALSE	FALSE	TRUE	FALSE	TRUE	TRUE	..	0	0	FALSE	..	nan	0.349204	..
..	fig|83333.1.peg.2566	fig|83333.1.peg.797	b2599	b0811	pheA	glnH	EC:4.2.1.51#EC:5.4.99.5	#N/A	..	4.18965	4.13601	242	3.57077	0.286373	234	..	TRUE	FALSE	FALSE	TRUE	FALSE	TRUE	TRUE	..	0	0	FALSE	..	0	nan	..
..	fig|83333.1.peg.2566	fig|83333.1.peg.2568	b2599	b2601	pheA	aroF	EC:4.2.1.51#EC:5.4.99.5	EC:2.5.1.54	..	1.45267	1.45267	1	1.45267	0	1	..	TRUE	FALSE	FALSE	TRUE	FALSE	TRUE	TRUE	..	0	0	FALSE	..	1	0.349204	..
..	fig|83333.1.peg.2566	fig|83333.1.peg.2567	b2599	b2600	pheA	tyrA	EC:4.2.1.51#EC:5.4.99.5	EC:1.3.1.12#EC:5.4.99.5	..	0.536512	0.26271	483	0	0.53647	481	..	TRUE	FALSE	FALSE	TRUE	FALSE	TRUE	TRUE	..	0	0	FALSE	..	2	0	..
..	fig|83333.1.peg.2566	fig|83333.1.peg.1688	b2599	b1704	pheA	aroH	EC:4.2.1.51#EC:5.4.99.5	EC:2.5.1.54	..	2.17446	2.17446	1	2.17446	0	1	..	TRUE	FALSE	FALSE	TRUE	FALSE	TRUE	TRUE	..	0	0	FALSE	..	1	0.349204	..
..	fig|83333.1.peg.2566	fig|83333.1.peg.1996	b2599	b2021	pheA	hisC	EC:4.2.1.51#EC:5.4.99.5	EC:2.6.1.9	..	5.58395	5.58395	1	5.58395	0	1	..	TRUE	FALSE	FALSE	TRUE	FALSE	TRUE	TRUE	..	0	0	FALSE	..	2	0.400264	..
..	fig|83333.1.peg.2566	fig|83333.1.peg.455	b2599	b0459	pheA	maa	EC:4.2.1.51#EC:5.4.99.5	EC:2.3.1.79	..	0.9608	0.9608	1	0.9608	0	1	..	TRUE	FALSE	FALSE	TRUE	FALSE	TRUE	TRUE	..	0	0	FALSE	..	2	nan	..
..	fig|83333.1.peg.2566	fig|83333.1.peg.1676	b2599	b1692	pheA	ydiB	EC:4.2.1.51#EC:5.4.99.5	EC:1.1.1.282	..	3.94799	3.94799	1	3.94799	0	1	..	TRUE	FALSE	FALSE	TRUE	FALSE	TRUE	TRUE	..	0	0	FALSE	..	2	0.34912	..
..	fig|83333.1.peg.2566	fig|83333.1.peg.1677	b2599	b1693	pheA	aroD	EC:4.2.1.51#EC:5.4.99.5	EC:4.2.1.10	..	2.98911	3.0173	6	2.72296	0.126682	6	..	TRUE	FALSE	FALSE	TRUE	FALSE	TRUE	TRUE	..	0	0	FALSE	..	2	0.349204	..
..	fig|83333.1.peg.2771	fig|83333.1.peg.3719	b2818	b3790	argA	wecD	EC:2.3.1.1	#N/A	..	5.4053	5.36028	8	5.29128	0.142538	8	..	TRUE	FALSE	FALSE	TRUE	FALSE	TRUE	TRUE	..	0	0	FALSE	..	nan	-0.323987	..
..	fig|83333.1.peg.2771	fig|83333.1.peg.2898	b2818	b2947	argA	gshB	EC:2.3.1.1	EC:6.3.2.3	..	4.98101	5.00115	5	4.8291	0.108482	5	..	TRUE	FALSE	FALSE	TRUE	FALSE	TRUE	TRUE	..	0	0	FALSE	..	2	-0.210461	..
..	fig|83333.1.peg.2771	fig|83333.1.peg.1570	b2818	b1584	argA	speG	EC:2.3.1.1	EC:2.3.1.57	..	5.05985	5.05985	2	5.05985	0	2	..	TRUE	FALSE	FALSE	TRUE	FALSE	TRUE	TRUE	..	0	0	FALSE	..	1	nan	..
..	fig|83333.1.peg.2771	fig|83333.1.peg.3880	b2818	b3960	argA	argH	EC:2.3.1.1	EC:4.3.2.1	..	0.762369	0.60889	49	0.56019	0.431505	49	..	TRUE	FALSE	FALSE	TRUE	FALSE	TRUE	TRUE	..	0	0	FALSE	..	0	0.357191	..
..	fig|83333.1.peg.2771	fig|83333.1.peg.3879	b2818	b3959	argA	argB	EC:2.3.1.1	EC:2.7.2.8	..	4.1308	4.24664	785	3.07978	0.293668	780	..	TRUE	FALSE	FALSE	TRUE	FALSE	TRUE	TRUE	..	0	0	FALSE	..	nan	0.357191	..
..	fig|83333.1.peg.3858	fig|83333.1.peg.856	b3939	b0870	metB	ltaE	EC:2.5.1.48	#N/A	..	4.14073	4.14073	1	4.14073	0	1	..	TRUE	FALSE	FALSE	TRUE	FALSE	TRUE	TRUE	..	0	0	FALSE	..	1	-0.231714	..
..	fig|83333.1.peg.3858	fig|83333.1.peg.1608	b3939	b1622	metB	malY	EC:2.5.1.48	EC:4.4.1.8	..	3.08564	3.10643	2	3.06485	0.02079	2	..	TRUE	FALSE	FALSE	TRUE	FALSE	TRUE	TRUE	..	0	0	FALSE	..	2	0.381302	..
..	fig|83333.1.peg.3858	fig|83333.1.peg.2956	b3939	b3008	metB	metC	EC:2.5.1.48	EC:4.4.1.8	..	4.41949	4.34355	1389	3.52546	0.359408	1301	..	TRUE	FALSE	FALSE	TRUE	FALSE	TRUE	TRUE	..	0	0	FALSE	..	1	nan	..
..	fig|83333.1.peg.3859	fig|83333.1.peg.171	b3940	b0171	metL	pyrH	EC:1.1.1.3#EC:2.7.2.4	EC:2.7.4.22	..	4.40077	4.32767	274	4.02687	0.195642	273	..	TRUE	FALSE	FALSE	TRUE	FALSE	TRUE	TRUE	..	0	0	FALSE	..	2	0.353048	..
..	fig|83333.1.peg.3859	fig|83333.1.peg.3607	b3940	b3670	metL	ilvN	EC:1.1.1.3#EC:2.7.2.4	EC:2.2.1.6	..	4.88129	4.81418	35	4.76118	0.146235	35	..	TRUE	FALSE	FALSE	TRUE	FALSE	TRUE	TRUE	..	0	0	FALSE	..	2	0.320526	..
..	fig|83333.1.peg.3859	fig|83333.1.peg.237	b3940	b0242	metL	proB	EC:1.1.1.3#EC:2.7.2.4	EC:2.7.2.11	..	4.66434	4.78819	2	4.54049	0.12385	2	..	TRUE	FALSE	FALSE	TRUE	FALSE	TRUE	TRUE	..	0	0	FALSE	..	1	0.182102	..
..	fig|83333.1.peg.3859	fig|83333.1.peg.2791	b3940	b2838	metL	lysA	EC:1.1.1.3#EC:2.7.2.4	EC:4.1.1.20	..	3.25777	3.16101	58	3.1068	0.152375	57	..	TRUE	FALSE	FALSE	TRUE	FALSE	TRUE	TRUE	..	0	0	FALSE	..	0	0.351921	..
..	fig|83333.1.peg.3859	fig|83333.1.peg.2	b3940	b0002	metL	thrA	EC:1.1.1.3#EC:2.7.2.4	EC:1.1.1.3#EC:2.7.2.4	..	2.1413	2.48867	1029	0	1.34155	677	..	TRUE	FALSE	FALSE	TRUE	FALSE	TRUE	TRUE	..	0	0	FALSE	..	1	0	..
..	fig|83333.1.peg.3859	fig|83333.1.peg.3879	b3940	b3959	metL	argB	EC:1.1.1.3#EC:2.7.2.4	EC:2.7.2.8	..	5.53021	5.51854	120	5.28473	0.0845756	118	..	TRUE	FALSE	FALSE	TRUE	FALSE	TRUE	TRUE	..	0	0	FALSE	..	nan	0.357191	..
..	fig|83333.1.peg.3859	fig|83333.1.peg.3933	b3940	b4024	metL	lysC	EC:1.1.1.3#EC:2.7.2.4	EC:2.7.2.4	..	2.52068	3.21278	1050	0	1.41105	716	..	TRUE	FALSE	FALSE	TRUE	FALSE	TRUE	TRUE	..	0	0	FALSE	..	2	0.314122	..
..	fig|83333.1.peg.2791	fig|83333.1.peg.2447	b2838	b2478	lysA	dapA	EC:4.1.1.20	EC:4.3.3.7	..	2.28888	2.28888	1	2.28888	0	1	..	TRUE	FALSE	FALSE	TRUE	FALSE	TRUE	TRUE	..	0	0	FALSE	..	2	0.349192	..
..	fig|83333.1.peg.2791	fig|83333.1.peg.3169	b2838	b3225	lysA	nanA	EC:4.1.1.20	EC:4.1.3.3	..	3.30327	3.30327	1	3.30327	0	1	..	TRUE	FALSE	FALSE	TRUE	FALSE	TRUE	TRUE	..	0	0	FALSE	..	1	nan	..
..	fig|83333.1.peg.2791	fig|83333.1.peg.3933	b2838	b4024	lysA	lysC	EC:4.1.1.20	EC:2.7.2.4	..	3.09155	3.21969	15	2.78479	0.165651	15	..	TRUE	FALSE	FALSE	TRUE	FALSE	TRUE	TRUE	..	0	0	FALSE	..	2	0.314122	..
..	fig|83333.1.peg.2000	fig|83333.1.peg.3167	b2025	b3223	hisF	nanE	#N/A	EC:5.1.3.9	..	5.12298	5.1623	6	5.03874	0.0653716	6	..	TRUE	FALSE	FALSE	TRUE	FALSE	TRUE	TRUE	..	0	0	FALSE	..	2	nan	..
..	fig|83333.1.peg.2000	fig|83333.1.peg.1998	b2025	b2023	hisF	hisH	#N/A	#N/A	..	3.17631	3.14411	7	2.98554	0.210011	7	..	TRUE	FALSE	FALSE	TRUE	FALSE	TRUE	TRUE	..	0	0	FALSE	..	1	0.400264	..
..	fig|83333.1.peg.2000	fig|83333.1.peg.2001	b2025	b2026	hisF	hisI	#N/A	EC:3.5.4.19#EC:3.6.1.31	..	2.28162	2.28162	2	2.28162	0	2	..	TRUE	FALSE	FALSE	TRUE	FALSE	TRUE	TRUE	..	0	0	FALSE	..	1	0.400264	..
..	fig|83333.1.peg.2000	fig|83333.1.peg.1999	b2025	b2024	hisF	hisA	#N/A	EC:5.3.1.16	..	4.9715	4.86005	2514	3.90236	0.397688	2378	..	TRUE	FALSE	FALSE	TRUE	FALSE	TRUE	TRUE	..	0	0	FALSE	..	1	0.400264	..
..	fig|83333.1.peg.2001	fig|83333.1.peg.1305	b2026	b1317	hisI	ycjU	EC:3.5.4.19#EC:3.6.1.31	EC:5.4.2.6	..	4.82256	4.70992	17	4.58023	0.283967	17	..	TRUE	FALSE	FALSE	TRUE	FALSE	TRUE	TRUE	..	0	0	FALSE	..	nan	nan	..
..	fig|83333.1.peg.2001	fig|83333.1.peg.2000	b2026	b2025	hisI	hisF	EC:3.5.4.19#EC:3.6.1.31	#N/A	..	3.48339	2.98119	4	2.51655	1.17126	4	..	TRUE	FALSE	FALSE	TRUE	FALSE	TRUE	TRUE	..	0	0	FALSE	..	2	0.400264	..
..	fig|83333.1.peg.2001	fig|83333.1.peg.1999	b2026	b2024	hisI	hisA	EC:3.5.4.19#EC:3.6.1.31	EC:5.3.1.16	..	5.30482	5.30482	1	5.30482	0	1	..	TRUE	FALSE	FALSE	TRUE	FALSE	TRUE	TRUE	..	0	0	FALSE	..	1	0.400264	..
..	fig|83333.1.peg.1994	fig|83333.1.peg.2484	b2019	b2514	hisG	hisS	EC:2.4.2.17	EC:6.1.1.21	..	5.37606	5.37606	1	5.37606	0	1	..	TRUE	FALSE	FALSE	TRUE	FALSE	TRUE	TRUE	..	0	0	FALSE	..	2	nan	..
..	fig|83333.1.peg.1995	fig|83333.1.peg.1608	b2020	b1622	hisD	malY	EC:1.1.1.23	EC:4.4.1.8	..	6.27599	6.43018	3	5.96761	0.218058	3	..	TRUE	FALSE	FALSE	TRUE	FALSE	TRUE	TRUE	..	0	0	FALSE	..	2	0.381302	..
..	fig|83333.1.peg.1995	fig|83333.1.peg.1996	b2020	b2021	hisD	hisC	EC:1.1.1.23	EC:2.6.1.9	..	1.69869	0.83586	3	0.83586	1.22023	3	..	TRUE	FALSE	FALSE	TRUE	FALSE	TRUE	TRUE	..	0	0	FALSE	..	2	0.400264	..
..	fig|83333.1.peg.1996	fig|83333.1.peg.601	b2021	b0600	hisC	ybdL	EC:2.6.1.9	#N/A	..	5.09257	5.13225	127	4.5143	0.21082	123	..	TRUE	FALSE	FALSE	TRUE	FALSE	TRUE	TRUE	..	0	0	FALSE	..	nan	nan	..
..	fig|83333.1.peg.1996	fig|83333.1.peg.3553	b2021	b3617	hisC	kbl	EC:2.6.1.9	EC:2.3.1.29	..	4.29556	4.42558	2	4.16555	0.130015	2	..	TRUE	FALSE	FALSE	TRUE	FALSE	TRUE	TRUE	..	0	0	FALSE	..	1	-0.202387	..
..	fig|83333.1.peg.1996	fig|83333.1.peg.3506	b2021	b3572	hisC	avtA	EC:2.6.1.9	EC:2.6.1.66	..	4.91488	5.14965	3	4.44535	0.33201	3	..	TRUE	FALSE	FALSE	TRUE	FALSE	TRUE	TRUE	..	0	0	FALSE	..	nan	0	..
..	fig|83333.1.peg.1996	fig|83333.1.peg.3964	b2021	b4054	hisC	tyrB	EC:2.6.1.9	EC:2.6.1.57	..	5.45882	5.59232	3	5.19182	0.188798	3	..	TRUE	FALSE	FALSE	TRUE	FALSE	TRUE	TRUE	..	0	0	FALSE	..	1	0.342476	..
..	fig|83333.1.peg.1996	fig|83333.1.peg.3359	b2021	b3425	hisC	glpE	EC:2.6.1.9	EC:2.8.1.1	..	5.96274	5.96274	1	5.96274	0	1	..	TRUE	FALSE	FALSE	TRUE	FALSE	TRUE	TRUE	..	0	0	FALSE	..	0	nan	..
..	fig|83333.1.peg.1996	fig|83333.1.peg.1608	b2021	b1622	hisC	malY	EC:2.6.1.9	EC:4.4.1.8	..	6.14838	6.17554	604	5.34859	0.259848	568	..	TRUE	FALSE	FALSE	TRUE	FALSE	TRUE	TRUE	..	0	0	FALSE	..	2	0.381302	..
..	fig|83333.1.peg.1996	fig|83333.1.peg.1995	b2021	b2020	hisC	hisD	EC:2.6.1.9	EC:1.1.1.23	..	0.56507	0.56507	1	0.56507	0	1	..	TRUE	FALSE	FALSE	TRUE	FALSE	TRUE	TRUE	..	0	0	FALSE	..	1	0.400264	..
..	fig|83333.1.peg.1996	fig|83333.1.peg.1425	b2021	b1439	hisC	ydcR	EC:2.6.1.9	#N/A	..	6.89513	7.15168	9	5.94184	0.435563	9	..	TRUE	FALSE	FALSE	TRUE	FALSE	TRUE	TRUE	..	0	0	FALSE	..	nan	nan	..
..	fig|83333.1.peg.1996	fig|83333.1.peg.762	b2021	b0776	hisC	bioF	EC:2.6.1.9	EC:2.3.1.47	..	5.38561	5.38561	1	5.38561	0	1	..	TRUE	FALSE	FALSE	TRUE	FALSE	TRUE	TRUE	..	0	0	FALSE	..	1	nan	..
..	fig|83333.1.peg.1997	fig|83333.1.peg.4124	b2022	b4214	hisB	cysQ	EC:3.1.3.15#EC:4.2.1.19	EC:3.1.3.7	..	4.42277	4.17911	403	3.66919	0.584757	369	..	TRUE	FALSE	FALSE	TRUE	FALSE	TRUE	TRUE	..	0	0	FALSE	..	nan	nan	..
..	fig|83333.1.peg.1997	fig|83333.1.peg.2503	b2022	b2533	hisB	suhB	EC:3.1.3.15#EC:4.2.1.19	EC:3.1.3.25	..	5.02504	5.02733	527	3.40432	0.438649	402	..	TRUE	FALSE	FALSE	TRUE	FALSE	TRUE	TRUE	..	0	0	FALSE	..	1	nan	..
..	fig|83333.1.peg.1997	fig|83333.1.peg.201	b2022	b0200	hisB	gmhB	EC:3.1.3.15#EC:4.2.1.19	#N/A	..	3.29885	3.27784	976	2.80442	0.167339	967	..	TRUE	FALSE	FALSE	TRUE	FALSE	TRUE	TRUE	..	0	0	FALSE	..	0	-0.312004	..
..	fig|83333.1.peg.1997	fig|83333.1.peg.2000	b2022	b2025	hisB	hisF	EC:3.1.3.15#EC:4.2.1.19	#N/A	..	4.77088	4.77088	1	4.77088	0	1	..	TRUE	FALSE	FALSE	TRUE	FALSE	TRUE	TRUE	..	0	0	FALSE	..	2	0.400264	..
..	fig|83333.1.peg.1997	fig|83333.1.peg.1996	b2022	b2021	hisB	hisC	EC:3.1.3.15#EC:4.2.1.19	EC:2.6.1.9	..	1.88236	1.88236	1	1.88236	0	1	..	TRUE	FALSE	FALSE	TRUE	FALSE	TRUE	TRUE	..	0	0	FALSE	..	2	0.400264	..
..	fig|83333.1.peg.1997	fig|83333.1.peg.1999	b2022	b2024	hisB	hisA	EC:3.1.3.15#EC:4.2.1.19	EC:5.3.1.16	..	3.59189	3.59189	1	3.59189	0	1	..	TRUE	FALSE	FALSE	TRUE	FALSE	TRUE	TRUE	..	0	0	FALSE	..	1	0.400264	..
..	fig|83333.1.peg.712	fig|83333.1.peg.330	b0720	b0333	gltA	prpC	#N/A	EC:2.3.3.5	..	3.43486	3.63787	2747	0.49045	0.562354	2354	..	TRUE	FALSE	FALSE	TRUE	FALSE	TRUE	TRUE	..	0	0	FALSE	..	1	-0.195172	..
..	fig|83333.1.peg.764	fig|83333.1.peg.1506	b0778	b1519	bioD	tam	EC:6.3.3.3	EC:2.1.1.144	..	2.82469	2.82469	1	2.82469	0	1	..	TRUE	FALSE	FALSE	TRUE	FALSE	TRUE	TRUE	..	0	0	FALSE	..	2	nan	..
..	fig|83333.1.peg.764	fig|83333.1.peg.1579	b0778	b1593	bioD	ynfK	EC:6.3.3.3	EC:6.3.3.3	..	3.02417	3.62171	2262	0	1.44077	1956	..	TRUE	FALSE	FALSE	TRUE	FALSE	TRUE	TRUE	..	0	0	FALSE	..	nan	nan	..
..	fig|83333.1.peg.762	fig|83333.1.peg.3553	b0776	b3617	bioF	kbl	EC:2.3.1.47	EC:2.3.1.29	..	3.10731	3.0427	2400	0.52982	0.461302	1921	..	TRUE	FALSE	FALSE	TRUE	FALSE	TRUE	TRUE	..	0	0	FALSE	..	1	-0.202387	..
..	fig|83333.1.peg.762	fig|83333.1.peg.1077	b0776	b1092	bioF	fabD	EC:2.3.1.47	EC:2.3.1.39	..	4.14957	4.18029	3	4.03741	0.0819709	3	..	TRUE	FALSE	FALSE	TRUE	FALSE	TRUE	TRUE	..	0	0	FALSE	..	2	0.314601	..
..	fig|83333.1.peg.762	fig|83333.1.peg.1579	b0776	b1593	bioF	ynfK	EC:2.3.1.47	EC:6.3.3.3	..	4.86216	4.86216	1	4.86216	0	1	..	TRUE	FALSE	FALSE	TRUE	FALSE	TRUE	TRUE	..	0	0	FALSE	..	nan	nan	..
..	fig|83333.1.peg.762	fig|83333.1.peg.2297	b0776	b2323	bioF	fabB	EC:2.3.1.47	EC:2.3.1.41	..	5.66323	6.23448	4	5.02621	0.589725	4	..	TRUE	FALSE	FALSE	TRUE	FALSE	TRUE	TRUE	..	0	0	FALSE	..	0	nan	..
..	fig|83333.1.peg.762	fig|83333.1.peg.741	b0776	b0755	bioF	gpmA	EC:2.3.1.47	#N/A	..	2.55233	2.55233	1	2.55233	0	1	..	TRUE	FALSE	FALSE	TRUE	FALSE	TRUE	TRUE	..	0	0	FALSE	..	1	0.213009	..
..	fig|83333.1.peg.762	fig|83333.1.peg.764	b0776	b0778	bioF	bioD	EC:2.3.1.47	EC:6.3.3.3	..	3.17186	3.17186	1	3.17186	0	1	..	TRUE	FALSE	FALSE	TRUE	FALSE	TRUE	TRUE	..	0	0	FALSE	..	1	nan	..
..	fig|83333.1.peg.762	fig|83333.1.peg.856	b0776	b0870	bioF	ltaE	EC:2.3.1.47	#N/A	..	4.83177	4.69573	11	4.60366	0.247566	11	..	TRUE	FALSE	FALSE	TRUE	FALSE	TRUE	TRUE	..	0	0	FALSE	..	1	-0.231714	..
..	fig|83333.1.peg.762	fig|83333.1.peg.3294	b0776	b3359	bioF	argD	EC:2.3.1.47	EC:2.6.1.11#EC:2.6.1.17	..	8.41155	8.41157	2	8.41153	2e-05	2	..	TRUE	FALSE	FALSE	TRUE	FALSE	TRUE	TRUE	..	0	0	FALSE	..	0	0.349192	..
..	fig|83333.1.peg.762	fig|83333.1.peg.4303	b0776	b4395	bioF	ytjC	EC:2.3.1.47	#N/A	..	5.85345	5.85345	1	5.85345	0	1	..	TRUE	FALSE	FALSE	TRUE	FALSE	TRUE	TRUE	..	0	0	FALSE	..	1	0.213009	..
..	fig|83333.1.peg.762	fig|83333.1.peg.3760	b0776	b3833	bioF	ubiE	EC:2.3.1.47	#N/A	..	4.9618	4.9618	1	4.9618	0	1	..	TRUE	FALSE	FALSE	TRUE	FALSE	TRUE	TRUE	..	0	0	FALSE	..	nan	nan	..
..	fig|83333.1.peg.762	fig|83333.1.peg.155	b0776	b0154	bioF	hemL	EC:2.3.1.47	EC:5.4.3.8	..	8.66477	8.66477	1	8.66477	0	1	..	TRUE	FALSE	FALSE	TRUE	FALSE	TRUE	TRUE	..	0	0	FALSE	..	1	0.555594	..
..	fig|83333.1.peg.762	fig|83333.1.peg.1080	b0776	b1095	bioF	fabF	EC:2.3.1.47	EC:2.3.1.179	..	4.36895	4.71366	4	3.95083	0.36557	4	..	TRUE	FALSE	FALSE	TRUE	FALSE	TRUE	TRUE	..	0	0	FALSE	..	1	nan	..
..	fig|83333.1.peg.760	fig|83333.1.peg.764	b0774	b0778	bioA	bioD	EC:2.6.1.62	EC:6.3.3.3	..	3.03921	3.11657	4	2.90473	0.140421	4	..	TRUE	FALSE	FALSE	TRUE	FALSE	TRUE	TRUE	..	0	0	FALSE	..	1	nan	..
..	fig|83333.1.peg.760	fig|83333.1.peg.761	b0774	b0775	bioA	bioB	EC:2.6.1.62	EC:2.8.1.6	..	3.0575	3.0681	27	2.67824	0.0750179	27	..	TRUE	FALSE	FALSE	TRUE	FALSE	TRUE	TRUE	..	0	0	FALSE	..	1	nan	..
..	fig|83333.1.peg.760	fig|83333.1.peg.1579	b0774	b1593	bioA	ynfK	EC:2.6.1.62	EC:6.3.3.3	..	3.56942	3.66276	4	3.45132	0.119394	4	..	TRUE	FALSE	FALSE	TRUE	FALSE	TRUE	TRUE	..	0	0	FALSE	..	nan	nan	..
..	fig|83333.1.peg.760	fig|83333.1.peg.3294	b0774	b3359	bioA	argD	EC:2.6.1.62	EC:2.6.1.11#EC:2.6.1.17	..	5.87713	5.88935	2492	3.22659	0.5496	1985	..	TRUE	FALSE	FALSE	TRUE	FALSE	TRUE	TRUE	..	0	0	FALSE	..	0	0.349192	..
..	fig|83333.1.peg.760	fig|83333.1.peg.2623	b0774	b2662	bioA	gabT	EC:2.6.1.62	EC:2.6.1.19#EC:2.6.1.22	..	5.24283	5.29854	2517	3.09649	0.524239	2011	..	TRUE	FALSE	FALSE	TRUE	FALSE	TRUE	TRUE	..	0	0	FALSE	..	1	-0.176952	..
..	fig|83333.1.peg.760	fig|83333.1.peg.155	b0774	b0154	bioA	hemL	EC:2.6.1.62	EC:5.4.3.8	..	6.01339	5.99573	1640	4.45868	0.491973	1261	..	TRUE	FALSE	FALSE	TRUE	FALSE	TRUE	TRUE	..	0	0	FALSE	..	1	0.555594	..
..	fig|83333.1.peg.760	fig|83333.1.peg.3020	b0774	b3073	bioA	0	EC:2.6.1.62	#N/A	..	4.80946	4.70249	1876	1.4068	0.610682	1426	..	TRUE	FALSE	FALSE	TRUE	FALSE	TRUE	TRUE	..	0	0	FALSE	..	nan	-0.203248	..
..	fig|83333.1.peg.760	fig|83333.1.peg.1290	b0774	b1302	bioA	puuE	EC:2.6.1.62	EC:2.6.1.19	..	4.7882	4.894	2514	3.04359	0.528018	2008	..	TRUE	FALSE	FALSE	TRUE	FALSE	TRUE	TRUE	..	0	0	FALSE	..	0	-0.176952	..
..	fig|83333.1.peg.760	fig|83333.1.peg.1731	b0774	b1748	bioA	astC	EC:2.6.1.62	EC:2.6.1.81	..	5.69333	5.56176	2514	3.59821	0.630104	2004	..	TRUE	FALSE	FALSE	TRUE	FALSE	TRUE	TRUE	..	0	0	FALSE	..	2	0	..
..	fig|83333.1.peg.761	fig|83333.1.peg.764	b0775	b0778	bioB	bioD	EC:2.8.1.6	EC:6.3.3.3	..	3.37338	3.37338	1	3.37338	0	1	..	TRUE	FALSE	FALSE	TRUE	FALSE	TRUE	TRUE	..	0	0	FALSE	..	1	nan	..
..	fig|83333.1.peg.761	fig|83333.1.peg.760	b0775	b0774	bioB	bioA	EC:2.8.1.6	EC:2.6.1.62	..	1.6036	1.58983	27	1.57461	0.0248616	27	..	TRUE	FALSE	FALSE	TRUE	FALSE	TRUE	TRUE	..	0	0	FALSE	..	1	nan	..
..	fig|83333.1.peg.761	fig|83333.1.peg.1579	b0775	b1593	bioB	ynfK	EC:2.8.1.6	EC:6.3.3.3	..	3.78598	3.78598	1	3.78598	0	1	..	TRUE	FALSE	FALSE	TRUE	FALSE	TRUE	TRUE	..	0	0	FALSE	..	nan	nan	..
..	fig|83333.1.peg.761	fig|83333.1.peg.3294	b0775	b3359	bioB	argD	EC:2.8.1.6	EC:2.6.1.11#EC:2.6.1.17	..	6.36166	6.35441	27	6.31915	0.0224026	27	..	TRUE	FALSE	FALSE	TRUE	FALSE	TRUE	TRUE	..	0	0	FALSE	..	0	0.349192	..
..	fig|83333.1.peg.761	fig|83333.1.peg.2623	b0775	b2662	bioB	gabT	EC:2.8.1.6	EC:2.6.1.19#EC:2.6.1.22	..	5.75327	5.74361	27	5.7201	0.02618	27	..	TRUE	FALSE	FALSE	TRUE	FALSE	TRUE	TRUE	..	0	0	FALSE	..	1	-0.176952	..
..	fig|83333.1.peg.761	fig|83333.1.peg.3902	b0775	b3990	bioB	thiH	EC:2.8.1.6	EC:4.1.99.19	..	5.43914	5.46056	75	5.01448	0.125794	75	..	TRUE	FALSE	FALSE	TRUE	FALSE	TRUE	TRUE	..	0	0	FALSE	..	1	0.733111	..
..	fig|83333.1.peg.761	fig|83333.1.peg.155	b0775	b0154	bioB	hemL	EC:2.8.1.6	EC:5.4.3.8	..	6.51926	6.49912	19	6.48924	0.0393061	19	..	TRUE	FALSE	FALSE	TRUE	FALSE	TRUE	TRUE	..	0	0	FALSE	..	1	0.555594	..
..	fig|83333.1.peg.761	fig|83333.1.peg.3020	b0775	b3073	bioB	0	EC:2.8.1.6	#N/A	..	5.46302	5.44513	5	5.41018	0.054261	5	..	TRUE	FALSE	FALSE	TRUE	FALSE	TRUE	TRUE	..	0	0	FALSE	..	nan	-0.203248	..
..	fig|83333.1.peg.761	fig|83333.1.peg.1290	b0775	b1302	bioB	puuE	EC:2.8.1.6	EC:2.6.1.19	..	5.18673	5.17245	27	5.15285	0.0308681	27	..	TRUE	FALSE	FALSE	TRUE	FALSE	TRUE	TRUE	..	0	0	FALSE	..	0	-0.176952	..
..	fig|83333.1.peg.761	fig|83333.1.peg.1731	b0775	b1748	bioB	astC	EC:2.8.1.6	EC:2.6.1.81	..	6.43359	6.42174	27	6.39214	0.0257179	27	..	TRUE	FALSE	FALSE	TRUE	FALSE	TRUE	TRUE	..	0	0	FALSE	..	2	0	..
..	fig|83333.1.peg.133	fig|83333.1.peg.131	b0133	b0131	panC	panD	EC:6.3.2.1	EC:4.1.1.11	..	2.05729	2.05729	3	2.05729	0	3	..	TRUE	FALSE	FALSE	TRUE	FALSE	TRUE	TRUE	..	0	0	FALSE	..	1	0.666742	..
..	fig|83333.1.peg.133	fig|83333.1.peg.3325	b0133	b3390	panC	aroK	EC:6.3.2.1	EC:2.7.1.71	..	5.12879	5.20768	4	5.0499	0.07889	4	..	TRUE	FALSE	FALSE	TRUE	FALSE	TRUE	TRUE	..	0	0	FALSE	..	nan	0.349204	..
..	fig|83333.1.peg.133	fig|83333.1.peg.895	b0133	b0910	panC	cmk	EC:6.3.2.1	#N/A	..	3.39884	3.29281	95	2.7864	0.377528	95	..	TRUE	FALSE	FALSE	TRUE	FALSE	TRUE	TRUE	..	0	0	FALSE	..	2	0.353794	..
..	fig|83333.1.peg.520	fig|83333.1.peg.3918	b0523	b4005	purE	purD	EC:5.4.99.18	EC:6.3.4.13	..	1.45053	1.48864	4	1.41241	0.038115	4	..	TRUE	FALSE	FALSE	TRUE	FALSE	TRUE	TRUE	..	0	0	FALSE	..	0	0.342749	..
..	fig|83333.1.peg.520	fig|83333.1.peg.519	b0523	b0522	purE	purK	EC:5.4.99.18	EC:6.3.4.18	..	4.69601	4.69601	2	4.69601	0	2	..	TRUE	FALSE	FALSE	TRUE	FALSE	TRUE	TRUE	..	0	0	FALSE	..	1	0.343038	..
..	fig|83333.1.peg.520	fig|83333.1.peg.1833	b0523	b1849	purE	purT	EC:5.4.99.18	#N/A	..	4.02264	4.02264	2	4.02264	0	2	..	TRUE	FALSE	FALSE	TRUE	FALSE	TRUE	TRUE	..	0	0	FALSE	..	1	0.576807	..
..	fig|83333.1.peg.109	fig|83333.1.peg.2545	b0109	b2574	nadC	nadB	EC:2.4.2.19	EC:1.4.3.16	..	4.14155	4.14155	1	4.14155	0	1	..	TRUE	FALSE	FALSE	TRUE	FALSE	TRUE	TRUE	..	0	0	FALSE	..	1	0.969877	..
..	fig|83333.1.peg.109	fig|83333.1.peg.3906	b0109	b3993	nadC	thiE	EC:2.4.2.19	EC:2.5.1.3	..	5.08716	4.94144	5	4.94144	0.218188	5	..	TRUE	FALSE	FALSE	TRUE	FALSE	TRUE	TRUE	..	0	0	FALSE	..	1	0.733111	..
..	fig|83333.1.peg.3303	fig|83333.1.peg.1257	b3368	b1270	cysG	btuR	EC:1.3.1.76#EC:2.1.1.107#EC:4.99.1.4	EC:2.5.1.17	..	3.58828	3.58828	1	3.58828	0	1	..	TRUE	FALSE	FALSE	TRUE	FALSE	TRUE	TRUE	..	0	0	FALSE	..	1	nan	..
..	fig|83333.1.peg.3303	fig|83333.1.peg.3094	b3368	b3149	cysG	diaA	EC:1.3.1.76#EC:2.1.1.107#EC:4.99.1.4	#N/A	..	3.17977	3.17977	1	3.17977	0	1	..	TRUE	FALSE	FALSE	TRUE	FALSE	TRUE	TRUE	..	0	0	FALSE	..	nan	nan	..
..	fig|83333.1.peg.3303	fig|83333.1.peg.3729	b3368	b3804	cysG	hemD	EC:1.3.1.76#EC:2.1.1.107#EC:4.99.1.4	EC:4.2.1.75	..	1.80845	1.81726	2	1.79965	0.008805	2	..	TRUE	FALSE	FALSE	TRUE	FALSE	TRUE	TRUE	..	0	0	FALSE	..	1	0.684016	..
..	fig|83333.1.peg.3303	fig|83333.1.peg.1290	b3368	b1302	cysG	puuE	EC:1.3.1.76#EC:2.1.1.107#EC:4.99.1.4	EC:2.6.1.19	..	4.41378	4.40862	9	4.3794	0.0211197	9	..	TRUE	FALSE	FALSE	TRUE	FALSE	TRUE	TRUE	..	0	0	FALSE	..	0	-0.176952	..
..	fig|83333.1.peg.3303	fig|83333.1.peg.3020	b3368	b3073	cysG	0	EC:1.3.1.76#EC:2.1.1.107#EC:4.99.1.4	#N/A	..	4.11982	4.12877	10	4.0462	0.0322435	10	..	TRUE	FALSE	FALSE	TRUE	FALSE	TRUE	TRUE	..	0	0	FALSE	..	nan	-0.203248	..
..	fig|83333.1.peg.3303	fig|83333.1.peg.3730	b3368	b3805	cysG	hemC	EC:1.3.1.76#EC:2.1.1.107#EC:4.99.1.4	EC:2.5.1.61	..	2.85621	3.11453	2	2.59789	0.25832	2	..	TRUE	FALSE	FALSE	TRUE	FALSE	TRUE	TRUE	..	0	0	FALSE	..	nan	0.684016	..
..	fig|83333.1.peg.3303	fig|83333.1.peg.760	b3368	b0774	cysG	bioA	EC:1.3.1.76#EC:2.1.1.107#EC:4.99.1.4	EC:2.6.1.62	..	6.99774	7.00301	10	6.95257	0.0210348	10	..	TRUE	FALSE	FALSE	TRUE	FALSE	TRUE	TRUE	..	0	0	FALSE	..	1	nan	..
..	fig|83333.1.peg.3303	fig|83333.1.peg.3294	b3368	b3359	cysG	argD	EC:1.3.1.76#EC:2.1.1.107#EC:4.99.1.4	EC:2.6.1.11#EC:2.6.1.17	..	5.88816	5.8951	10	5.82998	0.0335172	10	..	TRUE	FALSE	FALSE	TRUE	FALSE	TRUE	TRUE	..	0	0	FALSE	..	0	0.349192	..
..	fig|83333.1.peg.3303	fig|83333.1.peg.217	b3368	b0222	cysG	lpcA	EC:1.3.1.76#EC:2.1.1.107#EC:4.99.1.4	#N/A	..	3.64503	3.64503	1	3.64503	0	1	..	TRUE	FALSE	FALSE	TRUE	FALSE	TRUE	TRUE	..	0	0	FALSE	..	1	-0.312004	..
..	fig|83333.1.peg.3303	fig|83333.1.peg.2623	b3368	b2662	cysG	gabT	EC:1.3.1.76#EC:2.1.1.107#EC:4.99.1.4	EC:2.6.1.19#EC:2.6.1.22	..	4.96037	4.96037	3	4.96037	0	3	..	TRUE	FALSE	FALSE	TRUE	FALSE	TRUE	TRUE	..	0	0	FALSE	..	1	-0.176952	..
..	fig|83333.1.peg.3303	fig|83333.1.peg.155	b3368	b0154	cysG	hemL	EC:1.3.1.76#EC:2.1.1.107#EC:4.99.1.4	EC:5.4.3.8	..	1.71624	1.72529	10	1.67387	0.0194048	10	..	TRUE	FALSE	FALSE	TRUE	FALSE	TRUE	TRUE	..	0	0	FALSE	..	1	0.555594	..
..	fig|83333.1.peg.3303	fig|83333.1.peg.1731	b3368	b1748	cysG	astC	EC:1.3.1.76#EC:2.1.1.107#EC:4.99.1.4	EC:2.6.1.81	..	5.70076	5.70833	10	5.63897	0.0346993	10	..	TRUE	FALSE	FALSE	TRUE	FALSE	TRUE	TRUE	..	0	0	FALSE	..	2	0	..
..	fig|83333.1.peg.2445	fig|83333.1.peg.3918	b2476	b4005	purC	purD	EC:6.3.2.6	EC:6.3.4.13	..	2.88558	2.88319	28	2.87402	0.00940828	28	..	TRUE	FALSE	FALSE	TRUE	FALSE	TRUE	TRUE	..	0	0	FALSE	..	0	0.342749	..
..	fig|83333.1.peg.3919	fig|83333.1.peg.2469	b4006	b2500	purH	purN	EC:2.1.2.3#EC:3.5.4.10	EC:2.1.2.2	..	3.0385	2.92533	10	2.60373	0.341542	10	..	TRUE	FALSE	FALSE	TRUE	FALSE	TRUE	TRUE	..	0	0	FALSE	..	1	0.182056	..
..	fig|83333.1.peg.3918	fig|83333.1.peg.520	b4005	b0523	purD	purE	EC:6.3.4.13	EC:5.4.99.18	..	1.93742	1.9212	7	1.89003	0.0560451	7	..	TRUE	FALSE	FALSE	TRUE	FALSE	TRUE	TRUE	..	0	0	FALSE	..	2	0.342766	..
..	fig|83333.1.peg.3918	fig|83333.1.peg.1833	b4005	b1849	purD	purT	EC:6.3.4.13	#N/A	..	3.25657	3.25657	6	3.25657	4.44089e-16	6	..	TRUE	FALSE	FALSE	TRUE	FALSE	TRUE	TRUE	..	0	0	FALSE	..	1	0.576807	..
..	fig|83333.1.peg.3918	fig|83333.1.peg.2445	b4005	b2476	purD	purC	EC:6.3.4.13	EC:6.3.2.6	..	4.74806	4.78135	33	4.46214	0.0910893	33	..	TRUE	FALSE	FALSE	TRUE	FALSE	TRUE	TRUE	..	0	0	FALSE	..	2	0.343038	..
..	fig|83333.1.peg.3918	fig|83333.1.peg.93	b4005	b0092	purD	ddlB	EC:6.3.4.13	EC:6.3.2.4	..	4.18345	4.22401	2	4.14289	0.04056	2	..	TRUE	FALSE	FALSE	TRUE	FALSE	TRUE	TRUE	..	0	0	FALSE	..	2	0.452509	..
..	fig|83333.1.peg.3324	fig|83333.1.peg.385	b3389	b0388	aroB	aroL	EC:4.2.3.4	EC:2.7.1.71	..	3.48216	3.48944	123	2.93834	0.174867	123	..	TRUE	FALSE	FALSE	TRUE	FALSE	TRUE	TRUE	..	0	0	FALSE	..	2	0.349204	..
..	fig|83333.1.peg.3324	fig|83333.1.peg.3325	b3389	b3390	aroB	aroK	EC:4.2.3.4	EC:2.7.1.71	..	3.21642	3.33131	124	1.35755	0.70864	124	..	TRUE	FALSE	FALSE	TRUE	FALSE	TRUE	TRUE	..	0	0	FALSE	..	nan	0.349204	..
..	fig|83333.1.peg.2478	fig|83333.1.peg.1305	b2508	b1317	guaB	ycjU	EC:1.1.1.205	EC:5.4.2.6	..	9.48686	9.48686	1	9.48686	0	1	..	TRUE	FALSE	FALSE	TRUE	FALSE	TRUE	TRUE	..	0	0	FALSE	..	nan	nan	..
..	fig|83333.1.peg.2478	fig|83333.1.peg.3167	b2508	b3223	guaB	nanE	EC:1.1.1.205	EC:5.1.3.9	..	3.24479	3.26936	1609	2.84825	0.15262	1586	..	TRUE	FALSE	FALSE	TRUE	FALSE	TRUE	TRUE	..	0	0	FALSE	..	2	nan	..
..	fig|83333.1.peg.2478	fig|83333.1.peg.104	b2508	b0104	guaB	guaC	EC:1.1.1.205	EC:1.7.1.7	..	2.56045	2.49435	267	2.05446	0.261049	265	..	TRUE	FALSE	FALSE	TRUE	FALSE	TRUE	TRUE	..	0	0	FALSE	..	2	-0.197501	..
..	fig|83333.1.peg.2478	fig|83333.1.peg.1999	b2508	b2024	guaB	hisA	EC:1.1.1.205	EC:5.3.1.16	..	7.97527	7.97527	2	7.97527	0	2	..	TRUE	FALSE	FALSE	TRUE	FALSE	TRUE	TRUE	..	0	0	FALSE	..	1	0.400264	..
..	fig|83333.1.peg.3543	fig|83333.1.peg.455	b3607	b0459	cysE	maa	EC:2.3.1.30	EC:2.3.1.79	..	3.9687	3.85034	2220	2.20711	0.389638	1796	..	TRUE	FALSE	FALSE	TRUE	FALSE	TRUE	TRUE	..	0	0	FALSE	..	2	nan	..
..	fig|83333.1.peg.3543	fig|83333.1.peg.3544	b3607	b3608	cysE	gpsA	EC:2.3.1.30	EC:1.1.1.94	..	0.53927	0.53927	1	0.53927	0	1	..	TRUE	FALSE	FALSE	TRUE	FALSE	TRUE	TRUE	..	0	0	FALSE	..	1	0.385205	..
..	fig|83333.1.peg.3543	fig|83333.1.peg.166	b3607	b0166	cysE	dapD	EC:2.3.1.30	EC:2.3.1.117	..	3.81135	3.81136	2	3.81135	5e-06	2	..	TRUE	FALSE	FALSE	TRUE	FALSE	TRUE	TRUE	..	0	0	FALSE	..	0	0.349192	..
..	fig|83333.1.peg.2468	fig|83333.1.peg.2469	b2499	b2500	purM	purN	EC:6.3.3.1	EC:2.1.2.2	..	3.41992	3.41992	2	3.41992	0	2	..	TRUE	FALSE	FALSE	TRUE	FALSE	TRUE	TRUE	..	0	0	FALSE	..	1	0.182056	..
..	fig|83333.1.peg.3578	fig|83333.1.peg.4106	b3642	b4196	pyrE	ulaD	EC:2.4.2.10	EC:4.1.1.85	..	1.97033	1.90456	10	1.89148	0.0850343	10	..	TRUE	FALSE	FALSE	TRUE	FALSE	TRUE	TRUE	..	0	0	FALSE	..	1	nan	..
..	fig|83333.1.peg.3578	fig|83333.1.peg.1268	b3642	b1281	pyrE	pyrF	EC:2.4.2.10	EC:4.1.1.23	..	2.98329	2.62773	12	2.54652	0.886578	12	..	TRUE	FALSE	FALSE	TRUE	FALSE	TRUE	TRUE	..	0	0	FALSE	..	2	0.356143	..
..	fig|83333.1.peg.3578	fig|83333.1.peg.465	b3642	b0469	pyrE	apt	EC:2.4.2.10	EC:2.4.2.7	..	4.83496	4.79859	759	3.76223	0.391387	751	..	TRUE	FALSE	FALSE	TRUE	FALSE	TRUE	TRUE	..	0	0	FALSE	..	2	0	..
..	fig|83333.1.peg.3578	fig|83333.1.peg.233	b3642	b0238	pyrE	gpt	EC:2.4.2.10	EC:2.4.2.22	..	1.7591	1.72338	11	1.41179	0.14079	11	..	TRUE	FALSE	FALSE	TRUE	FALSE	TRUE	TRUE	..	0	0	FALSE	..	0	-0.203248	..
..	fig|83333.1.peg.3877	fig|83333.1.peg.2440	b3957	b2472	argE	dapE	EC:3.5.1.16	EC:3.5.1.18	..	5.25678	5.42573	2230	1.99189	0.587516	1574	..	TRUE	FALSE	FALSE	TRUE	FALSE	TRUE	TRUE	..	0	0	FALSE	..	0	0.349192	..
..	fig|83333.1.peg.3877	fig|83333.1.peg.1077	b3957	b1092	argE	fabD	EC:3.5.1.16	EC:2.3.1.39	..	4.88209	4.88209	1	4.88209	0	1	..	TRUE	FALSE	FALSE	TRUE	FALSE	TRUE	TRUE	..	0	0	FALSE	..	2	0.314601	..
..	fig|83333.1.peg.3878	fig|83333.1.peg.3879	b3958	b3959	argC	argB	EC:1.2.1.38	EC:2.7.2.8	..	3.78834	3.78834	1	3.78834	0	1	..	TRUE	FALSE	FALSE	TRUE	FALSE	TRUE	TRUE	..	0	0	FALSE	..	nan	0.357191	..
..	fig|83333.1.peg.3879	fig|83333.1.peg.518	b3959	b0521	argB	ybcF	EC:2.7.2.8	EC:2.7.2.2	..	4.69269	4.71268	46	4.12766	0.220845	46	..	TRUE	FALSE	FALSE	TRUE	FALSE	TRUE	TRUE	..	0	0	FALSE	..	1	0.195074	..
..	fig|83333.1.peg.3879	fig|83333.1.peg.320	b3959	b0323	argB	yahI	EC:2.7.2.8	#N/A	..	4.56743	4.66507	122	4.20908	0.173493	122	..	TRUE	FALSE	FALSE	TRUE	FALSE	TRUE	TRUE	..	0	0	FALSE	..	1	0.195074	..
..	fig|83333.1.peg.3879	fig|83333.1.peg.2771	b3959	b2818	argB	argA	EC:2.7.2.8	EC:2.3.1.1	..	3.35711	3.35711	1	3.35711	0	1	..	TRUE	FALSE	FALSE	TRUE	FALSE	TRUE	TRUE	..	0	0	FALSE	..	0	0.357191	..
..	fig|83333.1.peg.3860	fig|83333.1.peg.256	b3941	b0261	metF	mmuM	EC:1.5.1.20	#N/A	..	4.77706	4.79554	340	2.97569	0.341939	340	..	TRUE	FALSE	FALSE	TRUE	FALSE	TRUE	TRUE	..	0	0	FALSE	..	nan	nan	..
..	fig|83333.1.peg.1047	fig|83333.1.peg.4238	b1062	b4328	pyrC	iadA	EC:3.5.2.3	#N/A	..	1.89343	1.64623	2105	0.61008	0.718799	1968	..	TRUE	FALSE	FALSE	TRUE	FALSE	TRUE	TRUE	..	0	0	FALSE	..	nan	nan	..
..	fig|83333.1.peg.1047	fig|83333.1.peg.4164	b1062	b4254	pyrC	argI	EC:3.5.2.3	EC:2.1.3.3	..	5.05801	5.05801	1	5.05801	0	1	..	TRUE	FALSE	FALSE	TRUE	FALSE	TRUE	TRUE	..	0	0	FALSE	..	2	0.357191	..
..	fig|83333.1.peg.1047	fig|83333.1.peg.508	b1062	b0512	pyrC	allB	EC:3.5.2.3	EC:3.5.2.5	..	3.84932	3.89271	2043	2.57039	0.330362	1909	..	TRUE	FALSE	FALSE	TRUE	FALSE	TRUE	TRUE	..	0	0	FALSE	..	1	-0.23689	..
..	fig|83333.1.peg.1047	fig|83333.1.peg.269	b1062	b0273	pyrC	argF	EC:3.5.2.3	EC:2.1.3.3	..	5.12435	5.12435	1	5.12435	0	1	..	TRUE	FALSE	FALSE	TRUE	FALSE	TRUE	TRUE	..	0	0	FALSE	..	0	0.357191	..
..	fig|83333.1.peg.1047	fig|83333.1.peg.4155	b1062	b4245	pyrC	pyrB	EC:3.5.2.3	EC:2.1.3.2	..	4.47794	4.47794	1	4.47794	0	1	..	TRUE	FALSE	FALSE	TRUE	FALSE	TRUE	TRUE	..	0	0	FALSE	..	1	0.356143	..
..	fig|83333.1.peg.3880	fig|83333.1.peg.1116	b3960	b1131	argH	purB	EC:4.3.2.1	EC:4.3.2.2	..	6.12826	6.37315	46	5.39787	0.337425	46	..	TRUE	FALSE	FALSE	TRUE	FALSE	TRUE	TRUE	..	0	0	FALSE	..	1	0.342766	..
..	fig|83333.1.peg.3880	fig|83333.1.peg.3116	b3960	b3172	argH	argG	EC:4.3.2.1	EC:6.3.4.5	..	4.13805	4.13805	1	4.13805	0	1	..	TRUE	FALSE	FALSE	TRUE	FALSE	TRUE	TRUE	..	0	0	FALSE	..	1	0.357191	..
..	fig|83333.1.peg.3880	fig|83333.1.peg.1597	b3960	b1611	argH	fumC	EC:4.3.2.1	EC:4.2.1.2	..	4.90396	4.92537	52	4.38876	0.14159	52	..	TRUE	FALSE	FALSE	TRUE	FALSE	TRUE	TRUE	..	0	0	FALSE	..	1	0.233553	..
..	fig|83333.1.peg.3880	fig|83333.1.peg.4050	b3960	b4139	argH	aspA	EC:4.3.2.1	EC:4.3.1.1	..	5.07673	5.12021	126	4.54107	0.143348	126	..	TRUE	FALSE	FALSE	TRUE	FALSE	TRUE	TRUE	..	0	0	FALSE	..	nan	nan	..
..	fig|83333.1.peg.2720	fig|83333.1.peg.3843	b2764	b3924	cysJ	fpr	EC:1.8.1.2	EC:1.18.1.2	..	6.61208	6.64351	44	6.24779	0.142571	42	..	TRUE	FALSE	FALSE	TRUE	FALSE	TRUE	TRUE	..	0	0	FALSE	..	2	nan	..
..	fig|83333.1.peg.2718	fig|83333.1.peg.2708	b2762	b2752	cysH	cysD	EC:1.8.4.8	EC:2.7.7.4	..	4.78828	4.76192	110	4.40073	0.204139	110	..	TRUE	FALSE	FALSE	TRUE	FALSE	TRUE	TRUE	..	0	0	FALSE	..	1	0.363877	..
..	fig|83333.1.peg.2718	fig|83333.1.peg.2706	b2762	b2750	cysH	cysC	EC:1.8.4.8	EC:2.7.1.25	..	2.48855	2.48855	1	2.48855	0	1	..	TRUE	FALSE	FALSE	TRUE	FALSE	TRUE	TRUE	..	0	0	FALSE	..	1	0.363877	..
..	fig|83333.1.peg.1677	fig|83333.1.peg.385	b1693	b0388	aroD	aroL	EC:4.2.1.10	EC:2.7.1.71	..	3.97371	4.17943	2	3.76799	0.20572	2	..	TRUE	FALSE	FALSE	TRUE	FALSE	TRUE	TRUE	..	0	0	FALSE	..	2	0.349204	..
..	fig|83333.1.peg.1677	fig|83333.1.peg.3215	b1693	b3281	aroD	aroE	EC:4.2.1.10	EC:1.1.1.25	..	5.70087	5.90768	46	3.62298	0.684288	46	..	TRUE	FALSE	FALSE	TRUE	FALSE	TRUE	TRUE	..	0	0	FALSE	..	1	0.34912	..
..	fig|83333.1.peg.1677	fig|83333.1.peg.2358	b1693	b2385	aroD	ypdF	EC:4.2.1.10	#N/A	..	1.68867	1.68867	2	1.68867	0	2	..	TRUE	FALSE	FALSE	TRUE	FALSE	TRUE	TRUE	..	0	0	FALSE	..	nan	nan	..
..	fig|83333.1.peg.1677	fig|83333.1.peg.3325	b1693	b3390	aroD	aroK	EC:4.2.1.10	EC:2.7.1.71	..	3.1212	3.7061	2	2.53629	0.584905	2	..	TRUE	FALSE	FALSE	TRUE	FALSE	TRUE	TRUE	..	0	0	FALSE	..	nan	0.349204	..
..	fig|83333.1.peg.1677	fig|83333.1.peg.1676	b1693	b1692	aroD	ydiB	EC:4.2.1.10	EC:1.1.1.282	..	3.86268	3.74927	53	2.90109	0.686959	52	..	TRUE	FALSE	FALSE	TRUE	FALSE	TRUE	TRUE	..	0	0	FALSE	..	2	0.34912	..
..	fig|83333.1.peg.1677	fig|83333.1.peg.893	b1693	b0908	aroD	aroA	EC:4.2.1.10	EC:2.5.1.19	..	3.5855	3.5855	1	3.5855	0	1	..	TRUE	FALSE	FALSE	TRUE	FALSE	TRUE	TRUE	..	0	0	FALSE	..	2	0.34912	..
..	fig|83333.1.peg.2708	fig|83333.1.peg.2718	b2752	b2762	cysD	cysH	EC:2.7.7.4	EC:1.8.4.8	..	4.48413	4.36193	535	3.77732	0.3302	474	..	TRUE	FALSE	FALSE	TRUE	FALSE	TRUE	TRUE	..	0	0	FALSE	..	1	0.969877	..
..	fig|83333.1.peg.2706	fig|83333.1.peg.385	b2750	b0388	cysC	aroL	EC:2.7.1.25	EC:2.7.1.71	..	5.1787	5.62268	4	4.73473	0.443975	4	..	TRUE	FALSE	FALSE	TRUE	FALSE	TRUE	TRUE	..	0	0	FALSE	..	2	0.349204	..
..	fig|83333.1.peg.2706	fig|83333.1.peg.3369	b2750	b3437	cysC	gntK	EC:2.7.1.25	EC:2.7.1.12	..	4.36793	4.41351	4	4.32235	0.04558	3	..	TRUE	FALSE	FALSE	TRUE	FALSE	TRUE	TRUE	..	0	0	FALSE	..	2	-0.182102	..
..	fig|83333.1.peg.2706	fig|83333.1.peg.4178	b2750	b4268	cysC	idnK	EC:2.7.1.25	EC:2.7.1.12	..	4.77696	4.81425	307	4.07586	0.168939	296	..	TRUE	FALSE	FALSE	TRUE	FALSE	TRUE	TRUE	..	0	0	FALSE	..	2	-0.182102	..
..	fig|83333.1.peg.2706	fig|83333.1.peg.2393	b2750	b2425	cysC	cysP	EC:2.7.1.25	#N/A	..	1.99317	2.00819	2	1.97816	0.015015	2	..	TRUE	FALSE	FALSE	TRUE	FALSE	TRUE	TRUE	..	0	0	FALSE	..	0	nan	..
..	fig|83333.1.peg.2706	fig|83333.1.peg.1083	b2750	b1098	cysC	tmk	EC:2.7.1.25	EC:2.7.4.9	..	7.46315	7.46315	1	7.46315	0	1	..	TRUE	FALSE	FALSE	TRUE	FALSE	TRUE	TRUE	..	0	0	FALSE	..	2	0.455218	..
..	fig|83333.1.peg.2706	fig|83333.1.peg.2718	b2750	b2762	cysC	cysH	EC:2.7.1.25	EC:1.8.4.8	..	3.43705	3.43705	2	3.43705	0	2	..	TRUE	FALSE	FALSE	TRUE	FALSE	TRUE	TRUE	..	0	0	FALSE	..	1	0.969877	..
..	fig|83333.1.peg.2706	fig|83333.1.peg.2707	b2750	b2751	cysC	cysN	EC:2.7.1.25	EC:2.7.7.4	..	2.27285	2.15695	465	1.10209	0.724376	434	..	TRUE	FALSE	FALSE	TRUE	FALSE	TRUE	TRUE	..	0	0	FALSE	..	0	0.363877	..
..	fig|83333.1.peg.2706	fig|83333.1.peg.3325	b2750	b3390	cysC	aroK	EC:2.7.1.25	EC:2.7.1.71	..	5.5139	5.49283	7	4.80233	0.407337	7	..	TRUE	FALSE	FALSE	TRUE	FALSE	TRUE	TRUE	..	0	0	FALSE	..	nan	0.349204	..
..	fig|83333.1.peg.2707	fig|83333.1.peg.2706	b2751	b2750	cysN	cysC	EC:2.7.7.4	EC:2.7.1.25	..	1.64739	1.5424	402	1.01668	0.391866	366	..	TRUE	FALSE	FALSE	TRUE	FALSE	TRUE	TRUE	..	0	0	FALSE	..	1	0.363877	..
..	fig|83333.1.peg.2707	fig|83333.1.peg.2393	b2751	b2425	cysN	cysP	EC:2.7.7.4	#N/A	..	1.99317	2.00819	2	1.97816	0.015015	2	..	TRUE	FALSE	FALSE	TRUE	FALSE	TRUE	TRUE	..	0	0	FALSE	..	0	nan	..
..	fig|83333.1.peg.2707	fig|83333.1.peg.4178	b2751	b4268	cysN	idnK	EC:2.7.7.4	EC:2.7.1.12	..	4.78335	4.85525	116	4.34798	0.121272	112	..	TRUE	FALSE	FALSE	TRUE	FALSE	TRUE	TRUE	..	0	0	FALSE	..	2	-0.182102	..
..									..							..								..				..			..
..	fig|83333.1.peg.480	fig|83333.1.peg.688	b0484	b0697	copA	kdpB	#N/A	EC:3.6.3.12	..	6.29121	6.31594	165	5.53434	0.469086	163	..	TRUE	FALSE	FALSE	FALSE	FALSE	TRUE	TRUE	..	nan	nan	FALSE	..	0	-0.176952	..
..	fig|83333.1.peg.480	fig|83333.1.peg.3141	b0484	b3198	copA	kdsC	#N/A	EC:3.1.3.45	..	4.74997	4.6727	721	3.71151	0.265272	678	..	TRUE	FALSE	FALSE	FALSE	FALSE	TRUE	TRUE	..	nan	nan	FALSE	..	0	0.437527	..
..	fig|83333.1.peg.480	fig|83333.1.peg.2981	b0484	b3034	copA	nudF	#N/A	EC:3.6.1.13	..	6.3036	6.30772	2	6.29948	0.00412	2	..	TRUE	FALSE	FALSE	FALSE	FALSE	TRUE	TRUE	..	nan	nan	FALSE	..	nan	nan	..
..	fig|83333.1.peg.480	fig|83333.1.peg.958	b0484	b0974	copA	hyaC	#N/A	#N/A	..	3.91281	3.91281	1	3.91281	0	1	..	TRUE	FALSE	FALSE	FALSE	FALSE	TRUE	TRUE	..	nan	nan	FALSE	..	0	nan	..
..	fig|83333.1.peg.481	fig|83333.1.peg.1511	b0485	b1524	ybaS	yneH	EC:3.5.1.2	EC:3.5.1.2	..	2.03849	2.53421	1561	0	1.05996	1228	..	TRUE	FALSE	FALSE	FALSE	FALSE	TRUE	TRUE	..	nan	nan	FALSE	..	0	-0.182102	..
..	fig|83333.1.peg.88	fig|83333.1.peg.3713	b0087	b3784	mraY	rfe	EC:2.7.8.13	EC:2.7.8.33	..	2.17806	2.50359	2759	0.00042	1.15868	2722	..	TRUE	FALSE	FALSE	FALSE	FALSE	TRUE	TRUE	..	nan	nan	TRUE	..	0	-0.323987	..
..	fig|83333.1.peg.87	fig|83333.1.peg.201	b0086	b0200	murF	gmhB	EC:6.3.2.10	#N/A	..	1.97638	1.97373	13	1.96172	0.0127128	13	..	TRUE	FALSE	FALSE	FALSE	FALSE	TRUE	TRUE	..	nan	nan	TRUE	..	0	-0.312004	..
..	fig|83333.1.peg.87	fig|83333.1.peg.3963	b0086	b4053	murF	alr	EC:6.3.2.10	EC:5.1.1.1	..	3.93897	3.92461	110	3.53001	0.167762	108	..	TRUE	FALSE	FALSE	FALSE	FALSE	TRUE	TRUE	..	nan	nan	TRUE	..	2	0.434528	..
..	fig|83333.1.peg.87	fig|83333.1.peg.86	b0086	b0085	murF	murE	EC:6.3.2.10	EC:6.3.2.13	..	5.89139	6.19451	170	2.36566	1.02817	170	..	TRUE	FALSE	FALSE	FALSE	FALSE	TRUE	TRUE	..	nan	nan	TRUE	..	1	0.452509	..
..	fig|83333.1.peg.87	fig|83333.1.peg.89	b0086	b0088	murF	murD	EC:6.3.2.10	EC:6.3.2.9	..	6.60518	6.62202	8	6.44349	0.0674201	8	..	TRUE	FALSE	FALSE	FALSE	FALSE	TRUE	TRUE	..	nan	nan	TRUE	..	2	0.452509	..
..	fig|83333.1.peg.87	fig|83333.1.peg.92	b0086	b0091	murF	murC	EC:6.3.2.10	EC:6.3.2.8	..	6.51973	6.81195	32	5.74559	0.425236	32	..	TRUE	FALSE	FALSE	FALSE	FALSE	TRUE	TRUE	..	nan	nan	TRUE	..	2	0.452509	..
..	fig|83333.1.peg.87	fig|83333.1.peg.1176	b0086	b1190	murF	dadX	EC:6.3.2.10	EC:5.1.1.1	..	4.61588	4.64685	110	4.13739	0.177561	108	..	TRUE	FALSE	FALSE	FALSE	FALSE	TRUE	TRUE	..	nan	nan	TRUE	..	0	0.434528	..
..	fig|83333.1.peg.86	fig|83333.1.peg.87	b0085	b0086	murE	murF	EC:6.3.2.13	EC:6.3.2.10	..	4.81636	5.09613	111	2.42628	0.833664	111	..	TRUE	FALSE	FALSE	FALSE	FALSE	TRUE	TRUE	..	nan	nan	TRUE	..	1	0.452509	..
..	fig|83333.1.peg.86	fig|83333.1.peg.89	b0085	b0088	murE	murD	EC:6.3.2.13	EC:6.3.2.9	..	6.11932	5.97065	5	5.48031	0.607921	5	..	TRUE	FALSE	FALSE	FALSE	FALSE	TRUE	TRUE	..	nan	nan	TRUE	..	2	0.452509	..
..	fig|83333.1.peg.86	fig|83333.1.peg.92	b0085	b0091	murE	murC	EC:6.3.2.13	EC:6.3.2.8	..	5.76676	5.74946	39	5.37802	0.202065	37	..	TRUE	FALSE	FALSE	FALSE	FALSE	TRUE	TRUE	..	nan	nan	TRUE	..	2	0.452509	..
..	fig|83333.1.peg.879	fig|83333.1.peg.1856	b0894	b1872	dmsA	torZ	#N/A	EC:1.7.2.3	..	3.28715	3.12006	986	2.81356	0.347731	384	..	TRUE	FALSE	FALSE	FALSE	FALSE	TRUE	TRUE	..	nan	nan	FALSE	..	0	nan	..
..	fig|83333.1.peg.879	fig|83333.1.peg.3843	b0894	b3924	dmsA	fpr	#N/A	EC:1.18.1.2	..	5.97043	5.97043	1	5.97043	0	1	..	TRUE	FALSE	FALSE	FALSE	FALSE	TRUE	TRUE	..	nan	nan	FALSE	..	2	nan	..
..	fig|83333.1.peg.1201	fig|83333.1.peg.3140	b1215	b3197	kdsA	kdsD	EC:2.5.1.55	EC:5.3.1.13	..	2.94411	2.94411	1	2.94411	0	1	..	TRUE	FALSE	FALSE	FALSE	FALSE	TRUE	TRUE	..	nan	nan	TRUE	..	2	0.437527	..
..	fig|83333.1.peg.89	fig|83333.1.peg.87	b0088	b0086	murD	murF	EC:6.3.2.9	EC:6.3.2.10	..	5.36579	5.29432	101	4.87293	0.18405	101	..	TRUE	FALSE	FALSE	FALSE	FALSE	TRUE	TRUE	..	nan	nan	TRUE	..	1	0.452509	..
..	fig|83333.1.peg.89	fig|83333.1.peg.86	b0088	b0085	murD	murE	EC:6.3.2.9	EC:6.3.2.13	..	6.54159	6.4721	146	5.38462	0.377305	146	..	TRUE	FALSE	FALSE	FALSE	FALSE	TRUE	TRUE	..	nan	nan	TRUE	..	1	0.452509	..
..	fig|83333.1.peg.89	fig|83333.1.peg.92	b0088	b0091	murD	murC	EC:6.3.2.9	EC:6.3.2.8	..	6.24422	6.3176	239	5.38625	0.239477	239	..	TRUE	FALSE	FALSE	FALSE	FALSE	TRUE	TRUE	..	nan	nan	TRUE	..	2	0.452509	..
..	fig|83333.1.peg.4164	fig|83333.1.peg.760	b4254	b0774	argI	bioA	EC:2.1.3.3	EC:2.6.1.62	..	6.69878	6.69878	1	6.69878	0	1	..	TRUE	FALSE	FALSE	FALSE	FALSE	TRUE	TRUE	..	nan	nan	FALSE	..	1	nan	..
..	fig|83333.1.peg.4164	fig|83333.1.peg.2623	b4254	b2662	argI	gabT	EC:2.1.3.3	EC:2.6.1.19#EC:2.6.1.22	..	4.50644	4.50644	1	4.50644	0	1	..	TRUE	FALSE	FALSE	FALSE	FALSE	TRUE	TRUE	..	nan	nan	FALSE	..	1	-0.176952	..
..	fig|83333.1.peg.4164	fig|83333.1.peg.3294	b4254	b3359	argI	argD	EC:2.1.3.3	EC:2.6.1.11#EC:2.6.1.17	..	3.03118	3.03118	1	3.03118	0	1	..	TRUE	FALSE	FALSE	FALSE	FALSE	TRUE	TRUE	..	nan	nan	FALSE	..	0	0.349192	..
..	fig|83333.1.peg.4164	fig|83333.1.peg.155	b4254	b0154	argI	hemL	EC:2.1.3.3	EC:5.4.3.8	..	6.06323	6.06323	1	6.06323	0	1	..	TRUE	FALSE	FALSE	FALSE	FALSE	TRUE	TRUE	..	nan	nan	FALSE	..	1	0.555594	..
..	fig|83333.1.peg.4164	fig|83333.1.peg.1290	b4254	b1302	argI	puuE	EC:2.1.3.3	EC:2.6.1.19	..	3.91906	3.91906	1	3.91906	0	1	..	TRUE	FALSE	FALSE	FALSE	FALSE	TRUE	TRUE	..	nan	nan	FALSE	..	0	-0.176952	..
..	fig|83333.1.peg.4164	fig|83333.1.peg.3020	b4254	b3073	argI	0	EC:2.1.3.3	#N/A	..	3.51337	3.51337	1	3.51337	0	1	..	TRUE	FALSE	FALSE	FALSE	FALSE	TRUE	TRUE	..	nan	nan	FALSE	..	-1	-0.203248	..
..	fig|83333.1.peg.4164	fig|83333.1.peg.1731	b4254	b1748	argI	astC	EC:2.1.3.3	EC:2.6.1.81	..	3.43545	3.43545	1	3.43545	0	1	..	TRUE	FALSE	FALSE	FALSE	FALSE	TRUE	TRUE	..	nan	nan	FALSE	..	2	0	..
..	fig|83333.1.peg.4164	fig|83333.1.peg.269	b4254	b0273	argI	argF	EC:2.1.3.3	EC:2.1.3.3	..	2.39345	2.8563	3224	0	1.19697	2635	..	TRUE	FALSE	FALSE	FALSE	FALSE	TRUE	TRUE	..	nan	nan	FALSE	..	0	0.357191	..
..	fig|83333.1.peg.4164	fig|83333.1.peg.4155	b4254	b4245	argI	pyrB	EC:2.1.3.3	EC:2.1.3.2	..	4.30952	4.28125	3094	3.63865	0.255445	2564	..	TRUE	FALSE	FALSE	FALSE	FALSE	TRUE	TRUE	..	nan	nan	FALSE	..	1	0.356143	..
..	fig|83333.1.peg.4168	fig|83333.1.peg.26	b4258	b0026	valS	ileS	EC:6.1.1.9	EC:6.1.1.5	..	5.12083	5.19064	1209	4.17609	0.285119	1203	..	TRUE	FALSE	FALSE	FALSE	FALSE	TRUE	TRUE	..	nan	nan	TRUE	..	0	nan	..
..	fig|83333.1.peg.4168	fig|83333.1.peg.643	b4258	b0642	valS	leuS	EC:6.1.1.9	EC:6.1.1.4	..	4.28012	4.28012	1	4.28012	0	1	..	TRUE	FALSE	FALSE	FALSE	FALSE	TRUE	TRUE	..	nan	nan	TRUE	..	0	nan	..
..	fig|83333.1.peg.4170	fig|83333.1.peg.2493	b4260	b2523	pepA	pepB	#N/A	#N/A	..	3.91543	3.95364	1921	2.86177	0.360541	1803	..	TRUE	FALSE	FALSE	FALSE	FALSE	TRUE	TRUE	..	nan	nan	FALSE	..	0	nan	..
..	fig|83333.1.peg.872	fig|83333.1.peg.963	b0887	b0979	cydD	appB	#N/A	#N/A	..	4.47545	4.47545	1	4.47545	0	1	..	TRUE	FALSE	FALSE	FALSE	FALSE	TRUE	TRUE	..	nan	nan	FALSE	..	0	-0.182102	..
..	fig|83333.1.peg.872	fig|83333.1.peg.726	b0887	b0734	cydD	cydB	#N/A	#N/A	..	4.15447	4.15447	1	4.15447	0	1	..	TRUE	FALSE	FALSE	FALSE	FALSE	TRUE	TRUE	..	nan	nan	FALSE	..	0	-0.169949	..
..	fig|83333.1.peg.872	fig|83333.1.peg.871	b0887	b0886	cydD	cydC	#N/A	#N/A	..	2.27437	2.40037	18	1.2456	0.342107	18	..	TRUE	FALSE	FALSE	FALSE	FALSE	TRUE	TRUE	..	nan	nan	FALSE	..	0	-0.20918	..
..	fig|83333.1.peg.873	fig|83333.1.peg.1575	b0888	b1589	trxB	ynfG	EC:1.8.1.9	#N/A	..	4.77575	4.80423	11	4.6111	0.0938319	11	..	TRUE	FALSE	FALSE	FALSE	FALSE	TRUE	TRUE	..	nan	nan	FALSE	..	1	nan	..
..	fig|83333.1.peg.873	fig|83333.1.peg.1094	b0888	b1109	trxB	ndh	EC:1.8.1.9	EC:1.6.99.3	..	7.03804	6.92674	28	5.48451	0.403274	28	..	TRUE	FALSE	FALSE	FALSE	FALSE	TRUE	TRUE	..	nan	nan	FALSE	..	0	nan	..
..	fig|83333.1.peg.873	fig|83333.1.peg.3156	b0888	b3213	trxB	gltD	EC:1.8.1.9	EC:1.4.1.13	..	5.03198	5.10946	3	4.87702	0.109573	3	..	TRUE	FALSE	FALSE	FALSE	FALSE	TRUE	TRUE	..	nan	nan	FALSE	..	1	-0.182102	..
..	fig|83333.1.peg.873	fig|83333.1.peg.1462	b0888	b1475	trxB	fdnH	EC:1.8.1.9	#N/A	..	5.59103	5.53836	11	5.42451	0.12166	11	..	TRUE	FALSE	FALSE	FALSE	FALSE	TRUE	TRUE	..	nan	nan	FALSE	..	0	nan	..
..	fig|83333.1.peg.873	fig|83333.1.peg.2679	b0888	b2724	trxB	hycB	EC:1.8.1.9	#N/A	..	6.40001	6.38609	10	6.29655	0.0881531	10	..	TRUE	FALSE	FALSE	FALSE	FALSE	TRUE	TRUE	..	nan	nan	FALSE	..	1	nan	..
..	fig|83333.1.peg.873	fig|83333.1.peg.2255	b0888	b2281	trxB	nuoI	EC:1.8.1.9	#N/A	..	5.37667	4.97407	5	4.38547	0.764222	5	..	TRUE	FALSE	FALSE	FALSE	FALSE	TRUE	TRUE	..	nan	nan	FALSE	..	1	nan	..
..	fig|83333.1.peg.873	fig|83333.1.peg.3359	b0888	b3425	trxB	glpE	EC:1.8.1.9	EC:2.8.1.1	..	3.93199	4.05976	5	3.74034	0.156483	5	..	TRUE	FALSE	FALSE	FALSE	FALSE	TRUE	TRUE	..	nan	nan	FALSE	..	0	nan	..
..	fig|83333.1.peg.873	fig|83333.1.peg.3433	b0888	b3500	trxB	gor	EC:1.8.1.9	EC:1.8.1.7	..	6.92381	6.92381	1	6.92381	0	1	..	TRUE	FALSE	FALSE	FALSE	FALSE	TRUE	TRUE	..	nan	nan	FALSE	..	1	0	..
..	fig|83333.1.peg.873	fig|83333.1.peg.2179	b0888	b2205	trxB	napG	EC:1.8.1.9	#N/A	..	5.72557	5.7278	2	5.72334	0.00223	2	..	TRUE	FALSE	FALSE	FALSE	FALSE	TRUE	TRUE	..	nan	nan	FALSE	..	-1	nan	..
..	fig|83333.1.peg.873	fig|83333.1.peg.880	b0888	b0895	trxB	dmsB	EC:1.8.1.9	#N/A	..	6.4576	6.74947	2	6.16572	0.291875	2	..	TRUE	FALSE	FALSE	FALSE	FALSE	TRUE	TRUE	..	nan	nan	FALSE	..	1	nan	..
..	fig|83333.1.peg.1480	fig|83333.1.peg.3450	b1493	b3517	gadB	gadA	EC:4.1.1.15	EC:4.1.1.15	..	1.02741	1.29957	690	0	0.758083	527	..	TRUE	FALSE	FALSE	FALSE	FALSE	TRUE	TRUE	..	nan	nan	FALSE	..	2	-0.176952	..
..	fig|83333.1.peg.678	fig|83333.1.peg.3119	b0688	b3176	pgm	glmM	EC:5.4.2.2	EC:5.4.2.10	..	6.55729	6.81741	1706	4.62867	0.821585	1599	..	TRUE	FALSE	FALSE	FALSE	FALSE	TRUE	TRUE	..	nan	nan	FALSE	..	1	0.400383	..
..	fig|83333.1.peg.678	fig|83333.1.peg.2024	b0688	b2048	pgm	cpsG	EC:5.4.2.2	EC:5.4.2.8	..	5.31232	5.1127	701	1.21832	1.14908	683	..	TRUE	FALSE	FALSE	FALSE	FALSE	TRUE	TRUE	..	nan	nan	FALSE	..	1	-0.182102	..
..	fig|83333.1.peg.91	fig|83333.1.peg.182	b0090	b0182	murG	lpxB	EC:2.4.1.227	EC:2.4.1.182	..	4.79302	4.78816	22	4.62765	0.0746863	22	..	TRUE	FALSE	FALSE	FALSE	FALSE	TRUE	TRUE	..	nan	nan	TRUE	..	0	0.46893	..
..	fig|83333.1.peg.871	fig|83333.1.peg.872	b0886	b0887	cydC	cydD	#N/A	#N/A	..	1.90657	1.92	12	1.74554	0.166424	12	..	TRUE	FALSE	FALSE	FALSE	FALSE	TRUE	TRUE	..	nan	nan	TRUE	..	0	-0.20918	..
..	fig|83333.1.peg.688	fig|83333.1.peg.3141	b0697	b3198	kdpB	kdsC	EC:3.6.3.12	EC:3.1.3.45	..	5.13501	5.18564	4	5.04513	0.0577375	4	..	TRUE	FALSE	FALSE	FALSE	FALSE	TRUE	TRUE	..	nan	nan	FALSE	..	0	0.437527	..
..	fig|83333.1.peg.470	fig|83333.1.peg.125	b0474	b0125	adk	hpt	EC:2.7.4.3	EC:2.4.2.8	..	2.58532	2.60495	27	2.12871	0.197721	27	..	TRUE	FALSE	FALSE	FALSE	FALSE	TRUE	TRUE	..	nan	nan	TRUE	..	-1	-0.195172	..
..	fig|83333.1.peg.470	fig|83333.1.peg.4006	b0474	b4094	adk	phnN	EC:2.7.4.3	EC:2.7.4.23	..	4.67128	4.67128	2	4.67128	0	2	..	TRUE	FALSE	FALSE	FALSE	FALSE	TRUE	TRUE	..	nan	nan	TRUE	..	0	0	..
..	fig|83333.1.peg.470	fig|83333.1.peg.3325	b0474	b3390	adk	aroK	EC:2.7.4.3	EC:2.7.1.71	..	5.69725	5.69725	1	5.69725	0	1	..	TRUE	FALSE	FALSE	FALSE	FALSE	TRUE	TRUE	..	nan	nan	TRUE	..	-1	0.349204	..
..	fig|83333.1.peg.470	fig|83333.1.peg.233	b0474	b0238	adk	gpt	EC:2.7.4.3	EC:2.4.2.22	..	2.47156	2.51184	5	2.41115	0.0493278	5	..	TRUE	FALSE	FALSE	FALSE	FALSE	TRUE	TRUE	..	nan	nan	TRUE	..	0	-0.203248	..
..	fig|83333.1.peg.889	fig|83333.1.peg.2461	b0904	b2492	focA	focB	#N/A	#N/A	..	1.9382	1.59164	1091	0	1.12238	808	..	TRUE	FALSE	FALSE	FALSE	FALSE	TRUE	TRUE	..	nan	nan	FALSE	..	0	nan	..
..	fig|83333.1.peg.683	fig|83333.1.peg.4029	b0693	b4117	speF	adiA	EC:4.1.1.17	EC:4.1.1.19	..	3.06496	3.17451	835	1.15925	0.656186	639	..	TRUE	FALSE	FALSE	FALSE	FALSE	TRUE	TRUE	..	nan	nan	FALSE	..	-1	-0.216913	..
..	fig|83333.1.peg.683	fig|83333.1.peg.4043	b0693	b4131	speF	cadA	EC:4.1.1.17	EC:4.1.1.18	..	3.14704	3.2256	835	1.74121	0.605038	640	..	TRUE	FALSE	FALSE	FALSE	FALSE	TRUE	TRUE	..	nan	nan	FALSE	..	1	nan	..
..	fig|83333.1.peg.683	fig|83333.1.peg.856	b0693	b0870	speF	ltaE	EC:4.1.1.17	#N/A	..	4.41005	4.41005	1	4.41005	0	1	..	TRUE	FALSE	FALSE	FALSE	FALSE	TRUE	TRUE	..	nan	nan	FALSE	..	1	-0.231714	..
..	fig|83333.1.peg.683	fig|83333.1.peg.186	b0693	b0186	speF	ldcC	EC:4.1.1.17	EC:4.1.1.18	..	3.3733	3.36531	838	2.13792	0.622035	632	..	TRUE	FALSE	FALSE	FALSE	FALSE	TRUE	TRUE	..	nan	nan	FALSE	..	0	nan	..
..	fig|83333.1.peg.683	fig|83333.1.peg.2791	b0693	b2838	speF	lysA	EC:4.1.1.17	EC:4.1.1.20	..	4.73764	4.53984	439	4.13234	0.401311	408	..	TRUE	FALSE	FALSE	FALSE	FALSE	TRUE	TRUE	..	nan	nan	FALSE	..	0	0.351921	..
..	fig|83333.1.peg.683	fig|83333.1.peg.2916	b0693	b2965	speF	speC	EC:4.1.1.17	EC:4.1.1.17	..	1.52372	1.11076	780	0	1.26012	587	..	TRUE	FALSE	FALSE	FALSE	FALSE	TRUE	TRUE	..	nan	nan	FALSE	..	-1	-0.203248	..
..	fig|83333.1.peg.682	fig|83333.1.peg.4044	b0692	b4132	potE	cadB	#N/A	#N/A	..	2.57638	2.57111	116	2.44866	0.0709903	112	..	TRUE	FALSE	FALSE	FALSE	FALSE	TRUE	TRUE	..	nan	nan	FALSE	..	0	nan	..
..	fig|83333.1.peg.682	fig|83333.1.peg.112	b0692	b0112	potE	aroP	#N/A	#N/A	..	6.76886	6.70093	56	6.67738	0.126694	55	..	TRUE	FALSE	FALSE	FALSE	FALSE	TRUE	TRUE	..	nan	nan	FALSE	..	0	nan	..
..	fig|83333.1.peg.682	fig|83333.1.peg.574	b0692	b0576	potE	pheP	#N/A	#N/A	..	6.83285	6.83285	1	6.83285	0	1	..	TRUE	FALSE	FALSE	FALSE	FALSE	TRUE	TRUE	..	nan	nan	FALSE	..	0	-0.283378	..
..	fig|83333.1.peg.682	fig|83333.1.peg.1591	b0692	b1605	potE	ydgI	#N/A	#N/A	..	4.3572	4.35513	106	4.24549	0.0593424	104	..	TRUE	FALSE	FALSE	FALSE	FALSE	TRUE	TRUE	..	nan	nan	FALSE	..	0	-0.169949	..
..	fig|83333.1.peg.888	fig|83333.1.peg.809	b0903	b0823	pflB	ybiW	EC:2.3.1.54	EC:2.3.1.54	..	0.868821	0.24708	333	0	0.966551	311	..	TRUE	FALSE	FALSE	FALSE	FALSE	TRUE	TRUE	..	nan	nan	FALSE	..	nan	nan	..
..	fig|83333.1.peg.888	fig|83333.1.peg.3871	b0903	b3951	pflB	pflD	EC:2.3.1.54	EC:2.3.1.54	..	1.96145	2.28937	834	0	0.906914	517	..	TRUE	FALSE	FALSE	FALSE	FALSE	TRUE	TRUE	..	nan	nan	FALSE	..	0	nan	..
..	fig|83333.1.peg.888	fig|83333.1.peg.3060	b0903	b3114	pflB	tdcE	EC:2.3.1.54	EC:2.3.1.54	..	0.892231	0.8127	1552	0	0.792296	1279	..	TRUE	FALSE	FALSE	FALSE	FALSE	TRUE	TRUE	..	nan	nan	FALSE	..	-1	nan	..
..	fig|83333.1.peg.887	fig|83333.1.peg.1575	b0902	b1589	pflA	ynfG	EC:1.97.1.4	#N/A	..	9.32475	9.31205	11	8.69226	0.440272	11	..	TRUE	FALSE	FALSE	FALSE	FALSE	TRUE	TRUE	..	nan	nan	FALSE	..	1	nan	..
..	fig|83333.1.peg.887	fig|83333.1.peg.2255	b0902	b2281	pflA	nuoI	EC:1.97.1.4	#N/A	..	5.38933	4.9924	34	3.83502	1.20307	26	..	TRUE	FALSE	FALSE	FALSE	FALSE	TRUE	TRUE	..	nan	nan	FALSE	..	1	nan	..
..	fig|83333.1.peg.887	fig|83333.1.peg.3872	b0902	b3952	pflA	pflC	EC:1.97.1.4	EC:1.97.1.4	..	2.07657	2.45297	717	0	0.937696	401	..	TRUE	FALSE	FALSE	FALSE	FALSE	TRUE	TRUE	..	nan	nan	FALSE	..	1	nan	..
..	fig|83333.1.peg.887	fig|83333.1.peg.2679	b0902	b2724	pflA	hycB	EC:1.97.1.4	#N/A	..	5.98308	5.98308	4	5.98308	0	4	..	TRUE	FALSE	FALSE	FALSE	FALSE	TRUE	TRUE	..	nan	nan	FALSE	..	1	nan	..
..	fig|83333.1.peg.887	fig|83333.1.peg.2675	b0902	b2720	pflA	hycF	EC:1.97.1.4	#N/A	..	4.88533	5.12411	4	4.64655	0.23878	4	..	TRUE	FALSE	FALSE	FALSE	FALSE	TRUE	TRUE	..	nan	nan	FALSE	..	0	nan	..
..	fig|83333.1.peg.887	fig|83333.1.peg.810	b0902	b0824	pflA	ybiY	EC:1.97.1.4	EC:1.97.1.4	..	1.86231	2.17035	978	0	0.923731	599	..	TRUE	FALSE	FALSE	FALSE	FALSE	TRUE	TRUE	..	nan	nan	FALSE	..	nan	nan	..
..	fig|83333.1.peg.79	fig|83333.1.peg.3699	b0078	b3769	ilvH	ilvM	EC:2.2.1.6	EC:2.2.1.6	..	3.42346	3.66149	2350	0	1.4243	1639	..	TRUE	FALSE	FALSE	FALSE	FALSE	TRUE	TRUE	..	nan	nan	FALSE	..	nan	nan	..
..	fig|83333.1.peg.79	fig|83333.1.peg.3607	b0078	b3670	ilvH	ilvN	EC:2.2.1.6	EC:2.2.1.6	..	3.55468	3.88795	2710	0	1.15092	2345	..	TRUE	FALSE	FALSE	FALSE	FALSE	TRUE	TRUE	..	nan	nan	FALSE	..	2	0.320526	..
..	fig|83333.1.peg.4154	fig|83333.1.peg.4164	b4244	b4254	pyrI	argI	#N/A	EC:2.1.3.3	..	6.33351	6.37786	17	6.13993	0.0805008	17	..	TRUE	FALSE	FALSE	FALSE	FALSE	TRUE	TRUE	..	nan	nan	FALSE	..	2	0.357191	..
..	fig|83333.1.peg.4154	fig|83333.1.peg.269	b4244	b0273	pyrI	argF	#N/A	EC:2.1.3.3	..	6.87813	6.91919	17	6.71554	0.0698655	17	..	TRUE	FALSE	FALSE	FALSE	FALSE	TRUE	TRUE	..	nan	nan	FALSE	..	0	0.357191	..
..	fig|83333.1.peg.4154	fig|83333.1.peg.4155	b4244	b4245	pyrI	pyrB	#N/A	EC:2.1.3.2	..	4.5072	4.57616	21	4.02159	0.165892	21	..	TRUE	FALSE	FALSE	FALSE	FALSE	TRUE	TRUE	..	nan	nan	FALSE	..	1	0.356143	..
..	fig|83333.1.peg.1214	fig|83333.1.peg.1575	b1225	b1589	narH	ynfG	EC:1.7.99.4	#N/A	..	5.98297	5.81537	22	4.58852	0.622391	22	..	TRUE	FALSE	FALSE	FALSE	FALSE	TRUE	TRUE	..	nan	nan	FALSE	..	1	nan	..
..	fig|83333.1.peg.1214	fig|83333.1.peg.1462	b1225	b1475	narH	fdnH	EC:1.7.99.4	#N/A	..	5.56752	5.44497	21	4.01371	0.642619	21	..	TRUE	FALSE	FALSE	FALSE	FALSE	TRUE	TRUE	..	nan	nan	FALSE	..	0	nan	..
..	fig|83333.1.peg.1214	fig|83333.1.peg.2679	b1225	b2724	narH	hycB	EC:1.7.99.4	#N/A	..	4.22318	4.25061	22	3.92104	0.100624	22	..	TRUE	FALSE	FALSE	FALSE	FALSE	TRUE	TRUE	..	nan	nan	FALSE	..	1	nan	..
..	fig|83333.1.peg.1214	fig|83333.1.peg.1453	b1225	b1467	narH	narY	EC:1.7.99.4	EC:1.7.99.4	..	0.864047	0.71488	1060	0	0.607031	858	..	TRUE	FALSE	FALSE	FALSE	FALSE	TRUE	TRUE	..	nan	nan	FALSE	..	1	nan	..
..	fig|83333.1.peg.1214	fig|83333.1.peg.880	b1225	b0895	narH	dmsB	EC:1.7.99.4	#N/A	..	0.716151	0.60892	1074	0.00043	0.501612	862	..	TRUE	FALSE	FALSE	FALSE	FALSE	TRUE	TRUE	..	nan	nan	FALSE	..	1	nan	..
..	fig|83333.1.peg.78	fig|83333.1.peg.3698	b0077	b3767m	ilvI	ilvG	EC:2.2.1.6	#N/A	..	2.30465	2.50179	3435	0.00221	0.791456	2448	..	TRUE	FALSE	FALSE	FALSE	FALSE	TRUE	TRUE	..	nan	nan	FALSE	..	nan	nan	..
..	fig|83333.1.peg.78	fig|83333.1.peg.3608	b0077	b3671	ilvI	ilvB	EC:2.2.1.6	EC:2.2.1.6	..	2.84156	2.96219	3438	0	0.836343	2448	..	TRUE	FALSE	FALSE	FALSE	FALSE	TRUE	TRUE	..	nan	nan	FALSE	..	1	0.320526	..
..	fig|83333.1.peg.78	fig|83333.1.peg.857	b0077	b0871	ilvI	poxB	EC:2.2.1.6	EC:1.2.5.1	..	4.93347	4.95439	3433	3.12058	0.328041	2446	..	TRUE	FALSE	FALSE	FALSE	FALSE	TRUE	TRUE	..	nan	nan	FALSE	..	1	-0.19259	..
..	fig|83333.1.peg.78	fig|83333.1.peg.3607	b0077	b3670	ilvI	ilvN	EC:2.2.1.6	EC:2.2.1.6	..	3.94907	3.94907	1	3.94907	0	1	..	TRUE	FALSE	FALSE	FALSE	FALSE	TRUE	TRUE	..	nan	nan	FALSE	..	2	0.320526	..
..	fig|83333.1.peg.78	fig|83333.1.peg.79	b0077	b0078	ilvI	ilvH	EC:2.2.1.6	EC:2.2.1.6	..	0.16467	0.16467	1	0.16467	0	1	..	TRUE	FALSE	FALSE	FALSE	FALSE	TRUE	TRUE	..	nan	nan	FALSE	..	2	0.320526	..
..	fig|83333.1.peg.78	fig|83333.1.peg.503	b0077	b0507	ilvI	gcl	EC:2.2.1.6	EC:4.1.1.47	..	3.73509	3.71571	3437	2.55638	0.377204	2448	..	TRUE	FALSE	FALSE	FALSE	FALSE	TRUE	TRUE	..	nan	nan	FALSE	..	2	0.228089	..
..	fig|83333.1.peg.1213	fig|83333.1.peg.1451	b1224	b1465	narG	narV	EC:1.7.99.4	EC:1.7.99.4	..	1.95632	1.95632	1	1.95632	0	1	..	TRUE	FALSE	FALSE	FALSE	FALSE	TRUE	TRUE	..	nan	nan	FALSE	..	0	nan	..
..	fig|83333.1.peg.1213	fig|83333.1.peg.1454	b1224	b1468	narG	narZ	EC:1.7.99.4	EC:1.7.99.4	..	1.07395	0.94338	1020	0	0.735373	826	..	TRUE	FALSE	FALSE	FALSE	FALSE	TRUE	TRUE	..	nan	nan	FALSE	..	0	nan	..
..	fig|83333.1.peg.1213	fig|83333.1.peg.1216	b1224	b1227	narG	narI	EC:1.7.99.4	EC:1.7.99.4	..	2.64625	2.64625	1	2.64625	0	1	..	TRUE	FALSE	FALSE	FALSE	FALSE	TRUE	TRUE	..	nan	nan	FALSE	..	0	nan	..
..	fig|83333.1.peg.1212	fig|83333.1.peg.338	b1223	b0341	narK	cynX	#N/A	#N/A	..	1.95625	1.45586	281	0.51446	1.4494	213	..	TRUE	FALSE	FALSE	FALSE	FALSE	TRUE	TRUE	..	nan	nan	FALSE	..	0	nan	..
..	fig|83333.1.peg.1212	fig|83333.1.peg.3627	b1223	b3691	narK	dgoT	#N/A	#N/A	..	3.87768	3.88639	3	3.86026	0.0123178	3	..	TRUE	FALSE	FALSE	FALSE	FALSE	TRUE	TRUE	..	nan	nan	FALSE	..	-1	nan	..
..	fig|83333.1.peg.1212	fig|83333.1.peg.3040	b1223	b3093	narK	exuT	#N/A	#N/A	..	4.60486	4.73021	184	3.85341	0.337554	179	..	TRUE	FALSE	FALSE	FALSE	FALSE	TRUE	TRUE	..	nan	nan	FALSE	..	0	nan	..
..	fig|83333.1.peg.1212	fig|83333.1.peg.1216	b1223	b1227	narK	narI	#N/A	EC:1.7.99.4	..	3.27302	3.27302	2	3.27302	0	2	..	TRUE	FALSE	FALSE	FALSE	FALSE	TRUE	TRUE	..	nan	nan	FALSE	..	0	nan	..
..	fig|83333.1.peg.1212	fig|83333.1.peg.3072	b1223	b3127	narK	garP	#N/A	#N/A	..	4.07159	4.1211	8	3.8565	0.127496	8	..	TRUE	FALSE	FALSE	FALSE	FALSE	TRUE	TRUE	..	nan	nan	FALSE	..	0	nan	..
..	fig|83333.1.peg.1212	fig|83333.1.peg.1451	b1223	b1465	narK	narV	#N/A	EC:1.7.99.4	..	2.2233	2.2233	2	2.2233	0	2	..	TRUE	FALSE	FALSE	FALSE	FALSE	TRUE	TRUE	..	nan	nan	FALSE	..	0	nan	..
..	fig|83333.1.peg.1212	fig|83333.1.peg.1455	b1223	b1469	narK	narU	#N/A	#N/A	..	1.04298	0.97894	122	0.00042	0.955812	120	..	TRUE	FALSE	FALSE	FALSE	FALSE	TRUE	TRUE	..	nan	nan	FALSE	..	0	nan	..
..	fig|83333.1.peg.1212	fig|83333.1.peg.4023	b1223	b4111	narK	proP	#N/A	#N/A	..	9.04415	9.27309	9	7.6072	0.530361	9	..	TRUE	FALSE	FALSE	FALSE	FALSE	TRUE	TRUE	..	nan	nan	FALSE	..	0	-0.203248	..
..	fig|83333.1.peg.476	fig|83333.1.peg.4123	b0480	b4213	ushA	cpdB	EC:3.1.3.5#EC:3.6.1.45	EC:3.1.3.6#EC:3.1.4.16	..	3.87626	3.98102	228	1.57203	0.532898	220	..	TRUE	FALSE	FALSE	FALSE	FALSE	TRUE	TRUE	..	nan	nan	FALSE	..	0	nan	..
..	fig|83333.1.peg.1216	fig|83333.1.peg.1452	b1227	b1466	narI	narW	EC:1.7.99.4	#N/A	..	4.33371	4.58709	34	0.2797	1.0135	34	..	TRUE	FALSE	FALSE	FALSE	FALSE	TRUE	TRUE	..	nan	nan	FALSE	..	0	nan	..
..	fig|83333.1.peg.1216	fig|83333.1.peg.1451	b1227	b1465	narI	narV	EC:1.7.99.4	EC:1.7.99.4	..	1.77104	2.17464	888	0.00014	0.796624	829	..	TRUE	FALSE	FALSE	FALSE	FALSE	TRUE	TRUE	..	nan	nan	FALSE	..	0	nan	..
..	fig|83333.1.peg.1216	fig|83333.1.peg.1215	b1227	b1226	narI	narJ	EC:1.7.99.4	#N/A	..	1.19456	1.19456	2	1.19456	0	2	..	TRUE	FALSE	FALSE	FALSE	FALSE	TRUE	TRUE	..	nan	nan	FALSE	..	1	nan	..
..	fig|83333.1.peg.1215	fig|83333.1.peg.1452	b1226	b1466	narJ	narW	#N/A	#N/A	..	2.4645	2.20703	1001	0	1.55472	810	..	TRUE	FALSE	FALSE	FALSE	FALSE	TRUE	TRUE	..	nan	nan	FALSE	..	0	nan	..
..	fig|83333.1.peg.1219	fig|83333.1.peg.2469	b1232	b2500	purU	purN	EC:3.5.1.10	EC:2.1.2.2	..	4.06092	4.03595	1658	2.94064	0.247522	1423	..	TRUE	FALSE	FALSE	FALSE	FALSE	TRUE	TRUE	..	nan	nan	FALSE	..	1	0.182056	..
..	fig|83333.1.peg.881	fig|83333.1.peg.1576	b0896	b1590	dmsC	ynfH	#N/A	#N/A	..	1.57225	0.99133	448	0	1.36123	215	..	TRUE	FALSE	FALSE	FALSE	FALSE	TRUE	TRUE	..	nan	nan	FALSE	..	-1	nan	..
..	fig|83333.1.peg.880	fig|83333.1.peg.1576	b0895	b1590	dmsB	ynfH	#N/A	#N/A	..	3.49968	3.49968	1	3.49968	0	1	..	TRUE	FALSE	FALSE	FALSE	FALSE	TRUE	TRUE	..	nan	nan	FALSE	..	-1	nan	..
..	fig|83333.1.peg.880	fig|83333.1.peg.2255	b0895	b2281	dmsB	nuoI	#N/A	#N/A	..	9.1305	9.1305	1	9.1305	0	1	..	TRUE	FALSE	FALSE	FALSE	FALSE	TRUE	TRUE	..	nan	nan	FALSE	..	1	nan	..
..	fig|83333.1.peg.880	fig|83333.1.peg.1575	b0895	b1589	dmsB	ynfG	#N/A	#N/A	..	1.7762	1.11555	1170	0	1.87802	556	..	TRUE	FALSE	FALSE	FALSE	FALSE	TRUE	TRUE	..	nan	nan	FALSE	..	1	nan	..
..	fig|83333.1.peg.880	fig|83333.1.peg.1462	b0895	b1475	dmsB	fdnH	#N/A	#N/A	..	4.12104	4.02451	1104	2.40002	0.27128	534	..	TRUE	FALSE	FALSE	FALSE	FALSE	TRUE	TRUE	..	nan	nan	FALSE	..	0	nan	..
..	fig|83333.1.peg.880	fig|83333.1.peg.2679	b0895	b2724	dmsB	hycB	#N/A	#N/A	..	4.00993	3.60472	198	3.06589	0.775674	174	..	TRUE	FALSE	FALSE	FALSE	FALSE	TRUE	TRUE	..	nan	nan	FALSE	..	1	nan	..
..	fig|83333.1.peg.880	fig|83333.1.peg.2179	b0895	b2205	dmsB	napG	#N/A	#N/A	..	6.12747	6.30349	72	4.69611	0.441748	72	..	TRUE	FALSE	FALSE	FALSE	FALSE	TRUE	TRUE	..	nan	nan	FALSE	..	-1	nan	..
..	fig|83333.1.peg.994	fig|83333.1.peg.2466	b1006	b2497	rutG	uraA	#N/A	#N/A	..	2.04037	2.2511	1691	0	0.888961	1553	..	TRUE	FALSE	FALSE	FALSE	FALSE	TRUE	TRUE	..	nan	nan	FALSE	..	0	0	..
..	fig|83333.1.peg.994	fig|83333.1.peg.3590	b1006	b3654	rutG	xanP	#N/A	#N/A	..	3.90836	3.91764	725	2.90154	0.212716	716	..	TRUE	FALSE	FALSE	FALSE	FALSE	TRUE	TRUE	..	nan	nan	FALSE	..	0	-0.246768	..
..	fig|83333.1.peg.64	fig|83333.1.peg.3498	b0063	b3564	araB	xylB	EC:2.7.1.16	EC:2.7.1.17	..	4.26765	4.25979	232	1.47207	0.386748	210	..	TRUE	FALSE	FALSE	FALSE	FALSE	TRUE	TRUE	..	nan	nan	FALSE	..	0	nan	..
..	fig|83333.1.peg.64	fig|83333.1.peg.3825	b0063	b3904	araB	rhaB	EC:2.7.1.16	EC:2.7.1.5	..	4.52067	4.51062	243	3.82393	0.273439	222	..	TRUE	FALSE	FALSE	FALSE	FALSE	TRUE	TRUE	..	nan	nan	FALSE	..	0	nan	..
..	fig|83333.1.peg.64	fig|83333.1.peg.2759	b0063	b2803	araB	fucK	EC:2.7.1.16	EC:2.7.1.51	..	5.33635	5.29254	334	4.48268	0.313568	305	..	TRUE	FALSE	FALSE	FALSE	FALSE	TRUE	TRUE	..	nan	nan	FALSE	..	0	nan	..
..	fig|83333.1.peg.64	fig|83333.1.peg.3845	b0063	b3926	araB	glpK	EC:2.7.1.16	EC:2.7.1.30	..	4.70853	4.92619	36	4.19938	0.328021	36	..	TRUE	FALSE	FALSE	FALSE	FALSE	TRUE	TRUE	..	nan	nan	FALSE	..	0	nan	..
..	fig|83333.1.peg.62	fig|83333.1.peg.2756	b0061	b2800	araD	fucA	EC:5.1.3.4	EC:4.1.2.17	..	3.75917	3.78509	1144	2.79018	0.195609	927	..	TRUE	FALSE	FALSE	FALSE	FALSE	TRUE	TRUE	..	nan	nan	FALSE	..	1	nan	..
..	fig|83333.1.peg.62	fig|83333.1.peg.3823	b0061	b3902	araD	rhaD	EC:5.1.3.4	EC:4.1.2.19	..	3.89106	3.89106	1	3.89106	0	1	..	TRUE	FALSE	FALSE	FALSE	FALSE	TRUE	TRUE	..	nan	nan	FALSE	..	2	nan	..
..	fig|83333.1.peg.1228	fig|83333.1.peg.3523	b1241	b3589	adhE	yiaY	EC:1.1.1.1#EC:1.2.1.10	EC:1.1.1.1	..	2.84912	3.14426	3136	0.00293	0.915098	1865	..	TRUE	FALSE	FALSE	FALSE	FALSE	TRUE	TRUE	..	nan	nan	FALSE	..	nan	nan	..
..	fig|83333.1.peg.1228	fig|83333.1.peg.322	b1241	b0325	adhE	yahK	EC:1.1.1.1#EC:1.2.1.10	EC:1.1.1.2	..	4.09626	4.1872	3603	0	1.8004	1700	..	TRUE	FALSE	FALSE	FALSE	FALSE	TRUE	TRUE	..	nan	nan	FALSE	..	nan	nan	..
..	fig|83333.1.peg.1228	fig|83333.1.peg.2066	b1241	b2091	adhE	gatD	EC:1.1.1.1#EC:1.2.1.10	EC:1.1.1.251	..	6.01828	5.85735	3489	3.38434	0.628963	1648	..	TRUE	FALSE	FALSE	FALSE	FALSE	TRUE	TRUE	..	nan	nan	FALSE	..	1	nan	..
..	fig|83333.1.peg.1228	fig|83333.1.peg.1465	b1241	b1478	adhE	adhP	EC:1.1.1.1#EC:1.2.1.10	EC:1.1.1.1	..	3.63208	3.99115	4010	0	1.56757	1770	..	TRUE	FALSE	FALSE	FALSE	FALSE	TRUE	TRUE	..	nan	nan	FALSE	..	1	-0.230923	..
..	fig|83333.1.peg.1228	fig|83333.1.peg.600	b1241	b0599	adhE	ybdH	EC:1.1.1.1#EC:1.2.1.10	#N/A	..	1.87951	2.01648	3205	0.67986	0.561484	1886	..	TRUE	FALSE	FALSE	FALSE	FALSE	TRUE	TRUE	..	nan	nan	FALSE	..	nan	nan	..
..	fig|83333.1.peg.1228	fig|83333.1.peg.3552	b1241	b3616	adhE	tdh	EC:1.1.1.1#EC:1.2.1.10	EC:1.1.1.103	..	4.82076	4.73168	2702	3.25398	0.54531	1503	..	TRUE	FALSE	FALSE	FALSE	FALSE	TRUE	TRUE	..	nan	nan	FALSE	..	1	-0.202387	..
..	fig|83333.1.peg.1228	fig|83333.1.peg.238	b1241	b0243	adhE	proA	EC:1.1.1.1#EC:1.2.1.10	EC:1.2.1.41	..	4.56166	4.5532	15	4.40534	0.120684	15	..	TRUE	FALSE	FALSE	FALSE	FALSE	TRUE	TRUE	..	nan	nan	FALSE	..	1	0.182102	..
..	fig|83333.1.peg.1228	fig|83333.1.peg.2755	b1241	b2799	adhE	fucO	EC:1.1.1.1#EC:1.2.1.10	EC:1.1.1.77	..	3.32896	3.43977	3161	1.7535	0.629106	1876	..	TRUE	FALSE	FALSE	FALSE	FALSE	TRUE	TRUE	..	nan	nan	FALSE	..	0	nan	..
..	fig|83333.1.peg.1228	fig|83333.1.peg.4179	b1241	b4269	adhE	yjgB	EC:1.1.1.1#EC:1.2.1.10	#N/A	..	3.96451	3.26539	3620	0	1.68455	1671	..	TRUE	FALSE	FALSE	FALSE	FALSE	TRUE	TRUE	..	nan	nan	FALSE	..	nan	nan	..
..	fig|83333.1.peg.1228	fig|83333.1.peg.4177	b1241	b4267	adhE	idnD	EC:1.1.1.1#EC:1.2.1.10	EC:1.1.1.264	..	4.37611	4.35078	564	2.91816	0.460827	481	..	TRUE	FALSE	FALSE	FALSE	FALSE	TRUE	TRUE	..	nan	nan	FALSE	..	0	-0.158489	..
..	fig|83333.1.peg.1223	fig|83333.1.peg.2024	b1236	b2048	galU	cpsG	EC:2.7.7.9	EC:5.4.2.8	..	4.17645	4.17645	1	4.17645	0	1	..	TRUE	FALSE	FALSE	FALSE	FALSE	TRUE	TRUE	..	nan	nan	FALSE	..	1	-0.182102	..
..	fig|83333.1.peg.1223	fig|83333.1.peg.3119	b1236	b3176	galU	glmM	EC:2.7.7.9	EC:5.4.2.10	..	5.34014	5.34014	1	5.34014	0	1	..	TRUE	FALSE	FALSE	FALSE	FALSE	TRUE	TRUE	..	nan	nan	FALSE	..	1	0.400383	..
..	fig|83333.1.peg.1223	fig|83333.1.peg.2018	b1236	b2042	galU	galF	EC:2.7.7.9	EC:2.7.7.9	..	2.48315	2.81196	3193	0	0.930923	2387	..	TRUE	FALSE	FALSE	FALSE	FALSE	TRUE	TRUE	..	nan	nan	FALSE	..	nan	nan	..
..	fig|83333.1.peg.1223	fig|83333.1.peg.3718	b1236	b3789	galU	rffH	EC:2.7.7.9	EC:2.7.7.24	..	6.57051	6.52064	2674	4.33153	0.479389	2020	..	TRUE	FALSE	FALSE	FALSE	FALSE	TRUE	TRUE	..	nan	nan	FALSE	..	1	-0.316837	..
..	fig|83333.1.peg.1223	fig|83333.1.peg.2015	b1236	b2039	galU	rfbA	EC:2.7.7.9	EC:2.7.7.24	..	6.07871	6.03336	2652	4.02959	0.431737	2020	..	TRUE	FALSE	FALSE	FALSE	FALSE	TRUE	TRUE	..	nan	nan	FALSE	..	1	-0.316837	..
..	fig|83333.1.peg.1223	fig|83333.1.peg.3364	b1236	b3430	galU	glgC	EC:2.7.7.9	EC:2.7.7.27	..	5.39726	5.39726	1	5.39726	0	1	..	TRUE	FALSE	FALSE	FALSE	FALSE	TRUE	TRUE	..	nan	nan	FALSE	..	0	0	..
..	fig|83333.1.peg.69	fig|83333.1.peg.1108	b0068	b1123	thiB	potD	#N/A	#N/A	..	4.94869	4.47719	7	4.36573	0.817982	7	..	TRUE	FALSE	FALSE	FALSE	FALSE	TRUE	TRUE	..	nan	nan	FALSE	..	0	nan	..
..	fig|83333.1.peg.69	fig|83333.1.peg.2393	b0068	b2425	thiB	cysP	#N/A	#N/A	..	4.44159	4.44159	2	4.44159	0	2	..	TRUE	FALSE	FALSE	FALSE	FALSE	TRUE	TRUE	..	nan	nan	FALSE	..	0	nan	..
..	fig|83333.1.peg.69	fig|83333.1.peg.1426	b0068	b1440	thiB	ydcS	#N/A	#N/A	..	4.23049	4.23049	2	4.23049	0	2	..	TRUE	FALSE	FALSE	FALSE	FALSE	TRUE	TRUE	..	nan	nan	FALSE	..	0	nan	..
..	fig|83333.1.peg.69	fig|83333.1.peg.840	b0068	b0854	thiB	potF	#N/A	#N/A	..	4.95321	4.82809	10	4.54119	0.40343	10	..	TRUE	FALSE	FALSE	FALSE	FALSE	TRUE	TRUE	..	nan	nan	FALSE	..	0	-0.186202	..
..	fig|83333.1.peg.1225	fig|83333.1.peg.385	b1238	b0388	tdk	aroL	EC:2.7.1.21	EC:2.7.1.71	..	4.03629	4.01505	7	3.64685	0.266282	7	..	TRUE	FALSE	FALSE	FALSE	FALSE	TRUE	TRUE	..	nan	nan	FALSE	..	2	0.349204	..
..	fig|83333.1.peg.1225	fig|83333.1.peg.3325	b1238	b3390	tdk	aroK	EC:2.7.1.21	EC:2.7.1.71	..	3.54062	3.49076	7	3.36757	0.133899	7	..	TRUE	FALSE	FALSE	FALSE	FALSE	TRUE	TRUE	..	nan	nan	FALSE	..	-1	0.349204	..
..	fig|83333.1.peg.68	fig|83333.1.peg.199	b0067	b0198	thiP	metI	#N/A	#N/A	..	5.11381	5.19642	13	4.42744	0.245461	13	..	TRUE	FALSE	FALSE	FALSE	FALSE	TRUE	TRUE	..	nan	nan	FALSE	..	2	nan	..
..	fig|83333.1.peg.68	fig|83333.1.peg.3384	b0067	b3451	thiP	ugpE	#N/A	#N/A	..	5.85994	5.85994	1	5.85994	0	1	..	TRUE	FALSE	FALSE	FALSE	FALSE	TRUE	TRUE	..	nan	nan	FALSE	..	0	nan	..
..	fig|83333.1.peg.68	fig|83333.1.peg.3941	b0067	b4032	thiP	malG	#N/A	#N/A	..	6.29047	6.34377	10	5.96507	0.268939	10	..	TRUE	FALSE	FALSE	FALSE	FALSE	TRUE	TRUE	..	nan	nan	FALSE	..	0	nan	..
..	fig|83333.1.peg.68	fig|83333.1.peg.2391	b0067	b2423	thiP	cysW	#N/A	#N/A	..	5.50063	5.54219	473	4.17563	0.346434	469	..	TRUE	FALSE	FALSE	FALSE	FALSE	TRUE	TRUE	..	nan	nan	FALSE	..	1	nan	..
..	fig|83333.1.peg.68	fig|83333.1.peg.1110	b0067	b1125	thiP	potB	#N/A	#N/A	..	4.96865	4.96608	167	4.23991	0.237332	166	..	TRUE	FALSE	FALSE	FALSE	FALSE	TRUE	TRUE	..	nan	nan	FALSE	..	0	nan	..
..	fig|83333.1.peg.68	fig|83333.1.peg.2392	b0067	b2424	thiP	cysU	#N/A	#N/A	..	5.27351	5.50635	474	3.42568	0.506216	470	..	TRUE	FALSE	FALSE	FALSE	FALSE	TRUE	TRUE	..	nan	nan	FALSE	..	0	nan	..
..	fig|83333.1.peg.68	fig|83333.1.peg.3663	b0067	b3726	thiP	pstA	#N/A	#N/A	..	4.8044	4.65923	3	4.65923	0.205301	3	..	TRUE	FALSE	FALSE	FALSE	FALSE	TRUE	TRUE	..	nan	nan	FALSE	..	0	-0.176952	..
..	fig|83333.1.peg.68	fig|83333.1.peg.842	b0067	b0856	thiP	potH	#N/A	#N/A	..	5.88006	5.98126	174	4.81753	0.254141	171	..	TRUE	FALSE	FALSE	FALSE	FALSE	TRUE	TRUE	..	nan	nan	FALSE	..	0	-0.186202	..
..	fig|83333.1.peg.68	fig|83333.1.peg.843	b0067	b0857	thiP	potI	#N/A	#N/A	..	5.60607	5.77008	451	4.32386	0.448293	445	..	TRUE	FALSE	FALSE	FALSE	FALSE	TRUE	TRUE	..	nan	nan	FALSE	..	0	-0.186202	..
..	fig|83333.1.peg.68	fig|83333.1.peg.1429	b0067	b1443	thiP	ydcV	#N/A	#N/A	..	5.44215	5.34185	149	4.90923	0.315579	148	..	TRUE	FALSE	FALSE	FALSE	FALSE	TRUE	TRUE	..	nan	nan	FALSE	..	0	nan	..
..	fig|83333.1.peg.68	fig|83333.1.peg.1428	b0067	b1442	thiP	ydcU	#N/A	#N/A	..	5.51	5.42068	132	4.74465	0.412858	130	..	TRUE	FALSE	FALSE	FALSE	FALSE	TRUE	TRUE	..	nan	nan	FALSE	..	0	nan	..
..	fig|83333.1.peg.68	fig|83333.1.peg.750	b0067	b0764	thiP	modB	#N/A	#N/A	..	5.02041	4.9126	526	3.74636	0.403936	520	..	TRUE	FALSE	FALSE	FALSE	FALSE	TRUE	TRUE	..	nan	nan	FALSE	..	0	nan	..
..	fig|83333.1.peg.68	fig|83333.1.peg.1109	b0067	b1124	thiP	potC	#N/A	#N/A	..	5.90066	6.07479	204	4.93496	0.386643	204	..	TRUE	FALSE	FALSE	FALSE	FALSE	TRUE	TRUE	..	nan	nan	FALSE	..	0	nan	..
..	fig|83333.1.peg.67	fig|83333.1.peg.3944	b0066	b4035	thiQ	malK	#N/A	EC:3.6.3.19	..	4.94461	4.75518	28	4.00746	0.700521	25	..	TRUE	FALSE	FALSE	FALSE	FALSE	TRUE	TRUE	..	nan	nan	FALSE	..	1	nan	..
..	fig|83333.1.peg.67	fig|83333.1.peg.751	b0066	b0765	thiQ	modC	#N/A	EC:3.6.3.29	..	5.56104	5.3831	59	5.12208	0.413086	57	..	TRUE	FALSE	FALSE	FALSE	FALSE	TRUE	TRUE	..	nan	nan	FALSE	..	1	nan	..
..	fig|83333.1.peg.67	fig|83333.1.peg.2638	b0066	b2677	thiQ	proV	#N/A	#N/A	..	4.06427	4.27355	6	3.78601	0.212242	6	..	TRUE	FALSE	FALSE	FALSE	FALSE	TRUE	TRUE	..	nan	nan	FALSE	..	2	-0.203248	..
..	fig|83333.1.peg.67	fig|83333.1.peg.3383	b0066	b3450	thiQ	ugpC	#N/A	EC:3.6.3.20	..	5.3212	5.34392	25	4.51804	0.381021	25	..	TRUE	FALSE	FALSE	FALSE	FALSE	TRUE	TRUE	..	nan	nan	FALSE	..	-1	nan	..
..	fig|83333.1.peg.67	fig|83333.1.peg.1111	b0066	b1126	thiQ	potA	#N/A	EC:3.6.3.31	..	4.50754	4.88563	69	3.30906	0.604746	63	..	TRUE	FALSE	FALSE	FALSE	FALSE	TRUE	TRUE	..	nan	nan	FALSE	..	1	nan	..
..	fig|83333.1.peg.67	fig|83333.1.peg.1427	b0066	b1441	thiQ	ydcT	#N/A	#N/A	..	4.69955	4.65357	63	4.11029	0.296527	61	..	TRUE	FALSE	FALSE	FALSE	FALSE	TRUE	TRUE	..	nan	nan	FALSE	..	2	nan	..
..	fig|83333.1.peg.895	fig|83333.1.peg.29	b0910	b0029	cmk	ispH	#N/A	EC:1.17.1.2	..	3.8855	3.8855	1	3.8855	0	1	..	TRUE	FALSE	FALSE	FALSE	FALSE	TRUE	TRUE	..	nan	nan	TRUE	..	0	0.969877	..
..	fig|83333.1.peg.895	fig|83333.1.peg.385	b0910	b0388	cmk	aroL	#N/A	EC:2.7.1.71	..	4.94198	4.92099	3	4.87782	0.0627365	3	..	TRUE	FALSE	FALSE	FALSE	FALSE	TRUE	TRUE	..	nan	nan	TRUE	..	2	0.349204	..
..	fig|83333.1.peg.895	fig|83333.1.peg.3369	b0910	b3437	cmk	gntK	#N/A	EC:2.7.1.12	..	4.27242	4.31512	16	3.99924	0.182713	16	..	TRUE	FALSE	FALSE	FALSE	FALSE	TRUE	TRUE	..	nan	nan	TRUE	..	2	-0.182102	..
..	fig|83333.1.peg.895	fig|83333.1.peg.133	b0910	b0133	cmk	panC	#N/A	EC:6.3.2.1	..	2.91565	2.8961	91	2.44081	0.220815	91	..	TRUE	FALSE	FALSE	FALSE	FALSE	TRUE	TRUE	..	nan	nan	TRUE	..	2	0.666742	..
..	fig|83333.1.peg.895	fig|83333.1.peg.4178	b0910	b4268	cmk	idnK	#N/A	EC:2.7.1.12	..	4.48516	4.35515	3	4.35515	0.183857	3	..	TRUE	FALSE	FALSE	FALSE	FALSE	TRUE	TRUE	..	nan	nan	TRUE	..	2	-0.182102	..
..	fig|83333.1.peg.895	fig|83333.1.peg.3325	b0910	b3390	cmk	aroK	#N/A	EC:2.7.1.71	..	4.82643	4.84289	91	4.02563	0.323363	91	..	TRUE	FALSE	FALSE	FALSE	FALSE	TRUE	TRUE	..	nan	nan	TRUE	..	-1	0.349204	..
..	fig|83333.1.peg.895	fig|83333.1.peg.893	b0910	b0908	cmk	aroA	#N/A	EC:2.5.1.19	..	1.58072	1.6165	30	1.42874	0.0800603	29	..	TRUE	FALSE	FALSE	FALSE	FALSE	TRUE	TRUE	..	nan	nan	TRUE	..	2	0.34912	..
..	fig|83333.1.peg.895	fig|83333.1.peg.2965	b0910	b3018	cmk	plsC	#N/A	EC:2.3.1#EC:2.3.1.51	..	4.01662	4.12812	6	3.55657	0.341824	5	..	TRUE	FALSE	FALSE	FALSE	FALSE	TRUE	TRUE	..	nan	nan	TRUE	..	0	0.409612	..
..	fig|83333.1.peg.895	fig|83333.1.peg.103	b0910	b0103	cmk	coaE	#N/A	EC:2.7.1.24	..	3.27001	3.27001	1	3.27001	0	1	..	TRUE	FALSE	FALSE	FALSE	FALSE	TRUE	TRUE	..	nan	nan	TRUE	..	1	0.666742	..
..	fig|83333.1.peg.4179	fig|83333.1.peg.3523	b4269	b3589	yjgB	yiaY	#N/A	EC:1.1.1.1	..	2.84912	3.14426	3136	0.00293	0.915098	1865	..	TRUE	FALSE	FALSE	FALSE	FALSE	TRUE	TRUE	..	nan	nan	FALSE	..	nan	nan	..
..	fig|83333.1.peg.4179	fig|83333.1.peg.1228	b4269	b1241	yjgB	adhE	#N/A	EC:1.1.1.1#EC:1.2.1.10	..	1.03714	1.45811	1160	0	0.685685	1120	..	TRUE	FALSE	FALSE	FALSE	FALSE	TRUE	TRUE	..	nan	nan	FALSE	..	1	-0.230923	..
..	fig|83333.1.peg.4179	fig|83333.1.peg.322	b4269	b0325	yjgB	yahK	#N/A	EC:1.1.1.2	..	4.09626	4.1872	3603	0	1.8004	1700	..	TRUE	FALSE	FALSE	FALSE	FALSE	TRUE	TRUE	..	nan	nan	FALSE	..	nan	nan	..
..	fig|83333.1.peg.4179	fig|83333.1.peg.2066	b4269	b2091	yjgB	gatD	#N/A	EC:1.1.1.251	..	6.01828	5.85735	3489	3.38434	0.628963	1648	..	TRUE	FALSE	FALSE	FALSE	FALSE	TRUE	TRUE	..	nan	nan	FALSE	..	1	nan	..
..	fig|83333.1.peg.4179	fig|83333.1.peg.1465	b4269	b1478	yjgB	adhP	#N/A	EC:1.1.1.1	..	3.63208	3.99115	4010	0	1.56757	1770	..	TRUE	FALSE	FALSE	FALSE	FALSE	TRUE	TRUE	..	nan	nan	FALSE	..	1	-0.230923	..
..	fig|83333.1.peg.4179	fig|83333.1.peg.600	b4269	b0599	yjgB	ybdH	#N/A	#N/A	..	1.87951	2.01648	3205	0.67986	0.561484	1886	..	TRUE	FALSE	FALSE	FALSE	FALSE	TRUE	TRUE	..	nan	nan	FALSE	..	nan	nan	..
..	fig|83333.1.peg.4179	fig|83333.1.peg.3552	b4269	b3616	yjgB	tdh	#N/A	EC:1.1.1.103	..	4.82076	4.73168	2702	3.25398	0.54531	1503	..	TRUE	FALSE	FALSE	FALSE	FALSE	TRUE	TRUE	..	nan	nan	FALSE	..	1	-0.202387	..
..	fig|83333.1.peg.4179	fig|83333.1.peg.238	b4269	b0243	yjgB	proA	#N/A	EC:1.2.1.41	..	4.56166	4.5532	15	4.40534	0.120684	15	..	TRUE	FALSE	FALSE	FALSE	FALSE	TRUE	TRUE	..	nan	nan	FALSE	..	1	0.182102	..
..	fig|83333.1.peg.4179	fig|83333.1.peg.2755	b4269	b2799	yjgB	fucO	#N/A	EC:1.1.1.77	..	3.32896	3.43977	3161	1.7535	0.629106	1876	..	TRUE	FALSE	FALSE	FALSE	FALSE	TRUE	TRUE	..	nan	nan	FALSE	..	0	nan	..
..	fig|83333.1.peg.4179	fig|83333.1.peg.4177	b4269	b4267	yjgB	idnD	#N/A	EC:1.1.1.264	..	4.37611	4.35078	564	2.91816	0.460827	481	..	TRUE	FALSE	FALSE	FALSE	FALSE	TRUE	TRUE	..	nan	nan	FALSE	..	0	-0.158489	..
..	fig|83333.1.peg.4178	fig|83333.1.peg.385	b4268	b0388	idnK	aroL	EC:2.7.1.12	EC:2.7.1.71	..	5.20527	5.14023	243	4.04634	0.259789	241	..	TRUE	FALSE	FALSE	FALSE	FALSE	TRUE	TRUE	..	nan	nan	FALSE	..	2	0.349204	..
..	fig|83333.1.peg.4178	fig|83333.1.peg.3369	b4268	b3437	idnK	gntK	EC:2.7.1.12	EC:2.7.1.12	..	1.64152	2.04461	1145	0	0.902292	964	..	TRUE	FALSE	FALSE	FALSE	FALSE	TRUE	TRUE	..	nan	nan	FALSE	..	2	-0.182102	..
..	fig|83333.1.peg.4178	fig|83333.1.peg.64	b4268	b0063	idnK	araB	EC:2.7.1.12	EC:2.7.1.16	..	4.9114	4.88357	192	4.68967	0.161143	186	..	TRUE	FALSE	FALSE	FALSE	FALSE	TRUE	TRUE	..	nan	nan	FALSE	..	2	nan	..
..	fig|83333.1.peg.4178	fig|83333.1.peg.3498	b4268	b3564	idnK	xylB	EC:2.7.1.12	EC:2.7.1.17	..	3.2783	3.21662	598	2.82519	0.260115	496	..	TRUE	FALSE	FALSE	FALSE	FALSE	TRUE	TRUE	..	nan	nan	FALSE	..	0	nan	..
..	fig|83333.1.peg.4178	fig|83333.1.peg.2865	b4268	b2914	idnK	rpiA	EC:2.7.1.12	EC:5.3.1.6	..	2.44867	2.44867	1	2.44867	0	1	..	TRUE	FALSE	FALSE	FALSE	FALSE	TRUE	TRUE	..	nan	nan	FALSE	..	-1	0.313002	..
..	fig|83333.1.peg.4178	fig|83333.1.peg.3825	b4268	b3904	idnK	rhaB	EC:2.7.1.12	EC:2.7.1.5	..	3.67195	3.61542	597	3.26692	0.278058	493	..	TRUE	FALSE	FALSE	FALSE	FALSE	TRUE	TRUE	..	nan	nan	FALSE	..	0	nan	..
..	fig|83333.1.peg.4178	fig|83333.1.peg.3845	b4268	b3926	idnK	glpK	EC:2.7.1.12	EC:2.7.1.30	..	4.57048	4.5533	515	4.09741	0.234967	454	..	TRUE	FALSE	FALSE	FALSE	FALSE	TRUE	TRUE	..	nan	nan	FALSE	..	0	nan	..
..	fig|83333.1.peg.4178	fig|83333.1.peg.3325	b4268	b3390	idnK	aroK	EC:2.7.1.12	EC:2.7.1.71	..	4.66188	4.65284	209	4.0368	0.324856	207	..	TRUE	FALSE	FALSE	FALSE	FALSE	TRUE	TRUE	..	nan	nan	FALSE	..	-1	0.349204	..
..	fig|83333.1.peg.4178	fig|83333.1.peg.2759	b4268	b2803	idnK	fucK	EC:2.7.1.12	EC:2.7.1.51	..	4.05912	4.03115	599	3.62121	0.256326	497	..	TRUE	FALSE	FALSE	FALSE	FALSE	TRUE	TRUE	..	nan	nan	FALSE	..	0	nan	..
..	fig|83333.1.peg.4177	fig|83333.1.peg.3552	b4267	b3616	idnD	tdh	EC:1.1.1.264	EC:1.1.1.103	..	3.99133	3.99007	235	3.63411	0.171378	205	..	TRUE	FALSE	FALSE	FALSE	FALSE	TRUE	TRUE	..	nan	nan	FALSE	..	1	-0.202387	..
..	fig|83333.1.peg.4177	fig|83333.1.peg.4179	b4267	b4269	idnD	yjgB	EC:1.1.1.264	#N/A	..	5.62533	5.73272	214	5.13461	0.225148	189	..	TRUE	FALSE	FALSE	FALSE	FALSE	TRUE	TRUE	..	nan	nan	FALSE	..	nan	nan	..
..	fig|83333.1.peg.4177	fig|83333.1.peg.2066	b4267	b2091	idnD	gatD	EC:1.1.1.264	EC:1.1.1.251	..	4.43276	4.42592	244	3.83292	0.315645	210	..	TRUE	FALSE	FALSE	FALSE	FALSE	TRUE	TRUE	..	nan	nan	FALSE	..	1	nan	..
..	fig|83333.1.peg.4177	fig|83333.1.peg.322	b4267	b0325	idnD	yahK	EC:1.1.1.264	EC:1.1.1.2	..	6.32312	6.35241	190	5.93597	0.171926	166	..	TRUE	FALSE	FALSE	FALSE	FALSE	TRUE	TRUE	..	nan	nan	FALSE	..	nan	nan	..
..	fig|83333.1.peg.4177	fig|83333.1.peg.1465	b4267	b1478	idnD	adhP	EC:1.1.1.264	EC:1.1.1.1	..	4.87028	4.88649	238	4.38265	0.197004	206	..	TRUE	FALSE	FALSE	FALSE	FALSE	TRUE	TRUE	..	nan	nan	FALSE	..	1	-0.230923	..
..	fig|83333.1.peg.1236	fig|83333.1.peg.775	b1249	b0789	cls	ybhO	#N/A	#N/A	..	4.30614	4.60838	3473	0	1.24182	2018	..	TRUE	FALSE	FALSE	FALSE	FALSE	TRUE	TRUE	..	nan	nan	FALSE	..	1	-0.255667	..
..	fig|83333.1.peg.4175	fig|83333.1.peg.3350	b4265	b3415	idnT	gntT	#N/A	#N/A	..	1.24692	1.08877	105	0.95493	0.49633	105	..	TRUE	FALSE	FALSE	FALSE	FALSE	TRUE	TRUE	..	nan	nan	FALSE	..	-1	-0.182102	..
..	fig|83333.1.peg.59	fig|83333.1.peg.2158	b0058	b2183	rluA	rsuA	#N/A	#N/A	..	6.66697	6.68254	92	6.19625	0.196158	82	..	TRUE	FALSE	FALSE	FALSE	FALSE	TRUE	TRUE	..	nan	nan	FALSE	..	nan	nan	..
..	fig|83333.1.peg.59	fig|83333.1.peg.1071	b0058	b1086	rluA	rluC	#N/A	#N/A	..	6.68718	6.8962	201	5.42603	0.417921	188	..	TRUE	FALSE	FALSE	FALSE	FALSE	TRUE	TRUE	..	nan	nan	FALSE	..	nan	nan	..
..	fig|83333.1.peg.59	fig|83333.1.peg.1256	b0058	b1269	rluA	rluB	#N/A	#N/A	..	6.72318	6.6747	37	6.2822	0.128811	37	..	TRUE	FALSE	FALSE	FALSE	FALSE	TRUE	TRUE	..	nan	nan	FALSE	..	nan	nan	..
..	fig|83333.1.peg.59	fig|83333.1.peg.1120	b0058	b1135	rluA	0	#N/A	#N/A	..	10.5582	10.5865	229	10.055	0.241463	224	..	TRUE	FALSE	FALSE	FALSE	FALSE	TRUE	TRUE	..	nan	nan	FALSE	..	nan	nan	..
..	fig|83333.1.peg.59	fig|83333.1.peg.2561	b0058	b2594	rluA	rluD	#N/A	#N/A	..	4.835	4.41174	1136	3.88024	0.934391	963	..	TRUE	FALSE	FALSE	FALSE	FALSE	TRUE	TRUE	..	nan	nan	FALSE	..	nan	nan	..
..	fig|83333.1.peg.293	fig|83333.1.peg.3855	b0296	b3936	ykgM	rpmE	#N/A	#N/A	..	2.52523	2.88312	3542	0	1.05864	2959	..	TRUE	FALSE	FALSE	FALSE	FALSE	TRUE	TRUE	..	nan	nan	FALSE	..	nan	nan	..
..	fig|83333.1.peg.3483	fig|83333.1.peg.1856	b3551	b1872	bisC	torZ	EC:1.8.4.13	EC:1.7.2.3	..	1.55846	1.35745	489	0.51254	0.842841	452	..	TRUE	FALSE	FALSE	FALSE	FALSE	TRUE	TRUE	..	nan	nan	FALSE	..	0	nan	..
..	fig|83333.1.peg.1249	fig|83333.1.peg.1248	b1262	b1261	0	trpB	#N/A	EC:4.2.1.20	..	2.17404	2.27816	26	1.77095	0.245438	26	..	TRUE	FALSE	FALSE	FALSE	FALSE	TRUE	TRUE	..	nan	nan	FALSE	..	0	0.969877	..
..	fig|83333.1.peg.1249	fig|83333.1.peg.3167	b1262	b3223	0	nanE	#N/A	EC:5.1.3.9	..	3.68565	3.92328	4	3.44803	0.237625	4	..	TRUE	FALSE	FALSE	FALSE	FALSE	TRUE	TRUE	..	nan	nan	FALSE	..	2	nan	..
..	fig|83333.1.peg.1249	fig|83333.1.peg.2382	b1262	b2414	0	cysK	#N/A	EC:2.5.1.47#EC:4.5.1.5	..	5.81098	5.81098	1	5.81098	0	1	..	TRUE	FALSE	FALSE	FALSE	FALSE	TRUE	TRUE	..	nan	nan	FALSE	..	1	0.363877	..
..	fig|83333.1.peg.3485	fig|83333.1.peg.1370	b3553	b1380	yiaE	ldhA	#N/A	EC:1.1.1.28	..	5.99541	5.94137	589	5.07139	0.296986	579	..	TRUE	FALSE	FALSE	FALSE	FALSE	TRUE	TRUE	..	nan	nan	FALSE	..	1	-0.176952	..
..	fig|83333.1.peg.3485	fig|83333.1.peg.2294	b3553	b2320	yiaE	pdxB	#N/A	EC:1.1.1.290	..	4.53515	4.56237	24	4.30271	0.130513	24	..	TRUE	FALSE	FALSE	FALSE	FALSE	TRUE	TRUE	..	nan	nan	FALSE	..	1	0.733111	..
..	fig|83333.1.peg.3485	fig|83333.1.peg.2864	b3553	b2913	yiaE	serA	#N/A	EC:1.1.1.95	..	3.94337	4.10118	548	3.22306	0.232091	540	..	TRUE	FALSE	FALSE	FALSE	FALSE	TRUE	TRUE	..	nan	nan	FALSE	..	1	0.217333	..
..	fig|83333.1.peg.41	fig|83333.1.peg.1784	b0040	b1801	caiT	yeaV	#N/A	#N/A	..	2.37076	2.38225	12	2.18741	0.0585983	12	..	TRUE	FALSE	FALSE	FALSE	FALSE	TRUE	TRUE	..	nan	nan	FALSE	..	-1	nan	..
..	fig|83333.1.peg.639	fig|83333.1.peg.741	b0638	b0755	cobC	gpmA	EC:3.1.3.73	#N/A	..	5.18457	5.14476	185	4.24608	0.54575	170	..	TRUE	FALSE	FALSE	FALSE	FALSE	TRUE	TRUE	..	nan	nan	FALSE	..	1	0.213009	..
..	fig|83333.1.peg.639	fig|83333.1.peg.4303	b0638	b4395	cobC	ytjC	EC:3.1.3.73	#N/A	..	5.18716	5.12785	1084	3.39733	0.564666	956	..	TRUE	FALSE	FALSE	FALSE	FALSE	TRUE	TRUE	..	nan	nan	FALSE	..	1	0.213009	..
..	fig|83333.1.peg.3492	fig|83333.1.peg.3493	b3559	b3560	glyS	glyQ	EC:6.1.1.14	EC:6.1.1.14	..	1.58304	1.56636	56	1.21053	0.115782	56	..	TRUE	FALSE	FALSE	FALSE	FALSE	TRUE	TRUE	..	nan	nan	FALSE	..	1	nan	..
..	fig|83333.1.peg.3493	fig|83333.1.peg.3492	b3560	b3559	glyQ	glyS	EC:6.1.1.14	EC:6.1.1.14	..	3.99912	4.2553	58	3.34141	0.377959	57	..	TRUE	FALSE	FALSE	FALSE	FALSE	TRUE	TRUE	..	nan	nan	TRUE	..	0	nan	..
..	fig|83333.1.peg.37	fig|83333.1.peg.2236	b0036	b2262	caiD	menB	#N/A	EC:4.1.3.36	..	4.14914	4.14943	180	4.01515	0.0203273	180	..	TRUE	FALSE	FALSE	FALSE	FALSE	TRUE	TRUE	..	nan	nan	FALSE	..	2	nan	..
..	fig|83333.1.peg.37	fig|83333.1.peg.2870	b0036	b2919	caiD	scpB	#N/A	EC:4.1.1.41	..	4.23834	4.23661	186	4.09291	0.0529568	185	..	TRUE	FALSE	FALSE	FALSE	FALSE	TRUE	TRUE	..	nan	nan	FALSE	..	1	-0.195172	..
..	fig|83333.1.peg.4199	fig|83333.1.peg.159	b4290	b0158	fecB	btuF	#N/A	#N/A	..	3.54795	3.43527	6	3.43178	0.256647	6	..	TRUE	FALSE	FALSE	FALSE	FALSE	TRUE	TRUE	..	nan	nan	FALSE	..	0	nan	..
..	fig|83333.1.peg.4199	fig|83333.1.peg.153	b4290	b0152	fecB	fhuD	#N/A	#N/A	..	2.10436	2.1469	433	1.42968	0.270188	280	..	TRUE	FALSE	FALSE	FALSE	FALSE	TRUE	TRUE	..	nan	nan	FALSE	..	1	-0.237732	..
..	fig|83333.1.peg.3498	fig|83333.1.peg.1508	b3564	b1521	xylB	uxaB	EC:2.7.1.17	EC:1.1.1.58	..	2.31683	2.31683	1	2.31683	0	1	..	TRUE	FALSE	FALSE	FALSE	FALSE	TRUE	TRUE	..	nan	nan	FALSE	..	1	nan	..
..	fig|83333.1.peg.3498	fig|83333.1.peg.64	b3564	b0063	xylB	araB	EC:2.7.1.17	EC:2.7.1.16	..	4.97342	4.98741	303	3.91494	0.302108	257	..	TRUE	FALSE	FALSE	FALSE	FALSE	TRUE	TRUE	..	nan	nan	FALSE	..	2	nan	..
..	fig|83333.1.peg.3498	fig|83333.1.peg.4233	b3564	b4323	xylB	uxuB	EC:2.7.1.17	EC:1.1.1.57	..	2.12873	2.12873	1	2.12873	0	1	..	TRUE	FALSE	FALSE	FALSE	FALSE	TRUE	TRUE	..	nan	nan	FALSE	..	1	nan	..
..	fig|83333.1.peg.3498	fig|83333.1.peg.3825	b3564	b3904	xylB	rhaB	EC:2.7.1.17	EC:2.7.1.5	..	3.94713	4.03159	1434	2.60318	0.326481	1077	..	TRUE	FALSE	FALSE	FALSE	FALSE	TRUE	TRUE	..	nan	nan	FALSE	..	0	nan	..
..	fig|83333.1.peg.3498	fig|83333.1.peg.2759	b3564	b2803	xylB	fucK	EC:2.7.1.17	EC:2.7.1.51	..	4.55426	4.41202	1484	3.4569	0.416032	1121	..	TRUE	FALSE	FALSE	FALSE	FALSE	TRUE	TRUE	..	nan	nan	FALSE	..	0	nan	..
..	fig|83333.1.peg.3498	fig|83333.1.peg.3845	b3564	b3926	xylB	glpK	EC:2.7.1.17	EC:2.7.1.30	..	4.63495	4.61054	896	2.9936	0.398521	677	..	TRUE	FALSE	FALSE	FALSE	FALSE	TRUE	TRUE	..	nan	nan	FALSE	..	0	nan	..
..	fig|83333.1.peg.643	fig|83333.1.peg.26	b0642	b0026	leuS	ileS	EC:6.1.1.4	EC:6.1.1.5	..	5.86654	6.01381	23	5.47311	0.255885	23	..	TRUE	FALSE	FALSE	FALSE	FALSE	TRUE	TRUE	..	nan	nan	TRUE	..	0	nan	..
..	fig|83333.1.peg.30	fig|83333.1.peg.2137	b0030	b2162	rihC	rihB	#N/A	EC:3.2.2.8	..	2.47594	2.69264	1875	0	0.80153	1224	..	TRUE	FALSE	FALSE	FALSE	FALSE	TRUE	TRUE	..	nan	nan	FALSE	..	-1	nan	..
..	fig|83333.1.peg.640	fig|83333.1.peg.3570	b0639	b3634	nadD	coaD	EC:2.7.7.18	EC:2.7.7.3	..	4.07699	4.06646	25	3.73163	0.240864	25	..	TRUE	FALSE	FALSE	FALSE	FALSE	TRUE	TRUE	..	nan	nan	TRUE	..	2	0.666742	..
..	fig|83333.1.peg.3200	fig|83333.1.peg.1003	b3258	b1015	panF	putP	#N/A	#N/A	..	3.82375	3.82375	1	3.82375	0	1	..	TRUE	FALSE	FALSE	FALSE	FALSE	TRUE	TRUE	..	nan	nan	FALSE	..	0	nan	..
..	fig|83333.1.peg.1452	fig|83333.1.peg.1215	b1466	b1226	narW	narJ	#N/A	#N/A	..	2.04318	2.01009	942	0	1.302	753	..	TRUE	FALSE	FALSE	FALSE	FALSE	TRUE	TRUE	..	nan	nan	FALSE	..	1	nan	..
..	fig|83333.1.peg.1451	fig|83333.1.peg.1452	b1465	b1466	narV	narW	EC:1.7.99.4	#N/A	..	4.33371	4.58709	34	0.2797	1.0135	34	..	TRUE	FALSE	FALSE	FALSE	FALSE	TRUE	TRUE	..	nan	nan	FALSE	..	0	nan	..
..	fig|83333.1.peg.1451	fig|83333.1.peg.1216	b1465	b1227	narV	narI	EC:1.7.99.4	EC:1.7.99.4	..	1.60784	1.63133	1079	0	1.06897	849	..	TRUE	FALSE	FALSE	FALSE	FALSE	TRUE	TRUE	..	nan	nan	FALSE	..	0	nan	..
..	fig|83333.1.peg.1451	fig|83333.1.peg.1215	b1465	b1226	narV	narJ	EC:1.7.99.4	#N/A	..	1.19456	1.19456	2	1.19456	0	2	..	TRUE	FALSE	FALSE	FALSE	FALSE	TRUE	TRUE	..	nan	nan	FALSE	..	1	nan	..
..	fig|83333.1.peg.1455	fig|83333.1.peg.338	b1469	b0341	narU	cynX	#N/A	#N/A	..	1.95625	1.45586	281	0.51446	1.4494	213	..	TRUE	FALSE	FALSE	FALSE	FALSE	TRUE	TRUE	..	nan	nan	FALSE	..	0	nan	..
..	fig|83333.1.peg.1455	fig|83333.1.peg.3627	b1469	b3691	narU	dgoT	#N/A	#N/A	..	3.87768	3.88639	3	3.86026	0.0123178	3	..	TRUE	FALSE	FALSE	FALSE	FALSE	TRUE	TRUE	..	nan	nan	FALSE	..	-1	nan	..
..	fig|83333.1.peg.1455	fig|83333.1.peg.1212	b1469	b1223	narU	narK	#N/A	#N/A	..	2.60829	2.7606	1525	0	1.71918	992	..	TRUE	FALSE	FALSE	FALSE	FALSE	TRUE	TRUE	..	nan	nan	FALSE	..	0	nan	..
..	fig|83333.1.peg.1455	fig|83333.1.peg.3040	b1469	b3093	narU	exuT	#N/A	#N/A	..	4.60486	4.73021	184	3.85341	0.337554	179	..	TRUE	FALSE	FALSE	FALSE	FALSE	TRUE	TRUE	..	nan	nan	FALSE	..	0	nan	..
..	fig|83333.1.peg.1455	fig|83333.1.peg.1216	b1469	b1227	narU	narI	#N/A	EC:1.7.99.4	..	3.27302	3.27302	2	3.27302	0	2	..	TRUE	FALSE	FALSE	FALSE	FALSE	TRUE	TRUE	..	nan	nan	FALSE	..	0	nan	..
..	fig|83333.1.peg.1455	fig|83333.1.peg.3072	b1469	b3127	narU	garP	#N/A	#N/A	..	4.07159	4.1211	8	3.8565	0.127496	8	..	TRUE	FALSE	FALSE	FALSE	FALSE	TRUE	TRUE	..	nan	nan	FALSE	..	0	nan	..
..	fig|83333.1.peg.1455	fig|83333.1.peg.1451	b1469	b1465	narU	narV	#N/A	EC:1.7.99.4	..	2.2233	2.2233	2	2.2233	0	2	..	TRUE	FALSE	FALSE	FALSE	FALSE	TRUE	TRUE	..	nan	nan	FALSE	..	0	nan	..
..	fig|83333.1.peg.1455	fig|83333.1.peg.4023	b1469	b4111	narU	proP	#N/A	#N/A	..	9.04415	9.27309	9	7.6072	0.530361	9	..	TRUE	FALSE	FALSE	FALSE	FALSE	TRUE	TRUE	..	nan	nan	FALSE	..	0	-0.203248	..
..	fig|83333.1.peg.1454	fig|83333.1.peg.1451	b1468	b1465	narZ	narV	EC:1.7.99.4	EC:1.7.99.4	..	1.95632	1.95632	1	1.95632	0	1	..	TRUE	FALSE	FALSE	FALSE	FALSE	TRUE	TRUE	..	nan	nan	FALSE	..	0	nan	..
..	fig|83333.1.peg.1454	fig|83333.1.peg.1213	b1468	b1224	narZ	narG	EC:1.7.99.4	EC:1.7.99.4	..	0.993845	0.8411	1020	0	0.711998	826	..	TRUE	FALSE	FALSE	FALSE	FALSE	TRUE	TRUE	..	nan	nan	FALSE	..	0	nan	..
..	fig|83333.1.peg.1454	fig|83333.1.peg.1216	b1468	b1227	narZ	narI	EC:1.7.99.4	EC:1.7.99.4	..	2.64625	2.64625	1	2.64625	0	1	..	TRUE	FALSE	FALSE	FALSE	FALSE	TRUE	TRUE	..	nan	nan	FALSE	..	0	nan	..
..	fig|83333.1.peg.1453	fig|83333.1.peg.1575	b1467	b1589	narY	ynfG	EC:1.7.99.4	#N/A	..	5.98297	5.81537	22	4.58852	0.622391	22	..	TRUE	FALSE	FALSE	FALSE	FALSE	TRUE	TRUE	..	nan	nan	FALSE	..	1	nan	..
..	fig|83333.1.peg.1453	fig|83333.1.peg.1214	b1467	b1225	narY	narH	EC:1.7.99.4	EC:1.7.99.4	..	0.790286	0.66531	1060	0	0.593932	858	..	TRUE	FALSE	FALSE	FALSE	FALSE	TRUE	TRUE	..	nan	nan	FALSE	..	1	nan	..
..	fig|83333.1.peg.1453	fig|83333.1.peg.1462	b1467	b1475	narY	fdnH	EC:1.7.99.4	#N/A	..	5.56752	5.44497	21	4.01371	0.642619	21	..	TRUE	FALSE	FALSE	FALSE	FALSE	TRUE	TRUE	..	nan	nan	FALSE	..	0	nan	..
..	fig|83333.1.peg.1453	fig|83333.1.peg.2679	b1467	b2724	narY	hycB	EC:1.7.99.4	#N/A	..	4.22318	4.25061	22	3.92104	0.100624	22	..	TRUE	FALSE	FALSE	FALSE	FALSE	TRUE	TRUE	..	nan	nan	FALSE	..	1	nan	..
..	fig|83333.1.peg.1453	fig|83333.1.peg.880	b1467	b0895	narY	dmsB	EC:1.7.99.4	#N/A	..	0.716151	0.60892	1074	0.00043	0.501612	862	..	TRUE	FALSE	FALSE	FALSE	FALSE	TRUE	TRUE	..	nan	nan	FALSE	..	1	nan	..
..	fig|83333.1.peg.233	fig|83333.1.peg.125	b0238	b0125	gpt	hpt	EC:2.4.2.22	EC:2.4.2.8	..	4.98204	5.14222	122	4.1513	0.337965	102	..	TRUE	FALSE	FALSE	FALSE	FALSE	TRUE	TRUE	..	nan	nan	FALSE	..	-1	-0.195172	..
..	fig|83333.1.peg.29	fig|83333.1.peg.160	b0029	b0159	ispH	mtn	EC:1.17.1.2	EC:3.2.2.9	..	4.14146	4.13876	5	4.03719	0.0938709	5	..	TRUE	FALSE	FALSE	FALSE	FALSE	TRUE	TRUE	..	nan	nan	TRUE	..	2	nan	..
..	fig|83333.1.peg.25	fig|83333.1.peg.3111	b0025	b3166	ribF	truB	EC:2.7.1.26#EC:2.7.7.2	#N/A	..	3.55914	3.55914	1	3.55914	0	1	..	TRUE	FALSE	FALSE	FALSE	FALSE	TRUE	TRUE	..	nan	nan	TRUE	..	nan	nan	..
..	fig|83333.1.peg.25	fig|83333.1.peg.895	b0025	b0910	ribF	cmk	EC:2.7.1.26#EC:2.7.7.2	#N/A	..	2.3338	2.33545	4	2.33215	0.00165	4	..	TRUE	FALSE	FALSE	FALSE	FALSE	TRUE	TRUE	..	nan	nan	TRUE	..	2	0.353794	..
..	fig|83333.1.peg.3461	fig|83333.1.peg.3987	b3528	b4077	dctA	gltP	#N/A	#N/A	..	2.54875	2.54025	320	2.06135	0.155716	300	..	TRUE	FALSE	FALSE	FALSE	FALSE	TRUE	TRUE	..	nan	nan	FALSE	..	0	nan	..
..	fig|83333.1.peg.26	fig|83333.1.peg.25	b0026	b0025	ileS	ribF	EC:6.1.1.5	EC:2.7.1.26#EC:2.7.7.2	..	2.11232	2.11232	2	2.11232	0	2	..	TRUE	FALSE	FALSE	FALSE	FALSE	TRUE	TRUE	..	nan	nan	FALSE	..	0	0.733111	..
..	fig|83333.1.peg.26	fig|83333.1.peg.4168	b0026	b4258	ileS	valS	EC:6.1.1.5	EC:6.1.1.9	..	4.4236	4.38107	100	3.80918	0.204469	100	..	TRUE	FALSE	FALSE	FALSE	FALSE	TRUE	TRUE	..	nan	nan	FALSE	..	0	nan	..
..	fig|83333.1.peg.1263	fig|83333.1.peg.73	b1276	b0072	acnA	leuC	EC:4.2.1.3	EC:4.2.1.33	..	5.83335	5.66499	696	3.35405	0.960512	659	..	TRUE	FALSE	FALSE	FALSE	FALSE	TRUE	TRUE	..	nan	nan	FALSE	..	1	0.342476	..
..	fig|83333.1.peg.1263	fig|83333.1.peg.72	b1276	b0071	acnA	leuD	EC:4.2.1.3	EC:4.2.1.33	..	6.30562	6.24906	136	4.05547	0.468034	134	..	TRUE	FALSE	FALSE	FALSE	FALSE	TRUE	TRUE	..	nan	nan	FALSE	..	2	0.342476	..
..	fig|83333.1.peg.1263	fig|83333.1.peg.118	b1276	b0118	acnA	acnB	EC:4.2.1.3	EC:4.2.1.3#EC:4.2.1.99	..	0.527405	0.51623	346	0.00054	0.360215	344	..	TRUE	FALSE	FALSE	FALSE	FALSE	TRUE	TRUE	..	nan	nan	FALSE	..	2	0.313992	..
..	fig|83333.1.peg.1264	fig|83333.1.peg.2989	b1277	b3041	ribA	ribB	EC:3.5.4.25	EC:4.1.99.12	..	1.89423	1.88555	2372	1.28071	0.258092	2210	..	TRUE	FALSE	FALSE	FALSE	FALSE	TRUE	TRUE	..	nan	nan	TRUE	..	1	0.63821	..
..	fig|83333.1.peg.1264	fig|83333.1.peg.1648	b1277	b1662	ribA	ribC	EC:3.5.4.25	EC:2.5.1.9	..	2.96855	2.96043	6	2.80288	0.141599	6	..	TRUE	FALSE	FALSE	FALSE	FALSE	TRUE	TRUE	..	nan	nan	TRUE	..	1	0.63821	..
..	fig|83333.1.peg.1463	fig|83333.1.peg.3812	b1476	b3892	fdnI	fdoI	#N/A	#N/A	..	4.6079	4.59466	8	4.55602	0.0431301	8	..	TRUE	FALSE	FALSE	FALSE	FALSE	TRUE	TRUE	..	nan	nan	FALSE	..	0	nan	..
..	fig|83333.1.peg.1462	fig|83333.1.peg.2255	b1475	b2281	fdnH	nuoI	#N/A	#N/A	..	6.17578	6.17578	2	6.17578	0	2	..	TRUE	FALSE	FALSE	FALSE	FALSE	TRUE	TRUE	..	nan	nan	FALSE	..	1	nan	..
..	fig|83333.1.peg.1462	fig|83333.1.peg.1575	b1475	b1589	fdnH	ynfG	#N/A	#N/A	..	4.68184	4.70153	107	4.30393	0.168186	103	..	TRUE	FALSE	FALSE	FALSE	FALSE	TRUE	TRUE	..	nan	nan	FALSE	..	1	nan	..
..	fig|83333.1.peg.1462	fig|83333.1.peg.2679	b1475	b2724	fdnH	hycB	#N/A	#N/A	..	4.93282	4.93282	2	4.93282	0	2	..	TRUE	FALSE	FALSE	FALSE	FALSE	TRUE	TRUE	..	nan	nan	FALSE	..	1	nan	..
..	fig|83333.1.peg.1462	fig|83333.1.peg.880	b1475	b0895	fdnH	dmsB	#N/A	#N/A	..	6.13782	6.24069	11	5.39207	0.248342	9	..	TRUE	FALSE	FALSE	FALSE	FALSE	TRUE	TRUE	..	nan	nan	FALSE	..	1	nan	..
..	fig|83333.1.peg.266	fig|83333.1.peg.4032	b0270	b4120	yagG	melB	#N/A	#N/A	..	2.80474	2.80474	1	2.80474	0	1	..	TRUE	FALSE	FALSE	FALSE	FALSE	TRUE	TRUE	..	nan	nan	TRUE	..	0	nan	..
..	fig|83333.1.peg.266	fig|83333.1.peg.3593	b0270	b3657	yagG	yicJ	#N/A	#N/A	..	0.776187	0.7784	3	0.61892	0.127514	3	..	TRUE	FALSE	FALSE	FALSE	FALSE	TRUE	TRUE	..	nan	nan	TRUE	..	nan	nan	..
..	fig|83333.1.peg.1465	fig|83333.1.peg.3523	b1478	b3589	adhP	yiaY	EC:1.1.1.1	EC:1.1.1.1	..	2.84912	3.14426	3136	0.00293	0.915098	1865	..	TRUE	FALSE	FALSE	FALSE	FALSE	TRUE	TRUE	..	nan	nan	FALSE	..	nan	nan	..
..	fig|83333.1.peg.1465	fig|83333.1.peg.1228	b1478	b1241	adhP	adhE	EC:1.1.1.1	EC:1.1.1.1#EC:1.2.1.10	..	1.03714	1.45811	1160	0	0.685685	1120	..	TRUE	FALSE	FALSE	FALSE	FALSE	TRUE	TRUE	..	nan	nan	FALSE	..	1	-0.230923	..
..	fig|83333.1.peg.1465	fig|83333.1.peg.322	b1478	b0325	adhP	yahK	EC:1.1.1.1	EC:1.1.1.2	..	4.09626	4.1872	3603	0	1.8004	1700	..	TRUE	FALSE	FALSE	FALSE	FALSE	TRUE	TRUE	..	nan	nan	FALSE	..	nan	nan	..
..	fig|83333.1.peg.1465	fig|83333.1.peg.2066	b1478	b2091	adhP	gatD	EC:1.1.1.1	EC:1.1.1.251	..	6.01828	5.85735	3489	3.38434	0.628963	1648	..	TRUE	FALSE	FALSE	FALSE	FALSE	TRUE	TRUE	..	nan	nan	FALSE	..	1	nan	..
..	fig|83333.1.peg.1465	fig|83333.1.peg.600	b1478	b0599	adhP	ybdH	EC:1.1.1.1	#N/A	..	1.87951	2.01648	3205	0.67986	0.561484	1886	..	TRUE	FALSE	FALSE	FALSE	FALSE	TRUE	TRUE	..	nan	nan	FALSE	..	nan	nan	..
..	fig|83333.1.peg.1465	fig|83333.1.peg.3552	b1478	b3616	adhP	tdh	EC:1.1.1.1	EC:1.1.1.103	..	4.82076	4.73168	2702	3.25398	0.54531	1503	..	TRUE	FALSE	FALSE	FALSE	FALSE	TRUE	TRUE	..	nan	nan	FALSE	..	1	-0.202387	..
..	fig|83333.1.peg.1465	fig|83333.1.peg.238	b1478	b0243	adhP	proA	EC:1.1.1.1	EC:1.2.1.41	..	4.56166	4.5532	15	4.40534	0.120684	15	..	TRUE	FALSE	FALSE	FALSE	FALSE	TRUE	TRUE	..	nan	nan	FALSE	..	1	0.182102	..
..	fig|83333.1.peg.1465	fig|83333.1.peg.2755	b1478	b2799	adhP	fucO	EC:1.1.1.1	EC:1.1.1.77	..	3.32896	3.43977	3161	1.7535	0.629106	1876	..	TRUE	FALSE	FALSE	FALSE	FALSE	TRUE	TRUE	..	nan	nan	FALSE	..	0	nan	..
..	fig|83333.1.peg.1465	fig|83333.1.peg.4179	b1478	b4269	adhP	yjgB	EC:1.1.1.1	#N/A	..	3.96451	3.26539	3620	0	1.68455	1671	..	TRUE	FALSE	FALSE	FALSE	FALSE	TRUE	TRUE	..	nan	nan	FALSE	..	nan	nan	..
..	fig|83333.1.peg.1465	fig|83333.1.peg.4177	b1478	b4267	adhP	idnD	EC:1.1.1.1	EC:1.1.1.264	..	4.37611	4.35078	564	2.91816	0.460827	481	..	TRUE	FALSE	FALSE	FALSE	FALSE	TRUE	TRUE	..	nan	nan	FALSE	..	0	-0.158489	..
..	fig|83333.1.peg.269	fig|83333.1.peg.760	b0273	b0774	argF	bioA	EC:2.1.3.3	EC:2.6.1.62	..	6.69878	6.69878	1	6.69878	0	1	..	TRUE	FALSE	FALSE	FALSE	FALSE	TRUE	TRUE	..	nan	nan	FALSE	..	1	nan	..
..	fig|83333.1.peg.269	fig|83333.1.peg.2623	b0273	b2662	argF	gabT	EC:2.1.3.3	EC:2.6.1.19#EC:2.6.1.22	..	4.50644	4.50644	1	4.50644	0	1	..	TRUE	FALSE	FALSE	FALSE	FALSE	TRUE	TRUE	..	nan	nan	FALSE	..	1	-0.176952	..
..	fig|83333.1.peg.269	fig|83333.1.peg.3294	b0273	b3359	argF	argD	EC:2.1.3.3	EC:2.6.1.11#EC:2.6.1.17	..	3.03118	3.03118	1	3.03118	0	1	..	TRUE	FALSE	FALSE	FALSE	FALSE	TRUE	TRUE	..	nan	nan	FALSE	..	0	0.349192	..
..	fig|83333.1.peg.269	fig|83333.1.peg.4164	b0273	b4254	argF	argI	EC:2.1.3.3	EC:2.1.3.3	..	2.23488	2.57324	3230	0	1.09682	2636	..	TRUE	FALSE	FALSE	FALSE	FALSE	TRUE	TRUE	..	nan	nan	FALSE	..	2	0.357191	..
..	fig|83333.1.peg.269	fig|83333.1.peg.155	b0273	b0154	argF	hemL	EC:2.1.3.3	EC:5.4.3.8	..	6.06323	6.06323	1	6.06323	0	1	..	TRUE	FALSE	FALSE	FALSE	FALSE	TRUE	TRUE	..	nan	nan	FALSE	..	1	0.555594	..
..	fig|83333.1.peg.269	fig|83333.1.peg.1290	b0273	b1302	argF	puuE	EC:2.1.3.3	EC:2.6.1.19	..	3.91906	3.91906	1	3.91906	0	1	..	TRUE	FALSE	FALSE	FALSE	FALSE	TRUE	TRUE	..	nan	nan	FALSE	..	0	-0.176952	..
..	fig|83333.1.peg.269	fig|83333.1.peg.3020	b0273	b3073	argF	0	EC:2.1.3.3	#N/A	..	3.51337	3.51337	1	3.51337	0	1	..	TRUE	FALSE	FALSE	FALSE	FALSE	TRUE	TRUE	..	nan	nan	FALSE	..	-1	-0.203248	..
..	fig|83333.1.peg.269	fig|83333.1.peg.1731	b0273	b1748	argF	astC	EC:2.1.3.3	EC:2.6.1.81	..	3.43545	3.43545	1	3.43545	0	1	..	TRUE	FALSE	FALSE	FALSE	FALSE	TRUE	TRUE	..	nan	nan	FALSE	..	2	0	..
..	fig|83333.1.peg.269	fig|83333.1.peg.4155	b0273	b4245	argF	pyrB	EC:2.1.3.3	EC:2.1.3.2	..	4.30952	4.28125	3094	3.63865	0.255445	2564	..	TRUE	FALSE	FALSE	FALSE	FALSE	TRUE	TRUE	..	nan	nan	FALSE	..	1	0.356143	..
..	fig|83333.1.peg.1466	fig|83333.1.peg.2431	b1479	b2463	sfcA	maeB	#N/A	EC:1.1.1.40	..	1.22054	1.20643	115	1.13837	0.0793667	113	..	TRUE	FALSE	FALSE	FALSE	FALSE	TRUE	TRUE	..	nan	nan	FALSE	..	1	-0.176952	..
..	fig|83333.1.peg.4317	fig|83333.1.peg.142	b2153	b0142	folE	folK	EC:3.5.4.16	EC:2.7.6.3	..	2.54749	2.54217	23	2.43834	0.0559473	23	..	TRUE	FALSE	FALSE	FALSE	FALSE	TRUE	TRUE	..	nan	nan	TRUE	..	2	0.656837	..
..	fig|83333.1.peg.19	fig|83333.1.peg.2253	b0019	b2279	nhaA	nuoK	#N/A	#N/A	..	4.42246	4.46029	5	4.27114	0.07566	5	..	TRUE	FALSE	FALSE	FALSE	FALSE	TRUE	TRUE	..	nan	nan	FALSE	..	0	nan	..
..	fig|83333.1.peg.19	fig|83333.1.peg.2251	b0019	b2277	nhaA	nuoM	#N/A	#N/A	..	5.90604	5.66096	47	5.28951	0.426784	17	..	TRUE	FALSE	FALSE	FALSE	FALSE	TRUE	TRUE	..	nan	nan	FALSE	..	0	nan	..
..	fig|83333.1.peg.3472	fig|83333.1.peg.3062	b3539	b3116	yhjV	tdcC	#N/A	#N/A	..	2.45349	2.06251	1525	1.03405	1.15209	724	..	TRUE	FALSE	FALSE	FALSE	FALSE	TRUE	TRUE	..	nan	nan	FALSE	..	0	0	..
..	fig|83333.1.peg.3472	fig|83333.1.peg.2752	b3539	b2796	yhjV	sdaC	#N/A	#N/A	..	1.73212	1.6523	1389	0	1.14529	711	..	TRUE	FALSE	FALSE	FALSE	FALSE	TRUE	TRUE	..	nan	nan	FALSE	..	0	0	..
..	fig|83333.1.peg.3472	fig|83333.1.peg.3056	b3539	b3110	yhjV	yhaO	#N/A	#N/A	..	3.00714	3.52447	1365	0	1.37307	705	..	TRUE	FALSE	FALSE	FALSE	FALSE	TRUE	TRUE	..	nan	nan	FALSE	..	nan	nan	..
..	fig|83333.1.peg.3477	fig|83333.1.peg.1474	b3544	b1487	dppA	ddpA	#N/A	#N/A	..	2.04812	2.007	1758	1.22691	0.347596	942	..	TRUE	FALSE	FALSE	FALSE	FALSE	TRUE	TRUE	..	nan	nan	FALSE	..	-1	-0.228089	..
..	fig|83333.1.peg.3477	fig|83333.1.peg.1230	b3544	b1243	dppA	oppA	#N/A	#N/A	..	4.49919	4.44315	2140	1.47747	0.421566	1107	..	TRUE	FALSE	FALSE	FALSE	FALSE	TRUE	TRUE	..	nan	nan	FALSE	..	0	-0.230923	..
..	fig|83333.1.peg.1474	fig|83333.1.peg.1230	b1487	b1243	ddpA	oppA	#N/A	#N/A	..	4.49919	4.44315	2140	1.47747	0.421566	1107	..	TRUE	FALSE	FALSE	FALSE	FALSE	TRUE	TRUE	..	nan	nan	FALSE	..	0	-0.230923	..
..	fig|83333.1.peg.1474	fig|83333.1.peg.3477	b1487	b3544	ddpA	dppA	#N/A	#N/A	..	1.94243	1.55015	1738	0	1.22615	913	..	TRUE	FALSE	FALSE	FALSE	FALSE	TRUE	TRUE	..	nan	nan	FALSE	..	0	nan	..
..	fig|83333.1.peg.669	fig|83333.1.peg.3619	b0679	b3683	nagE	glvC	EC:2.7.1.69	#N/A	..	3.41563	3.60629	211	2.86696	0.424411	145	..	TRUE	FALSE	FALSE	FALSE	FALSE	TRUE	TRUE	..	nan	nan	FALSE	..	nan	nan	..
..	fig|83333.1.peg.669	fig|83333.1.peg.1086	b0679	b1101	nagE	ptsG	EC:2.7.1.69	EC:2.7.1.69	..	2.69026	2.63586	1244	1.65531	0.436059	1036	..	TRUE	FALSE	FALSE	FALSE	FALSE	TRUE	TRUE	..	nan	nan	FALSE	..	0	nan	..
..	fig|83333.1.peg.669	fig|83333.1.peg.2385	b0679	b2417	nagE	crr	EC:2.7.1.69	#N/A	..	2.14926	2.16345	570	1.17995	0.777294	533	..	TRUE	FALSE	FALSE	FALSE	FALSE	TRUE	TRUE	..	nan	nan	FALSE	..	2	nan	..
..	fig|83333.1.peg.669	fig|83333.1.peg.4150	b0679	b4240	nagE	treB	EC:2.7.1.69	EC:2.7.1.69	..	2.45608	2.45608	1	2.45608	0	1	..	TRUE	FALSE	FALSE	FALSE	FALSE	TRUE	TRUE	..	nan	nan	FALSE	..	0	nan	..
..	fig|83333.1.peg.669	fig|83333.1.peg.1607	b0679	b1621	nagE	malX	EC:2.7.1.69	EC:2.7.1.69	..	4.21019	4.17426	1233	2.69161	0.676804	1025	..	TRUE	FALSE	FALSE	FALSE	FALSE	TRUE	TRUE	..	nan	nan	FALSE	..	0	nan	..
..	fig|83333.1.peg.669	fig|83333.1.peg.3659	b0679	b3722	nagE	bglF	EC:2.7.1.69	EC:2.7.1.69	..	3.34258	3.34258	1	3.34258	0	1	..	TRUE	FALSE	FALSE	FALSE	FALSE	TRUE	TRUE	..	nan	nan	FALSE	..	nan	nan	..
..	fig|83333.1.peg.669	fig|83333.1.peg.2397	b0679	b2429	nagE	murP	EC:2.7.1.69	EC:2.7.1.69	..	3.93713	3.93713	1	3.93713	0	1	..	TRUE	FALSE	FALSE	FALSE	FALSE	TRUE	TRUE	..	nan	nan	FALSE	..	0	nan	..
..	fig|83333.1.peg.668	fig|83333.1.peg.667	b0678	b0677	nagB	nagA	EC:3.5.99.6	EC:3.5.1.25	..	3.15286	3.15286	1	3.15286	0	1	..	TRUE	FALSE	FALSE	FALSE	FALSE	TRUE	TRUE	..	nan	nan	FALSE	..	1	-0.212809	..
..	fig|83333.1.peg.668	fig|83333.1.peg.3080	b0678	b3135	nagB	agaA	EC:3.5.99.6	#N/A	..	2.15929	2.15929	1	2.15929	0	1	..	TRUE	FALSE	FALSE	FALSE	FALSE	TRUE	TRUE	..	nan	nan	FALSE	..	nan	nan	..
..	fig|83333.1.peg.667	fig|83333.1.peg.2835	b0677	b2883	nagA	guaD	EC:3.5.1.25	EC:3.5.4.3	..	4.7203	4.7377	2	4.70289	0.017405	2	..	TRUE	FALSE	FALSE	FALSE	FALSE	TRUE	TRUE	..	nan	nan	FALSE	..	-1	-0.203248	..
..	fig|83333.1.peg.667	fig|83333.1.peg.508	b0677	b0512	nagA	allB	EC:3.5.1.25	EC:3.5.2.5	..	4.67684	4.72371	10	4.49727	0.0903687	10	..	TRUE	FALSE	FALSE	FALSE	FALSE	TRUE	TRUE	..	nan	nan	FALSE	..	1	-0.23689	..
..	fig|83333.1.peg.667	fig|83333.1.peg.3080	b0677	b3135	nagA	agaA	EC:3.5.1.25	#N/A	..	2.06457	1.99704	2455	0.58822	0.395144	2036	..	TRUE	FALSE	FALSE	FALSE	FALSE	TRUE	TRUE	..	nan	nan	FALSE	..	nan	nan	..
..	fig|83333.1.peg.1479	fig|83333.1.peg.4044	b1492	b4132	gadC	cadB	#N/A	#N/A	..	5.21349	5.24651	4	4.92626	0.182764	4	..	TRUE	FALSE	FALSE	FALSE	FALSE	TRUE	TRUE	..	nan	nan	FALSE	..	0	nan	..
..	fig|83333.1.peg.1479	fig|83333.1.peg.682	b1492	b0692	gadC	potE	#N/A	#N/A	..	5.00633	5.06705	4	4.7622	0.143205	4	..	TRUE	FALSE	FALSE	FALSE	FALSE	TRUE	TRUE	..	nan	nan	FALSE	..	0	-0.169949	..
..	fig|83333.1.peg.1479	fig|83333.1.peg.1591	b1492	b1605	gadC	ydgI	#N/A	#N/A	..	6.13227	6.1393	36	5.66178	0.0816903	36	..	TRUE	FALSE	FALSE	FALSE	FALSE	TRUE	TRUE	..	nan	nan	FALSE	..	0	-0.169949	..
..	fig|83333.1.peg.1479	fig|83333.1.peg.112	b1492	b0112	gadC	aroP	#N/A	#N/A	..	5.81134	5.81134	1	5.81134	0	1	..	TRUE	FALSE	FALSE	FALSE	FALSE	TRUE	TRUE	..	nan	nan	FALSE	..	0	nan	..
..	fig|83333.1.peg.1479	fig|83333.1.peg.2131	b1492	b2156	gadC	lysP	#N/A	#N/A	..	5.44421	5.4542	19	5.29349	0.0357562	19	..	TRUE	FALSE	FALSE	FALSE	FALSE	TRUE	TRUE	..	nan	nan	FALSE	..	0	-0.169949	..
..	fig|83333.1.peg.1479	fig|83333.1.peg.2624	b1492	b2663	gadC	gabP	#N/A	#N/A	..	5.25163	5.36328	45	4.16093	0.225639	42	..	TRUE	FALSE	FALSE	FALSE	FALSE	TRUE	TRUE	..	nan	nan	FALSE	..	0	0	..
..	fig|83333.1.peg.1479	fig|83333.1.peg.4118	b1492	b4208	gadC	cycA	#N/A	#N/A	..	5.01594	4.91607	10	4.76361	0.35336	10	..	TRUE	FALSE	FALSE	FALSE	FALSE	TRUE	TRUE	..	nan	nan	FALSE	..	0	nan	..
..	fig|83333.1.peg.8	fig|83333.1.peg.3865	b0008	b3946	talB	fsaB	#N/A	#N/A	..	3.41763	3.3376	2675	0	1.4362	2022	..	TRUE	FALSE	FALSE	FALSE	FALSE	TRUE	TRUE	..	nan	nan	FALSE	..	2	0	..
..	fig|83333.1.peg.8	fig|83333.1.peg.2561	b0008	b2594	talB	rluD	#N/A	#N/A	..	3.97117	3.97117	1	3.97117	0	1	..	TRUE	FALSE	FALSE	FALSE	FALSE	TRUE	TRUE	..	nan	nan	FALSE	..	nan	nan	..
..	fig|83333.1.peg.8	fig|83333.1.peg.2432	b0008	b2464	talB	talA	#N/A	EC:2.2.1.2	..	2.74812	3.60576	2522	0	1.65204	1895	..	TRUE	FALSE	FALSE	FALSE	FALSE	TRUE	TRUE	..	nan	nan	FALSE	..	1	0.185675	..
..	fig|83333.1.peg.8	fig|83333.1.peg.59	b0008	b0058	talB	rluA	#N/A	#N/A	..	4.07135	4.07135	1	4.07135	0	1	..	TRUE	FALSE	FALSE	FALSE	FALSE	TRUE	TRUE	..	nan	nan	FALSE	..	nan	nan	..
..	fig|83333.1.peg.8	fig|83333.1.peg.811	b0008	b0825	talB	mipB	#N/A	#N/A	..	3.03587	2.94727	2661	0	1.28264	2017	..	TRUE	FALSE	FALSE	FALSE	FALSE	TRUE	TRUE	..	nan	nan	FALSE	..	-1	0	..
..	fig|83333.1.peg.201	fig|83333.1.peg.2042	b0200	b2066	gmhB	udk	#N/A	EC:2.7.1.48	..	5.09639	5.09639	1	5.09639	0	1	..	TRUE	FALSE	FALSE	FALSE	FALSE	TRUE	TRUE	..	nan	nan	FALSE	..	1	-0.195172	..
..	fig|83333.1.peg.201	fig|83333.1.peg.2018	b0200	b2042	gmhB	galF	#N/A	EC:2.7.7.9	..	6.93373	6.93373	1	6.93373	0	1	..	TRUE	FALSE	FALSE	FALSE	FALSE	TRUE	TRUE	..	nan	nan	FALSE	..	nan	nan	..
..	fig|83333.1.peg.201	fig|83333.1.peg.3568	b0200	b3632	gmhB	rfaQ	#N/A	#N/A	..	1.61324	1.61324	1	1.61324	0	1	..	TRUE	FALSE	FALSE	FALSE	FALSE	TRUE	TRUE	..	nan	nan	FALSE	..	1	-0.358399	..
..	fig|83333.1.peg.201	fig|83333.1.peg.2015	b0200	b2039	gmhB	rfbA	#N/A	EC:2.7.7.24	..	5.59285	5.59285	1	5.59285	0	1	..	TRUE	FALSE	FALSE	FALSE	FALSE	TRUE	TRUE	..	nan	nan	FALSE	..	1	-0.316837	..
..	fig|83333.1.peg.3803	fig|83333.1.peg.2042	b3883	b2066	yihV	udk	#N/A	EC:2.7.1.48	..	4.91888	4.98437	83	4.64245	0.114512	83	..	TRUE	FALSE	FALSE	FALSE	FALSE	TRUE	TRUE	..	nan	nan	FALSE	..	1	-0.195172	..
..	fig|83333.1.peg.3803	fig|83333.1.peg.3890	b3883	b3974	yihV	coaA	#N/A	EC:2.7.1.33	..	5.42085	5.40694	6	5.27112	0.119763	6	..	TRUE	FALSE	FALSE	FALSE	FALSE	TRUE	TRUE	..	nan	nan	FALSE	..	0	0.666742	..
..	fig|83333.1.peg.3803	fig|83333.1.peg.322	b3883	b0325	yihV	yahK	#N/A	EC:1.1.1.2	..	6.48205	6.48205	1	6.48205	0	1	..	TRUE	FALSE	FALSE	FALSE	FALSE	TRUE	TRUE	..	nan	nan	FALSE	..	nan	nan	..
..	fig|83333.1.peg.3803	fig|83333.1.peg.2066	b3883	b2091	yihV	gatD	#N/A	EC:1.1.1.251	..	3.2506	3.2506	1	3.2506	0	1	..	TRUE	FALSE	FALSE	FALSE	FALSE	TRUE	TRUE	..	nan	nan	FALSE	..	1	nan	..
..	fig|83333.1.peg.3803	fig|83333.1.peg.2143	b3883	b2168	yihV	fruK	#N/A	EC:2.7.1.56	..	5.4123	5.30158	759	4.60698	0.435367	717	..	TRUE	FALSE	FALSE	FALSE	FALSE	TRUE	TRUE	..	nan	nan	FALSE	..	1	nan	..
..	fig|83333.1.peg.3803	fig|83333.1.peg.1706	b3883	b1723	yihV	pfkB	#N/A	EC:2.7.1.11	..	5.07992	5.12278	204	3.7568	0.571541	201	..	TRUE	FALSE	FALSE	FALSE	FALSE	TRUE	TRUE	..	nan	nan	FALSE	..	-1	0.158489	..
..	fig|83333.1.peg.3803	fig|83333.1.peg.1465	b3883	b1478	yihV	adhP	#N/A	EC:1.1.1.1	..	4.6936	4.6936	1	4.6936	0	1	..	TRUE	FALSE	FALSE	FALSE	FALSE	TRUE	TRUE	..	nan	nan	FALSE	..	1	-0.230923	..
..	fig|83333.1.peg.3803	fig|83333.1.peg.3552	b3883	b3616	yihV	tdh	#N/A	EC:1.1.1.103	..	4.83555	4.83555	1	4.83555	0	1	..	TRUE	FALSE	FALSE	FALSE	FALSE	TRUE	TRUE	..	nan	nan	FALSE	..	1	-0.202387	..
..	fig|83333.1.peg.3803	fig|83333.1.peg.4177	b3883	b4267	yihV	idnD	#N/A	EC:1.1.1.264	..	4.6648	4.6648	1	4.6648	0	1	..	TRUE	FALSE	FALSE	FALSE	FALSE	TRUE	TRUE	..	nan	nan	FALSE	..	0	-0.158489	..
..	fig|83333.1.peg.3803	fig|83333.1.peg.3690	b3883	b3752	yihV	rbsK	#N/A	EC:2.7.1.15	..	4.84906	4.77611	1071	3.85242	0.335208	904	..	TRUE	FALSE	FALSE	FALSE	FALSE	TRUE	TRUE	..	nan	nan	FALSE	..	1	nan	..
..	fig|83333.1.peg.3803	fig|83333.1.peg.473	b3883	b0477	yihV	gsk	#N/A	EC:2.7.1.73	..	3.67489	3.68175	7	3.60884	0.046425	7	..	TRUE	FALSE	FALSE	FALSE	FALSE	TRUE	TRUE	..	nan	nan	FALSE	..	0	-0.195172	..
..	fig|83333.1.peg.3803	fig|83333.1.peg.1091	b3883	b1106	yihV	thiK	#N/A	EC:2.7.1.89	..	3.43983	3.43983	1	3.43983	0	1	..	TRUE	FALSE	FALSE	FALSE	FALSE	TRUE	TRUE	..	nan	nan	FALSE	..	2	nan	..
..	fig|83333.1.peg.3803	fig|83333.1.peg.3166	b3883	b3222	yihV	nanK	#N/A	EC:2.7.1.60	..	4.92844	4.93332	398	3.79986	0.40222	339	..	TRUE	FALSE	FALSE	FALSE	FALSE	TRUE	TRUE	..	nan	nan	FALSE	..	-1	nan	..
..	fig|83333.1.peg.1695	fig|83333.1.peg.4197	b1711	b4288	btuC	fecD	#N/A	#N/A	..	4.72063	4.73482	1335	2.92507	0.454869	1073	..	TRUE	FALSE	FALSE	FALSE	FALSE	TRUE	TRUE	..	nan	nan	FALSE	..	0	nan	..
..	fig|83333.1.peg.1695	fig|83333.1.peg.1843	b1711	b1859	btuC	znuB	#N/A	#N/A	..	5.23667	5.49761	9	4.60115	0.371108	9	..	TRUE	FALSE	FALSE	FALSE	FALSE	TRUE	TRUE	..	nan	nan	FALSE	..	0	-0.182102	..
..	fig|83333.1.peg.3645	fig|83333.1.peg.3720	b3708	b3791	tnaA	rffA	EC:4.1.99.1	EC:2.6.1.59	..	6.09543	6.08656	4	5.84609	0.182794	4	..	TRUE	FALSE	FALSE	FALSE	FALSE	TRUE	TRUE	..	nan	nan	FALSE	..	2	-0.323987	..
..	fig|83333.1.peg.3056	fig|83333.1.peg.3062	b3110	b3116	yhaO	tdcC	#N/A	#N/A	..	2.45349	2.06251	1525	1.03405	1.15209	724	..	TRUE	FALSE	FALSE	FALSE	FALSE	TRUE	TRUE	..	nan	nan	FALSE	..	0	0	..
..	fig|83333.1.peg.3056	fig|83333.1.peg.2752	b3110	b2796	yhaO	sdaC	#N/A	#N/A	..	1.73212	1.6523	1389	0	1.14529	711	..	TRUE	FALSE	FALSE	FALSE	FALSE	TRUE	TRUE	..	nan	nan	FALSE	..	0	0	..
..	fig|83333.1.peg.3056	fig|83333.1.peg.3472	b3110	b3539	yhaO	yhjV	#N/A	#N/A	..	1.72412	1.5882	1386	0.00014	1.17088	711	..	TRUE	FALSE	FALSE	FALSE	FALSE	TRUE	TRUE	..	nan	nan	FALSE	..	nan	nan	..
..	fig|83333.1.peg.1290	fig|83333.1.peg.760	b1302	b0774	puuE	bioA	EC:2.6.1.19	EC:2.6.1.62	..	5.78765	5.84291	1206	4.87121	0.212939	956	..	TRUE	FALSE	FALSE	FALSE	FALSE	TRUE	TRUE	..	nan	nan	FALSE	..	1	nan	..
..	fig|83333.1.peg.1290	fig|83333.1.peg.3294	b1302	b3359	puuE	argD	EC:2.6.1.19	EC:2.6.1.11#EC:2.6.1.17	..	4.43921	4.30306	1206	3.79204	0.434307	955	..	TRUE	FALSE	FALSE	FALSE	FALSE	TRUE	TRUE	..	nan	nan	FALSE	..	0	0.349192	..
..	fig|83333.1.peg.1290	fig|83333.1.peg.2623	b1302	b2662	puuE	gabT	EC:2.6.1.19	EC:2.6.1.19#EC:2.6.1.22	..	1.8581	1.5682	1205	0	1.28149	955	..	TRUE	FALSE	FALSE	FALSE	FALSE	TRUE	TRUE	..	nan	nan	FALSE	..	1	-0.176952	..
..	fig|83333.1.peg.1290	fig|83333.1.peg.1465	b1302	b1478	puuE	adhP	EC:2.6.1.19	EC:1.1.1.1	..	4.85175	4.85175	1	4.85175	0	1	..	TRUE	FALSE	FALSE	FALSE	FALSE	TRUE	TRUE	..	nan	nan	FALSE	..	1	-0.230923	..
..	fig|83333.1.peg.1290	fig|83333.1.peg.155	b1302	b0154	puuE	hemL	EC:2.6.1.19	EC:5.4.3.8	..	5.40903	5.38583	1048	3.53225	0.274752	838	..	TRUE	FALSE	FALSE	FALSE	FALSE	TRUE	TRUE	..	nan	nan	FALSE	..	1	0.555594	..
..	fig|83333.1.peg.1290	fig|83333.1.peg.3020	b1302	b3073	puuE	0	EC:2.6.1.19	#N/A	..	3.6597	3.63675	1199	2.95726	0.325047	951	..	TRUE	FALSE	FALSE	FALSE	FALSE	TRUE	TRUE	..	nan	nan	FALSE	..	-1	-0.203248	..
..	fig|83333.1.peg.1290	fig|83333.1.peg.1731	b1302	b1748	puuE	astC	EC:2.6.1.19	EC:2.6.1.81	..	4.45003	4.32934	1205	3.76964	0.39577	956	..	TRUE	FALSE	FALSE	FALSE	FALSE	TRUE	TRUE	..	nan	nan	FALSE	..	2	0	..
..	fig|83333.1.peg.3060	fig|83333.1.peg.809	b3114	b0823	tdcE	ybiW	EC:2.3.1.54	EC:2.3.1.54	..	0.868821	0.24708	333	0	0.966551	311	..	TRUE	FALSE	FALSE	FALSE	FALSE	TRUE	TRUE	..	nan	nan	FALSE	..	nan	nan	..
..	fig|83333.1.peg.3060	fig|83333.1.peg.3871	b3114	b3951	tdcE	pflD	EC:2.3.1.54	EC:2.3.1.54	..	1.96145	2.28937	834	0	0.906914	517	..	TRUE	FALSE	FALSE	FALSE	FALSE	TRUE	TRUE	..	nan	nan	FALSE	..	0	nan	..
..	fig|83333.1.peg.3060	fig|83333.1.peg.888	b3114	b0903	tdcE	pflB	EC:2.3.1.54	EC:2.3.1.54	..	0.9455	0.7762	1587	0	0.98826	1283	..	TRUE	FALSE	FALSE	FALSE	FALSE	TRUE	TRUE	..	nan	nan	FALSE	..	0	nan	..
..	fig|83333.1.peg.3061	fig|83333.1.peg.2270	b3115	b2296	tdcD	ackA	EC:2.7.2.15	EC:2.7.2.1	..	2.4171	2.63356	3131	0	0.993201	2517	..	TRUE	FALSE	FALSE	FALSE	FALSE	TRUE	TRUE	..	nan	nan	FALSE	..	1	0.21926	..
..	fig|83333.1.peg.400	fig|83333.1.peg.4031	b0403	b4119	malZ	melA	EC:3.2.1.20	EC:3.2.1.22	..	4.08164	4.14932	31	3.79604	0.145623	18	..	TRUE	FALSE	FALSE	FALSE	FALSE	TRUE	TRUE	..	nan	nan	FALSE	..	1	nan	..
..	fig|83333.1.peg.400	fig|83333.1.peg.3618	b0403	b4556	malZ	glvG	EC:3.2.1.20	#N/A	..	4.05193	4.14671	36	3.77451	0.170362	20	..	TRUE	FALSE	FALSE	FALSE	FALSE	TRUE	TRUE	..	nan	nan	FALSE	..	nan	nan	..
..	fig|83333.1.peg.400	fig|83333.1.peg.4149	b0403	b4239	malZ	treC	EC:3.2.1.20	EC:3.2.1.93	..	3.27616	2.78485	1249	1.86377	1.06688	885	..	TRUE	FALSE	FALSE	FALSE	FALSE	TRUE	TRUE	..	nan	nan	FALSE	..	0	nan	..
..	fig|83333.1.peg.4303	fig|83333.1.peg.1370	b4395	b1380	ytjC	ldhA	#N/A	EC:1.1.1.28	..	1.59888	1.59888	1	1.59888	0	1	..	TRUE	FALSE	FALSE	FALSE	FALSE	TRUE	TRUE	..	nan	nan	FALSE	..	1	-0.176952	..
..	fig|83333.1.peg.4303	fig|83333.1.peg.639	b4395	b0638	ytjC	cobC	#N/A	EC:3.1.3.73	..	4.64031	4.6831	2402	2.93481	0.510853	1960	..	TRUE	FALSE	FALSE	FALSE	FALSE	TRUE	TRUE	..	nan	nan	FALSE	..	1	nan	..
..	fig|83333.1.peg.4303	fig|83333.1.peg.741	b4395	b0755	ytjC	gpmA	#N/A	#N/A	..	1.79453	1.52017	2346	0	1.33547	1951	..	TRUE	FALSE	FALSE	FALSE	FALSE	TRUE	TRUE	..	nan	nan	FALSE	..	1	0.213009	..
..	fig|83333.1.peg.4303	fig|83333.1.peg.3485	b4395	b3553	ytjC	yiaE	#N/A	#N/A	..	3.79655	3.79655	1	3.79655	0	1	..	TRUE	FALSE	FALSE	FALSE	FALSE	TRUE	TRUE	..	nan	nan	FALSE	..	-1	nan	..
..	fig|83333.1.peg.4303	fig|83333.1.peg.2864	b4395	b2913	ytjC	serA	#N/A	EC:1.1.1.95	..	4.00748	4.00748	1	4.00748	0	1	..	TRUE	FALSE	FALSE	FALSE	FALSE	TRUE	TRUE	..	nan	nan	FALSE	..	1	0.217333	..
..	fig|83333.1.peg.1288	fig|83333.1.peg.238	b1300	b0243	puuC	proA	EC:1.2.1.5	EC:1.2.1.41	..	5.19229	5.19229	2	5.19229	0	2	..	TRUE	FALSE	FALSE	FALSE	FALSE	TRUE	TRUE	..	nan	nan	FALSE	..	1	0.182102	..
..	fig|83333.1.peg.207	fig|83333.1.peg.3359	b0212	b3425	gloB	glpE	EC:3.1.2.6	EC:2.8.1.1	..	4.41424	4.45313	30	3.90508	0.254195	27	..	TRUE	FALSE	FALSE	FALSE	FALSE	TRUE	TRUE	..	nan	nan	FALSE	..	0	nan	..
..	fig|83333.1.peg.2549	fig|83333.1.peg.2874	b2578	b2923	eamB	argO	#N/A	#N/A	..	1.25709	1.29509	254	0.52222	0.422047	242	..	TRUE	FALSE	FALSE	FALSE	FALSE	TRUE	TRUE	..	nan	nan	FALSE	..	0	-0.182102	..
..	fig|83333.1.peg.3813	fig|83333.1.peg.1575	b3893	b1589	fdoH	ynfG	#N/A	#N/A	..	4.76326	4.65523	750	3.64981	0.418366	586	..	TRUE	FALSE	FALSE	FALSE	FALSE	TRUE	TRUE	..	nan	nan	FALSE	..	1	nan	..
..	fig|83333.1.peg.3813	fig|83333.1.peg.1462	b3893	b1475	fdoH	fdnH	#N/A	#N/A	..	0.854922	0.38116	685	0	1.12566	540	..	TRUE	FALSE	FALSE	FALSE	FALSE	TRUE	TRUE	..	nan	nan	FALSE	..	0	nan	..
..	fig|83333.1.peg.3813	fig|83333.1.peg.2679	b3893	b2724	fdoH	hycB	#N/A	#N/A	..	5.17118	5.03713	39	3.2736	0.866177	36	..	TRUE	FALSE	FALSE	FALSE	FALSE	TRUE	TRUE	..	nan	nan	FALSE	..	1	nan	..
..	fig|83333.1.peg.3813	fig|83333.1.peg.2179	b3893	b2205	fdoH	napG	#N/A	#N/A	..	5.06476	5.06881	41	4.79345	0.138375	39	..	TRUE	FALSE	FALSE	FALSE	FALSE	TRUE	TRUE	..	nan	nan	FALSE	..	-1	nan	..
..	fig|83333.1.peg.3813	fig|83333.1.peg.880	b3893	b0895	fdoH	dmsB	#N/A	#N/A	..	6.64818	6.54708	332	4.2759	0.485029	295	..	TRUE	FALSE	FALSE	FALSE	FALSE	TRUE	TRUE	..	nan	nan	FALSE	..	1	nan	..
..	fig|83333.1.peg.3651	fig|83333.1.peg.3601	b3714	b3664	purP	yicO	#N/A	#N/A	..	1.88699	2.07004	2310	0	0.763719	1758	..	TRUE	FALSE	FALSE	FALSE	FALSE	TRUE	TRUE	..	nan	nan	FALSE	..	nan	nan	..
..	fig|83333.1.peg.1685	fig|83333.1.peg.1077	b1701	b1092	fadK	fabD	#N/A	EC:2.3.1.39	..	4.65001	4.63995	19	3.82971	0.452228	19	..	TRUE	FALSE	FALSE	FALSE	FALSE	TRUE	TRUE	..	nan	nan	FALSE	..	2	0.314601	..
..	fig|83333.1.peg.1685	fig|83333.1.peg.1076	b1701	b1091	fadK	fabH	#N/A	EC:2.3.1.180	..	4.66472	4.71012	3	4.57016	0.0668792	3	..	TRUE	FALSE	FALSE	FALSE	FALSE	TRUE	TRUE	..	nan	nan	FALSE	..	0	0.503623	..
..	fig|83333.1.peg.1685	fig|83333.1.peg.1290	b1701	b1302	fadK	puuE	#N/A	EC:2.6.1.19	..	5.61046	5.54324	5	5.45438	0.15135	5	..	TRUE	FALSE	FALSE	FALSE	FALSE	TRUE	TRUE	..	nan	nan	FALSE	..	0	-0.176952	..
..	fig|83333.1.peg.1685	fig|83333.1.peg.775	b1701	b0789	fadK	ybhO	#N/A	#N/A	..	4.89041	4.89041	1	4.89041	0	1	..	TRUE	FALSE	FALSE	FALSE	FALSE	TRUE	TRUE	..	nan	nan	FALSE	..	1	-0.255667	..
..	fig|83333.1.peg.1685	fig|83333.1.peg.872	b1701	b0887	fadK	cydD	#N/A	#N/A	..	2.13789	2.13789	1	2.13789	0	1	..	TRUE	FALSE	FALSE	FALSE	FALSE	TRUE	TRUE	..	nan	nan	FALSE	..	0	-0.20918	..
..	fig|83333.1.peg.1685	fig|83333.1.peg.1388	b1701	b1398	fadK	paaK	#N/A	EC:6.2.1.30	..	4.9	4.91722	91	2.78159	0.396299	84	..	TRUE	FALSE	FALSE	FALSE	FALSE	TRUE	TRUE	..	nan	nan	FALSE	..	-1	nan	..
..	fig|83333.1.peg.1685	fig|83333.1.peg.1080	b1701	b1095	fadK	fabF	#N/A	EC:2.3.1.179	..	4.95912	5.02183	32	4.25451	0.382288	31	..	TRUE	FALSE	FALSE	FALSE	FALSE	TRUE	TRUE	..	nan	nan	FALSE	..	1	nan	..
..	fig|83333.1.peg.1685	fig|83333.1.peg.871	b1701	b0886	fadK	cydC	#N/A	#N/A	..	1.92189	1.92189	1	1.92189	0	1	..	TRUE	FALSE	FALSE	FALSE	FALSE	TRUE	TRUE	..	nan	nan	FALSE	..	0	-0.20918	..
..	fig|83333.1.peg.1685	fig|83333.1.peg.2255	b1701	b2281	fadK	nuoI	#N/A	#N/A	..	5.10384	5.10384	1	5.10384	0	1	..	TRUE	FALSE	FALSE	FALSE	FALSE	TRUE	TRUE	..	nan	nan	FALSE	..	1	nan	..
..	fig|83333.1.peg.1685	fig|83333.1.peg.1637	b1701	b1651	fadK	gloA	#N/A	EC:4.4.1.5	..	5.48552	5.48552	1	5.48552	0	1	..	TRUE	FALSE	FALSE	FALSE	FALSE	TRUE	TRUE	..	nan	nan	FALSE	..	2	-0.195172	..
..	fig|83333.1.peg.1685	fig|83333.1.peg.919	b1701	b0934	fadK	ssuC	#N/A	#N/A	..	3.53371	3.53371	1	3.53371	0	1	..	TRUE	FALSE	FALSE	FALSE	FALSE	TRUE	TRUE	..	nan	nan	FALSE	..	-1	nan	..
..	fig|83333.1.peg.1685	fig|83333.1.peg.2965	b1701	b3018	fadK	plsC	#N/A	EC:2.3.1#EC:2.3.1.51	..	4.30884	4.38543	124	2.93775	0.720455	116	..	TRUE	FALSE	FALSE	FALSE	FALSE	TRUE	TRUE	..	nan	nan	FALSE	..	0	0.409612	..
..	fig|83333.1.peg.1685	fig|83333.1.peg.1731	b1701	b1748	fadK	astC	#N/A	EC:2.6.1.81	..	5.5811	5.57511	8	5.4566	0.102064	8	..	TRUE	FALSE	FALSE	FALSE	FALSE	TRUE	TRUE	..	nan	nan	FALSE	..	2	0	..
..	fig|83333.1.peg.1685	fig|83333.1.peg.364	b1701	b0367	fadK	tauC	#N/A	#N/A	..	3.05386	3.05386	1	3.05386	0	1	..	TRUE	FALSE	FALSE	FALSE	FALSE	TRUE	TRUE	..	nan	nan	FALSE	..	0	nan	..
..	fig|83333.1.peg.1685	fig|83333.1.peg.893	b1701	b0908	fadK	aroA	#N/A	EC:2.5.1.19	..	4.04466	4.06279	3	3.98627	0.042268	3	..	TRUE	FALSE	FALSE	FALSE	FALSE	TRUE	TRUE	..	nan	nan	FALSE	..	2	0.34912	..
..	fig|83333.1.peg.1685	fig|83333.1.peg.2205	b1701	b2232	fadK	ubiG	#N/A	EC:2.1.1.64	..	6.31104	6.31104	1	6.31104	0	1	..	TRUE	FALSE	FALSE	FALSE	FALSE	TRUE	TRUE	..	nan	nan	FALSE	..	2	nan	..
..	fig|83333.1.peg.1685	fig|83333.1.peg.3132	b1701	b3189	fadK	murA	#N/A	EC:2.5.1.7	..	5.05132	5.05132	1	5.05132	0	1	..	TRUE	FALSE	FALSE	FALSE	FALSE	TRUE	TRUE	..	nan	nan	FALSE	..	0	0.452509	..
..	fig|83333.1.peg.1685	fig|83333.1.peg.2870	b1701	b2919	fadK	scpB	#N/A	EC:4.1.1.41	..	4.09197	4.18963	4	3.99431	0.09766	4	..	TRUE	FALSE	FALSE	FALSE	FALSE	TRUE	TRUE	..	nan	nan	FALSE	..	1	-0.195172	..
..	fig|83333.1.peg.1685	fig|83333.1.peg.762	b1701	b0776	fadK	bioF	#N/A	EC:2.3.1.47	..	3.58493	3.40804	6	3.19321	0.480619	5	..	TRUE	FALSE	FALSE	FALSE	FALSE	TRUE	TRUE	..	nan	nan	FALSE	..	1	nan	..
..	fig|83333.1.peg.1685	fig|83333.1.peg.760	b1701	b0774	fadK	bioA	#N/A	EC:2.6.1.62	..	7.69833	7.79188	6	7.46969	0.137865	6	..	TRUE	FALSE	FALSE	FALSE	FALSE	TRUE	TRUE	..	nan	nan	FALSE	..	1	nan	..
..	fig|83333.1.peg.1685	fig|83333.1.peg.155	b1701	b0154	fadK	hemL	#N/A	EC:5.4.3.8	..	3.50684	3.52408	8	3.2132	0.249489	8	..	TRUE	FALSE	FALSE	FALSE	FALSE	TRUE	TRUE	..	nan	nan	FALSE	..	1	0.555594	..
..	fig|83333.1.peg.1685	fig|83333.1.peg.3294	b1701	b3359	fadK	argD	#N/A	EC:2.6.1.11#EC:2.6.1.17	..	5.48066	5.64106	8	5.10329	0.253301	8	..	TRUE	FALSE	FALSE	FALSE	FALSE	TRUE	TRUE	..	nan	nan	FALSE	..	0	0.349192	..
..	fig|83333.1.peg.1685	fig|83333.1.peg.2623	b1701	b2662	fadK	gabT	#N/A	EC:2.6.1.19#EC:2.6.1.22	..	5.18487	5.21851	2	5.15124	0.033635	2	..	TRUE	FALSE	FALSE	FALSE	FALSE	TRUE	TRUE	..	nan	nan	FALSE	..	1	-0.176952	..
..	fig|83333.1.peg.1685	fig|83333.1.peg.3553	b1701	b3617	fadK	kbl	#N/A	EC:2.3.1.29	..	2.97119	2.77712	6	2.39332	0.60665	5	..	TRUE	FALSE	FALSE	FALSE	FALSE	TRUE	TRUE	..	nan	nan	FALSE	..	1	-0.202387	..
..	fig|83333.1.peg.1685	fig|83333.1.peg.37	b1701	b0036	fadK	caiD	#N/A	#N/A	..	3.54752	3.53507	5	3.27139	0.156122	5	..	TRUE	FALSE	FALSE	FALSE	FALSE	TRUE	TRUE	..	nan	nan	FALSE	..	0	nan	..
..	fig|83333.1.peg.1685	fig|83333.1.peg.2297	b1701	b2323	fadK	fabB	#N/A	EC:2.3.1.41	..	6.06247	6.08802	33	5.47697	0.258796	32	..	TRUE	FALSE	FALSE	FALSE	FALSE	TRUE	TRUE	..	nan	nan	FALSE	..	0	nan	..
..	fig|83333.1.peg.1685	fig|83333.1.peg.332	b1701	b0335	fadK	prpE	#N/A	EC:6.2.1.17	..	5.97409	6.01697	1384	3.37005	0.343892	565	..	TRUE	FALSE	FALSE	FALSE	FALSE	TRUE	TRUE	..	nan	nan	FALSE	..	1	0	..
..	fig|83333.1.peg.1685	fig|83333.1.peg.3564	b1701	b3628	fadK	rfaB	#N/A	#N/A	..	2.11403	2.11403	1	2.11403	0	1	..	TRUE	FALSE	FALSE	FALSE	FALSE	TRUE	TRUE	..	nan	nan	FALSE	..	0	-0.358399	..
..	fig|83333.1.peg.1685	fig|83333.1.peg.3567	b1701	b3631	fadK	rfaG	#N/A	#N/A	..	2.2443	2.2443	1	2.2443	0	1	..	TRUE	FALSE	FALSE	FALSE	FALSE	TRUE	TRUE	..	nan	nan	FALSE	..	0	-0.358399	..
..	fig|83333.1.peg.1685	fig|83333.1.peg.594	b1701	b0594	fadK	entE	#N/A	EC:2.7.7.58#EC:6.3.2.14	..	6.25914	6.16853	9218	2.16131	0.673647	2118	..	TRUE	FALSE	FALSE	FALSE	FALSE	TRUE	TRUE	..	nan	nan	FALSE	..	1	-0.195172	..
..	fig|83333.1.peg.1685	fig|83333.1.peg.3979	b1701	b4069	fadK	acs	#N/A	EC:6.2.1.1	..	6.59732	6.60576	4212	3.2106	0.412894	1204	..	TRUE	FALSE	FALSE	FALSE	FALSE	TRUE	TRUE	..	nan	nan	FALSE	..	1	nan	..
..	fig|83333.1.peg.1685	fig|83333.1.peg.3673	b1701	b3736	fadK	atpF	#N/A	#N/A	..	3.96934	3.96934	1	3.96934	0	1	..	TRUE	FALSE	FALSE	FALSE	FALSE	TRUE	TRUE	..	nan	nan	FALSE	..	0	0.199606	..
..	fig|83333.1.peg.1685	fig|83333.1.peg.1305	b1701	b1317	fadK	ycjU	#N/A	EC:5.4.2.6	..	4.32602	4.32602	1	4.32602	0	1	..	TRUE	FALSE	FALSE	FALSE	FALSE	TRUE	TRUE	..	nan	nan	FALSE	..	nan	nan	..
..	fig|83333.1.peg.1686	fig|83333.1.peg.3359	b1702	b3425	ppsA	glpE	EC:2.7.9.2	EC:2.8.1.1	..	5.5386	5.62204	5	5.28921	0.14883	5	..	TRUE	FALSE	FALSE	FALSE	FALSE	TRUE	TRUE	..	nan	nan	FALSE	..	0	nan	..
..	fig|83333.1.peg.1686	fig|83333.1.peg.2384	b1702	b2416	ppsA	ptsI	EC:2.7.9.2	EC:2.7.3.9	..	4.72062	4.79389	97	2.63594	0.235425	94	..	TRUE	FALSE	FALSE	FALSE	FALSE	TRUE	TRUE	..	nan	nan	FALSE	..	1	nan	..
..	fig|83333.1.peg.3040	fig|83333.1.peg.338	b3093	b0341	exuT	cynX	#N/A	#N/A	..	4.4847	4.52659	239	3.67896	0.270856	175	..	TRUE	FALSE	FALSE	FALSE	FALSE	TRUE	TRUE	..	nan	nan	FALSE	..	0	nan	..
..	fig|83333.1.peg.3040	fig|83333.1.peg.3627	b3093	b3691	exuT	dgoT	#N/A	#N/A	..	3.6288	3.59346	591	0.99284	0.435304	431	..	TRUE	FALSE	FALSE	FALSE	FALSE	TRUE	TRUE	..	nan	nan	FALSE	..	-1	nan	..
..	fig|83333.1.peg.3040	fig|83333.1.peg.3072	b3093	b3127	exuT	garP	#N/A	#N/A	..	3.82045	3.7286	588	0.83124	0.418539	425	..	TRUE	FALSE	FALSE	FALSE	FALSE	TRUE	TRUE	..	nan	nan	FALSE	..	0	nan	..
..	fig|83333.1.peg.3040	fig|83333.1.peg.2213	b3093	b2240	exuT	glpT	#N/A	#N/A	..	4.52336	4.61065	25	3.80155	0.224753	25	..	TRUE	FALSE	FALSE	FALSE	FALSE	TRUE	TRUE	..	nan	nan	FALSE	..	0	nan	..
..	fig|83333.1.peg.3040	fig|83333.1.peg.3603	b3093	b3666	exuT	uhpT	#N/A	#N/A	..	5.35409	5.41373	22	4.99255	0.119277	22	..	TRUE	FALSE	FALSE	FALSE	FALSE	TRUE	TRUE	..	nan	nan	FALSE	..	0	nan	..
..	fig|83333.1.peg.3040	fig|83333.1.peg.4023	b3093	b4111	exuT	proP	#N/A	#N/A	..	7.6223	7.53585	22	7.33533	0.25617	22	..	TRUE	FALSE	FALSE	FALSE	FALSE	TRUE	TRUE	..	nan	nan	FALSE	..	0	-0.203248	..
..	fig|83333.1.peg.1688	fig|83333.1.peg.740	b1704	b0754	aroH	aroG	EC:2.5.1.54	EC:2.5.1.54	..	1.49069	1.57395	2607	0	0.747036	1401	..	TRUE	FALSE	FALSE	FALSE	FALSE	TRUE	TRUE	..	nan	nan	FALSE	..	1	0.349204	..
..	fig|83333.1.peg.1688	fig|83333.1.peg.2568	b1704	b2601	aroH	aroF	EC:2.5.1.54	EC:2.5.1.54	..	1.68421	1.79016	2607	0	0.727304	1401	..	TRUE	FALSE	FALSE	FALSE	FALSE	TRUE	TRUE	..	nan	nan	FALSE	..	1	0.349204	..
..	fig|83333.1.peg.3659	fig|83333.1.peg.2385	b3722	b2417	bglF	crr	EC:2.7.1.69	#N/A	..	2.48258	2.46139	1015	1.88753	0.238341	561	..	TRUE	FALSE	FALSE	FALSE	FALSE	TRUE	TRUE	..	nan	nan	FALSE	..	2	nan	..
..	fig|83333.1.peg.3659	fig|83333.1.peg.4150	b3722	b4240	bglF	treB	EC:2.7.1.69	EC:2.7.1.69	..	4.12352	4.04134	1074	3.39207	0.300842	556	..	TRUE	FALSE	FALSE	FALSE	FALSE	TRUE	TRUE	..	nan	nan	FALSE	..	0	nan	..
..	fig|83333.1.peg.3659	fig|83333.1.peg.2397	b3722	b2429	bglF	murP	EC:2.7.1.69	EC:2.7.1.69	..	4.48645	4.52618	1018	3.52936	0.358413	540	..	TRUE	FALSE	FALSE	FALSE	FALSE	TRUE	TRUE	..	nan	nan	FALSE	..	0	nan	..
..	fig|83333.1.peg.3658	fig|83333.1.peg.2671	b3721	b2716	bglB	ascB	EC:3.2.1.86	EC:3.2.1.86	..	2.10567	2.04165	2217	0.54952	0.544113	825	..	TRUE	FALSE	FALSE	FALSE	FALSE	TRUE	TRUE	..	nan	nan	FALSE	..	nan	nan	..
..	fig|83333.1.peg.3658	fig|83333.1.peg.4031	b3721	b4119	bglB	melA	EC:3.2.1.86	EC:3.2.1.22	..	4.30587	4.3318	509	3.32847	0.199424	429	..	TRUE	FALSE	FALSE	FALSE	FALSE	TRUE	TRUE	..	nan	nan	FALSE	..	1	nan	..
..	fig|83333.1.peg.3658	fig|83333.1.peg.3618	b3721	b4556	bglB	glvG	EC:3.2.1.86	#N/A	..	2.41477	2.38297	582	1.28277	0.222738	482	..	TRUE	FALSE	FALSE	FALSE	FALSE	TRUE	TRUE	..	nan	nan	FALSE	..	nan	nan	..
..	fig|83333.1.peg.3658	fig|83333.1.peg.2853	b3721	b2901	bglB	bglA	EC:3.2.1.86	EC:3.2.1.86	..	1.90293	2.00489	2216	0	0.837031	826	..	TRUE	FALSE	FALSE	FALSE	FALSE	TRUE	TRUE	..	nan	nan	FALSE	..	2	nan	..
..	fig|83333.1.peg.3657	fig|83333.1.peg.3945	b3720	b4036	bglH	lamB	#N/A	#N/A	..	1.84017	2.3455	550	0	1.51878	397	..	TRUE	FALSE	FALSE	FALSE	FALSE	TRUE	TRUE	..	nan	nan	FALSE	..	0	nan	..
..	fig|83333.1.peg.3245	fig|83333.1.peg.3246	b3311	b3312	rpsQ	rpmC	#N/A	#N/A	..	0.84897	0.84897	1	0.84897	0	1	..	TRUE	FALSE	FALSE	FALSE	FALSE	TRUE	TRUE	..	nan	nan	TRUE	..	nan	nan	..
..	fig|83333.1.peg.3459	fig|83333.1.peg.3803	b3526	b3883	kdgK	yihV	EC:2.7.1.45	#N/A	..	5.06226	5.44071	334	3.82095	1.00534	321	..	TRUE	FALSE	FALSE	FALSE	FALSE	TRUE	TRUE	..	nan	nan	FALSE	..	nan	nan	..
..	fig|83333.1.peg.3459	fig|83333.1.peg.1706	b3526	b1723	kdgK	pfkB	EC:2.7.1.45	EC:2.7.1.11	..	4.44581	4.26599	65	4.049	0.404819	64	..	TRUE	FALSE	FALSE	FALSE	FALSE	TRUE	TRUE	..	nan	nan	FALSE	..	-1	0.158489	..
..	fig|83333.1.peg.3459	fig|83333.1.peg.2143	b3526	b2168	kdgK	fruK	EC:2.7.1.45	EC:2.7.1.56	..	5.15557	5.09551	219	4.49913	0.639563	208	..	TRUE	FALSE	FALSE	FALSE	FALSE	TRUE	TRUE	..	nan	nan	FALSE	..	1	nan	..
..	fig|83333.1.peg.3459	fig|83333.1.peg.3690	b3526	b3752	kdgK	rbsK	EC:2.7.1.45	EC:2.7.1.15	..	5.10907	5.44136	562	3.98544	0.645469	534	..	TRUE	FALSE	FALSE	FALSE	FALSE	TRUE	TRUE	..	nan	nan	FALSE	..	1	nan	..
..	fig|83333.1.peg.3459	fig|83333.1.peg.1834	b3526	b1850	kdgK	eda	EC:2.7.1.45	EC:4.1.2.14#EC:4.1.3.16	..	3.2868	3.542	9	2.14444	0.628078	8	..	TRUE	FALSE	FALSE	FALSE	FALSE	TRUE	TRUE	..	nan	nan	FALSE	..	1	-0.19259	..
..	fig|83333.1.peg.3450	fig|83333.1.peg.1480	b3517	b1493	gadA	gadB	EC:4.1.1.15	EC:4.1.1.15	..	1.01651	1.32518	689	0	0.748499	526	..	TRUE	FALSE	FALSE	FALSE	FALSE	TRUE	TRUE	..	nan	nan	FALSE	..	1	-0.176952	..
..	fig|83333.1.peg.3452	fig|83333.1.peg.1183	b3519	b1197	treF	treA	EC:3.2.1.28	EC:3.2.1.28	..	1.57843	1.54621	189	1.36352	0.253638	189	..	TRUE	FALSE	FALSE	FALSE	FALSE	TRUE	TRUE	..	nan	nan	FALSE	..	0	nan	..
..	fig|83333.1.peg.427	fig|83333.1.peg.426	b0430	b0429	cyoC	cyoD	#N/A	#N/A	..	1.04978	1.04978	2	1.04978	0	2	..	TRUE	FALSE	FALSE	FALSE	FALSE	TRUE	TRUE	..	nan	nan	FALSE	..	0	0.184498	..
..	fig|83333.1.peg.2558	fig|83333.1.peg.613	b2587	b0612	kgtP	citT	#N/A	#N/A	..	3.86232	3.86657	3	3.85382	0.00601041	3	..	TRUE	FALSE	FALSE	FALSE	FALSE	TRUE	TRUE	..	nan	nan	FALSE	..	0	nan	..
..	fig|83333.1.peg.2558	fig|83333.1.peg.4023	b2587	b4111	kgtP	proP	#N/A	#N/A	..	4.09124	4.14416	198	3.14833	0.203457	179	..	TRUE	FALSE	FALSE	FALSE	FALSE	TRUE	TRUE	..	nan	nan	FALSE	..	0	-0.203248	..
..	fig|83333.1.peg.425	fig|83333.1.peg.3950	b0428	b4040	cyoE	ubiA	#N/A	#N/A	..	4.87057	4.88779	874	4.11667	0.254997	817	..	TRUE	FALSE	FALSE	FALSE	FALSE	TRUE	TRUE	..	nan	nan	FALSE	..	0	0.733111	..
..	fig|83333.1.peg.426	fig|83333.1.peg.427	b0429	b0430	cyoD	cyoC	#N/A	#N/A	..	0.58343	0.58343	1	0.58343	0	1	..	TRUE	FALSE	FALSE	FALSE	FALSE	TRUE	TRUE	..	nan	nan	FALSE	..	0	0.184498	..
..	fig|83333.1.peg.3038	fig|83333.1.peg.3073	b3091	b3128	uxaA	garD	EC:4.2.1.7	EC:4.2.1.42	..	3.20399	3.28581	635	0.87586	0.320794	583	..	TRUE	FALSE	FALSE	FALSE	FALSE	TRUE	TRUE	..	nan	nan	FALSE	..	1	nan	..
..	fig|83333.1.peg.2556	fig|83333.1.peg.1396	b2585	b1408	pssA	ynbA	EC:2.7.8.8	#N/A	..	1.84268	1.88134	708	0.6897	0.382996	684	..	TRUE	FALSE	FALSE	FALSE	FALSE	TRUE	TRUE	..	nan	nan	TRUE	..	nan	nan	..
..	fig|83333.1.peg.3627	fig|83333.1.peg.338	b3691	b0341	dgoT	cynX	#N/A	#N/A	..	4.12624	4.18106	487	0.8006	0.419531	325	..	TRUE	FALSE	FALSE	FALSE	FALSE	TRUE	TRUE	..	nan	nan	FALSE	..	0	nan	..
..	fig|83333.1.peg.3627	fig|83333.1.peg.3040	b3691	b3093	dgoT	exuT	#N/A	#N/A	..	3.26292	3.22037	412	2.78551	0.210053	287	..	TRUE	FALSE	FALSE	FALSE	FALSE	TRUE	TRUE	..	nan	nan	FALSE	..	0	nan	..
..	fig|83333.1.peg.3627	fig|83333.1.peg.3072	b3691	b3127	dgoT	garP	#N/A	#N/A	..	2.64406	2.8418	452	1.72663	0.620483	288	..	TRUE	FALSE	FALSE	FALSE	FALSE	TRUE	TRUE	..	nan	nan	FALSE	..	0	nan	..
..	fig|83333.1.peg.3627	fig|83333.1.peg.2213	b3691	b2240	dgoT	glpT	#N/A	#N/A	..	3.93773	3.94243	67	3.74963	0.0959906	60	..	TRUE	FALSE	FALSE	FALSE	FALSE	TRUE	TRUE	..	nan	nan	FALSE	..	0	nan	..
..	fig|83333.1.peg.3627	fig|83333.1.peg.3603	b3691	b3666	dgoT	uhpT	#N/A	#N/A	..	4.87671	4.88696	33	4.73501	0.0426816	29	..	TRUE	FALSE	FALSE	FALSE	FALSE	TRUE	TRUE	..	nan	nan	FALSE	..	0	nan	..
..	fig|83333.1.peg.3627	fig|83333.1.peg.4023	b3691	b4111	dgoT	proP	#N/A	#N/A	..	7.56845	7.43309	38	7.12761	0.418146	32	..	TRUE	FALSE	FALSE	FALSE	FALSE	TRUE	TRUE	..	nan	nan	FALSE	..	0	-0.203248	..
..	fig|83333.1.peg.3426	fig|83333.1.peg.2937	b3493	b2987	pitA	pitB	#N/A	#N/A	..	1.22642	0.70473	667	0	1.10961	521	..	TRUE	FALSE	FALSE	FALSE	FALSE	TRUE	TRUE	..	nan	nan	FALSE	..	0	0.176894	..
..	fig|83333.1.peg.3628	fig|83333.1.peg.1835	b3692	b1851	dgoA	edd	EC:4.1.2.21	EC:4.2.1.12	..	4.52631	4.72087	58	3.98168	0.317757	58	..	TRUE	FALSE	FALSE	FALSE	FALSE	TRUE	TRUE	..	nan	nan	FALSE	..	2	-0.176952	..
..	fig|83333.1.peg.3628	fig|83333.1.peg.2235	b3692	b2261	dgoA	menC	EC:4.1.2.21	#N/A	..	1.83269	1.87379	226	1.38176	0.135233	220	..	TRUE	FALSE	FALSE	FALSE	FALSE	TRUE	TRUE	..	nan	nan	FALSE	..	0	nan	..
..	fig|83333.1.peg.3628	fig|83333.1.peg.3167	b3692	b3223	dgoA	nanE	EC:4.1.2.21	EC:5.1.3.9	..	4.31215	4.24566	5	4.24566	0.132972	5	..	TRUE	FALSE	FALSE	FALSE	FALSE	TRUE	TRUE	..	nan	nan	FALSE	..	2	nan	..
..	fig|83333.1.peg.3628	fig|83333.1.peg.3906	b3692	b3993	dgoA	thiE	EC:4.1.2.21	EC:2.5.1.3	..	5.49942	5.49942	1	5.49942	0	1	..	TRUE	FALSE	FALSE	FALSE	FALSE	TRUE	TRUE	..	nan	nan	FALSE	..	1	0.733111	..
..	fig|83333.1.peg.3628	fig|83333.1.peg.3701	b3692	b3771	dgoA	ilvD	EC:4.1.2.21	EC:4.2.1.9	..	3.69335	3.76712	62	3.45215	0.127867	62	..	TRUE	FALSE	FALSE	FALSE	FALSE	TRUE	TRUE	..	nan	nan	FALSE	..	-1	0.320526	..
..	fig|83333.1.peg.3628	fig|83333.1.peg.2743	b3692	b2787	dgoA	gudD	EC:4.1.2.21	EC:4.2.1.40	..	4.84633	4.90804	140	4.49872	0.11233	138	..	TRUE	FALSE	FALSE	FALSE	FALSE	TRUE	TRUE	..	nan	nan	FALSE	..	1	nan	..
..	fig|83333.1.peg.3628	fig|83333.1.peg.1834	b3692	b1850	dgoA	eda	EC:4.1.2.21	EC:4.1.2.14#EC:4.1.3.16	..	3.68467	3.71916	457	3.25647	0.140258	415	..	TRUE	FALSE	FALSE	FALSE	FALSE	TRUE	TRUE	..	nan	nan	FALSE	..	1	-0.19259	..
..	fig|83333.1.peg.420	fig|83333.1.peg.3359	b0423	b3425	thiI	glpE	#N/A	EC:2.8.1.1	..	5.34829	5.40753	120	3.41675	0.408745	119	..	TRUE	FALSE	FALSE	FALSE	FALSE	TRUE	TRUE	..	nan	nan	FALSE	..	0	nan	..
..	fig|83333.1.peg.422	fig|83333.1.peg.2440	b0425	b2472	panE	dapE	EC:1.1.1.169	EC:3.5.1.18	..	6.39122	6.39122	1	6.39122	0	1	..	TRUE	FALSE	FALSE	FALSE	FALSE	TRUE	TRUE	..	nan	nan	FALSE	..	0	0.349192	..
..	fig|83333.1.peg.422	fig|83333.1.peg.3359	b0425	b3425	panE	glpE	EC:1.1.1.169	EC:2.8.1.1	..	5.25089	5.28245	4	5.18485	0.0398803	4	..	TRUE	FALSE	FALSE	FALSE	FALSE	TRUE	TRUE	..	nan	nan	FALSE	..	0	nan	..
..	fig|83333.1.peg.414	fig|83333.1.peg.2468	b0417	b2499	thiL	purM	EC:2.7.4.16	EC:6.3.3.1	..	5.61209	5.47603	10	5.02873	0.507806	10	..	TRUE	FALSE	FALSE	FALSE	FALSE	TRUE	TRUE	..	nan	nan	TRUE	..	1	0.343072	..
..	fig|83333.1.peg.2568	fig|83333.1.peg.740	b2601	b0754	aroF	aroG	EC:2.5.1.54	EC:2.5.1.54	..	1.49069	1.57395	2607	0	0.747036	1401	..	TRUE	FALSE	FALSE	FALSE	FALSE	TRUE	TRUE	..	nan	nan	FALSE	..	1	0.349204	..
..	fig|83333.1.peg.2568	fig|83333.1.peg.1688	b2601	b1704	aroF	aroH	EC:2.5.1.54	EC:2.5.1.54	..	1.71509	1.70079	2607	0	0.797931	1401	..	TRUE	FALSE	FALSE	FALSE	FALSE	TRUE	TRUE	..	nan	nan	FALSE	..	1	0.349204	..
..	fig|83333.1.peg.418	fig|83333.1.peg.3130	b0421	b3187	ispA	ispB	EC:2.5.1.10	#N/A	..	1.55522	1.30234	298	0.47476	0.703699	291	..	TRUE	FALSE	FALSE	FALSE	FALSE	TRUE	TRUE	..	nan	nan	TRUE	..	0	0.733111	..
..	fig|83333.1.peg.3638	fig|83333.1.peg.2465	b3702	b2496	dnaA	yfgE,hda,had	#N/A	#N/A	..	3.72184	4.0413	3624	0	1.15544	2967	..	TRUE	FALSE	FALSE	FALSE	FALSE	TRUE	TRUE	..	nan	nan	TRUE	..	nan	nan	..
..	fig|83333.1.peg.2561	fig|83333.1.peg.2158	b2594	b2183	rluD	rsuA	#N/A	#N/A	..	6.348	6.3058	1760	5.57696	0.323842	1718	..	TRUE	FALSE	FALSE	FALSE	FALSE	TRUE	TRUE	..	nan	nan	FALSE	..	nan	nan	..
..	fig|83333.1.peg.2561	fig|83333.1.peg.1071	b2594	b1086	rluD	rluC	#N/A	#N/A	..	3.85339	3.83717	3110	2.93683	0.502486	2928	..	TRUE	FALSE	FALSE	FALSE	FALSE	TRUE	TRUE	..	nan	nan	FALSE	..	nan	nan	..
..	fig|83333.1.peg.2561	fig|83333.1.peg.1256	b2594	b1269	rluD	rluB	#N/A	#N/A	..	6.43786	6.43364	948	5.3874	0.328792	936	..	TRUE	FALSE	FALSE	FALSE	FALSE	TRUE	TRUE	..	nan	nan	FALSE	..	nan	nan	..
..	fig|83333.1.peg.2561	fig|83333.1.peg.1120	b2594	b1135	rluD	0	#N/A	#N/A	..	10.3737	10.3346	629	9.47844	0.299497	588	..	TRUE	FALSE	FALSE	FALSE	FALSE	TRUE	TRUE	..	nan	nan	FALSE	..	nan	nan	..
..	fig|83333.1.peg.2561	fig|83333.1.peg.59	b2594	b0058	rluD	rluA	#N/A	#N/A	..	3.7966	3.7528	3497	2.5388	0.393132	3047	..	TRUE	FALSE	FALSE	FALSE	FALSE	TRUE	TRUE	..	nan	nan	FALSE	..	nan	nan	..
..	fig|83333.1.peg.2561	fig|83333.1.peg.103	b2594	b0103	rluD	coaE	#N/A	EC:2.7.1.24	..	4.25438	4.19628	23	3.53858	0.266372	23	..	TRUE	FALSE	FALSE	FALSE	FALSE	TRUE	TRUE	..	nan	nan	FALSE	..	1	0.666742	..
..	fig|83333.1.peg.3635	fig|83333.1.peg.2977	b3699	b3030	gyrB	parE	EC:5.99.1.3	EC:5.99.1.3	..	2.77444	2.71394	1615	1.19424	0.244754	1556	..	TRUE	FALSE	FALSE	FALSE	FALSE	TRUE	TRUE	..	nan	nan	TRUE	..	nan	nan	..
..	fig|83333.1.peg.3020	fig|83333.1.peg.760	b3073	b0774	0	bioA	#N/A	EC:2.6.1.62	..	5.91108	5.90345	222	5.57633	0.0557363	221	..	TRUE	FALSE	FALSE	FALSE	FALSE	TRUE	TRUE	..	nan	nan	FALSE	..	1	nan	..
..	fig|83333.1.peg.3020	fig|83333.1.peg.3294	b3073	b3359	0	argD	#N/A	EC:2.6.1.11#EC:2.6.1.17	..	3.57841	3.5608	222	3.28089	0.0507948	221	..	TRUE	FALSE	FALSE	FALSE	FALSE	TRUE	TRUE	..	nan	nan	FALSE	..	0	0.349192	..
..	fig|83333.1.peg.3020	fig|83333.1.peg.2623	b3073	b2662	0	gabT	#N/A	EC:2.6.1.19#EC:2.6.1.22	..	4.0685	4.04889	222	3.70669	0.0614464	221	..	TRUE	FALSE	FALSE	FALSE	FALSE	TRUE	TRUE	..	nan	nan	FALSE	..	1	-0.176952	..
..	fig|83333.1.peg.3020	fig|83333.1.peg.155	b3073	b0154	0	hemL	#N/A	EC:5.4.3.8	..	5.48864	5.48119	202	5.35601	0.0438138	201	..	TRUE	FALSE	FALSE	FALSE	FALSE	TRUE	TRUE	..	nan	nan	FALSE	..	1	0.555594	..
..	fig|83333.1.peg.3020	fig|83333.1.peg.1290	b3073	b1302	0	puuE	#N/A	EC:2.6.1.19	..	3.67648	3.65962	222	3.31029	0.0536072	221	..	TRUE	FALSE	FALSE	FALSE	FALSE	TRUE	TRUE	..	nan	nan	FALSE	..	0	-0.176952	..
..	fig|83333.1.peg.3020	fig|83333.1.peg.1731	b3073	b1748	0	astC	#N/A	EC:2.6.1.81	..	3.97432	3.9623	222	3.59464	0.0563011	221	..	TRUE	FALSE	FALSE	FALSE	FALSE	TRUE	TRUE	..	nan	nan	FALSE	..	2	0	..
..	fig|83333.1.peg.3221	fig|83333.1.peg.2469	b3288	b2500	fmt	purN	EC:2.1.2.9	EC:2.1.2.2	..	4.759	4.73472	369	4.30759	0.223769	369	..	TRUE	FALSE	FALSE	FALSE	FALSE	TRUE	TRUE	..	nan	nan	TRUE	..	1	0.182056	..
..	fig|83333.1.peg.3433	fig|83333.1.peg.3882	b3500	b3962	gor	udhA	EC:1.8.1.7	#N/A	..	4.61499	4.61823	1284	4.07136	0.146658	1260	..	TRUE	FALSE	FALSE	FALSE	FALSE	TRUE	TRUE	..	nan	nan	FALSE	..	-1	-0.158489	..
..	fig|83333.1.peg.3433	fig|83333.1.peg.116	b3500	b0116	gor	lpd	EC:1.8.1.7	EC:1.8.1.4	..	4.90631	4.87295	1284	4.43257	0.154813	1260	..	TRUE	FALSE	FALSE	FALSE	FALSE	TRUE	TRUE	..	nan	nan	FALSE	..	2	0.528536	..
..	fig|83333.1.peg.3433	fig|83333.1.peg.301	b3500	b0304	gor	ykgC	EC:1.8.1.7	#N/A	..	5.02268	5.03462	1284	4.46213	0.172524	1260	..	TRUE	FALSE	FALSE	FALSE	FALSE	TRUE	TRUE	..	nan	nan	FALSE	..	nan	nan	..
..	fig|83333.1.peg.3433	fig|83333.1.peg.873	b3500	b0888	gor	trxB	EC:1.8.1.7	EC:1.8.1.9	..	6.28554	6.29086	495	6.03906	0.108423	491	..	TRUE	FALSE	FALSE	FALSE	FALSE	TRUE	TRUE	..	nan	nan	FALSE	..	1	0	..
..	fig|83333.1.peg.3433	fig|83333.1.peg.1094	b3500	b1109	gor	ndh	EC:1.8.1.7	EC:1.6.99.3	..	5.96219	6.01053	81	5.14951	0.260114	81	..	TRUE	FALSE	FALSE	FALSE	FALSE	TRUE	TRUE	..	nan	nan	FALSE	..	0	nan	..
..	fig|83333.1.peg.217	fig|83333.1.peg.3094	b0222	b3149	lpcA	diaA	#N/A	#N/A	..	1.99945	2.0924	834	1.05002	0.297875	798	..	TRUE	FALSE	FALSE	FALSE	FALSE	TRUE	TRUE	..	nan	nan	FALSE	..	nan	nan	..
..	fig|83333.1.peg.216	fig|83333.1.peg.1091	b0221	b1106	yafH	thiK	#N/A	EC:2.7.1.89	..	1.80757	1.80757	1	1.80757	0	1	..	TRUE	FALSE	FALSE	FALSE	FALSE	TRUE	TRUE	..	nan	nan	FALSE	..	2	nan	..
..	fig|83333.1.peg.216	fig|83333.1.peg.3198	b0221	b3256	yafH	accC	#N/A	EC:6.3.4.14#EC:6.4.1.2	..	2.55328	2.55328	1	2.55328	0	1	..	TRUE	FALSE	FALSE	FALSE	FALSE	TRUE	TRUE	..	nan	nan	FALSE	..	0	0.295855	..
..	fig|83333.1.peg.411	fig|83333.1.peg.2835	b0414	b2883	ribD	guaD	EC:1.1.1.193#EC:3.5.4.26	EC:3.5.4.3	..	4.19506	4.32322	10	3.6929	0.20952	10	..	TRUE	FALSE	FALSE	FALSE	FALSE	TRUE	TRUE	..	nan	nan	TRUE	..	-1	-0.203248	..
..	fig|83333.1.peg.411	fig|83333.1.peg.1264	b0414	b1277	ribD	ribA	EC:1.1.1.193#EC:3.5.4.26	EC:3.5.4.25	..	2.18013	2.18013	1	2.18013	0	1	..	TRUE	FALSE	FALSE	FALSE	FALSE	TRUE	TRUE	..	nan	nan	TRUE	..	1	0.684016	..
..	fig|83333.1.peg.412	fig|83333.1.peg.2989	b0415	b3041	ribE	ribB	#N/A	EC:4.1.99.12	..	1.58991	1.58991	1	1.58991	0	1	..	TRUE	FALSE	FALSE	FALSE	FALSE	TRUE	TRUE	..	nan	nan	TRUE	..	1	0.63821	..
..	fig|83333.1.peg.3687	fig|83333.1.peg.3688	b3749	b3750	rbsA	rbsC	EC:3.6.3.17	#N/A	..	3.80502	4.09073	6	2.7495	0.822682	6	..	TRUE	FALSE	FALSE	FALSE	FALSE	TRUE	TRUE	..	nan	nan	FALSE	..	0	nan	..
..	fig|83333.1.peg.3687	fig|83333.1.peg.3689	b3749	b3751	rbsA	rbsB	EC:3.6.3.17	#N/A	..	3.04023	3.04023	1	3.04023	0	1	..	TRUE	FALSE	FALSE	FALSE	FALSE	TRUE	TRUE	..	nan	nan	FALSE	..	0	nan	..
..	fig|83333.1.peg.3687	fig|83333.1.peg.2123	b3749	b2148	rbsA	mglC	EC:3.6.3.17	#N/A	..	4.35599	4.54509	4	3.9888	0.23447	4	..	TRUE	FALSE	FALSE	FALSE	FALSE	TRUE	TRUE	..	nan	nan	FALSE	..	0	nan	..
..	fig|83333.1.peg.3687	fig|83333.1.peg.3501	b3749	b3567	rbsA	xylG	EC:3.6.3.17	EC:3.6.3.17	..	3.05193	2.84321	1400	1.95837	0.467732	972	..	TRUE	FALSE	FALSE	FALSE	FALSE	TRUE	TRUE	..	nan	nan	FALSE	..	-1	nan	..
..	fig|83333.1.peg.3687	fig|83333.1.peg.2125	b3749	b2150	rbsA	mglB	EC:3.6.3.17	#N/A	..	3.72467	3.72467	2	3.72467	0	2	..	TRUE	FALSE	FALSE	FALSE	FALSE	TRUE	TRUE	..	nan	nan	FALSE	..	-1	nan	..
..	fig|83333.1.peg.3687	fig|83333.1.peg.2124	b3749	b2149	rbsA	mglA	EC:3.6.3.17	EC:3.6.3.17	..	2.96692	2.79815	1745	1.50956	0.515782	1081	..	TRUE	FALSE	FALSE	FALSE	FALSE	TRUE	TRUE	..	nan	nan	FALSE	..	-1	nan	..
..	fig|83333.1.peg.3687	fig|83333.1.peg.1884	b3749	b1901	rbsA	araF	EC:3.6.3.17	#N/A	..	2.0439	2.0439	1	2.0439	0	1	..	TRUE	FALSE	FALSE	FALSE	FALSE	TRUE	TRUE	..	nan	nan	FALSE	..	0	nan	..
..	fig|83333.1.peg.3687	fig|83333.1.peg.1883	b3749	b1900	rbsA	araG	EC:3.6.3.17	EC:3.6.3.17	..	2.71737	2.67953	2004	1.46239	0.347808	1114	..	TRUE	FALSE	FALSE	FALSE	FALSE	TRUE	TRUE	..	nan	nan	FALSE	..	2	nan	..
..	fig|83333.1.peg.3687	fig|83333.1.peg.1882	b3749	b1898m	rbsA	araH	EC:3.6.3.17	#N/A	..	3.74429	3.95666	6	2.98559	0.590327	6	..	TRUE	FALSE	FALSE	FALSE	FALSE	TRUE	TRUE	..	nan	nan	FALSE	..	nan	nan	..
..	fig|83333.1.peg.3688	fig|83333.1.peg.3689	b3750	b3751	rbsC	rbsB	#N/A	#N/A	..	1.85876	1.6741	25	1.53911	0.470675	25	..	TRUE	FALSE	FALSE	FALSE	FALSE	TRUE	TRUE	..	nan	nan	FALSE	..	0	nan	..
..	fig|83333.1.peg.3688	fig|83333.1.peg.3502	b3750	b3568	rbsC	xylH	#N/A	#N/A	..	3.5072	3.41975	17	2.59132	0.396212	17	..	TRUE	FALSE	FALSE	FALSE	FALSE	TRUE	TRUE	..	nan	nan	FALSE	..	0	nan	..
..	fig|83333.1.peg.3688	fig|83333.1.peg.2123	b3750	b2148	rbsC	mglC	#N/A	#N/A	..	4.17485	4.07475	2799	2.21264	0.373329	1229	..	TRUE	FALSE	FALSE	FALSE	FALSE	TRUE	TRUE	..	nan	nan	FALSE	..	0	nan	..
..	fig|83333.1.peg.3688	fig|83333.1.peg.2125	b3750	b2150	rbsC	mglB	#N/A	#N/A	..	3.5433	3.55874	6	3.495	0.0323106	6	..	TRUE	FALSE	FALSE	FALSE	FALSE	TRUE	TRUE	..	nan	nan	FALSE	..	-1	nan	..
..	fig|83333.1.peg.3688	fig|83333.1.peg.1884	b3750	b1901	rbsC	araF	#N/A	#N/A	..	1.287	1.28356	22	1.1013	0.122267	22	..	TRUE	FALSE	FALSE	FALSE	FALSE	TRUE	TRUE	..	nan	nan	FALSE	..	0	nan	..
..	fig|83333.1.peg.3688	fig|83333.1.peg.1882	b3750	b1898m	rbsC	araH	#N/A	#N/A	..	3.13844	2.98185	3120	1.8781	0.478699	1241	..	TRUE	FALSE	FALSE	FALSE	FALSE	TRUE	TRUE	..	nan	nan	FALSE	..	nan	nan	..
..	fig|83333.1.peg.3688	fig|83333.1.peg.3390	b3750	b3457	rbsC	livH	#N/A	#N/A	..	5.06934	4.96726	228	4.75359	0.283383	213	..	TRUE	FALSE	FALSE	FALSE	FALSE	TRUE	TRUE	..	nan	nan	FALSE	..	0	nan	..
..	fig|83333.1.peg.3689	fig|83333.1.peg.3688	b3751	b3750	rbsB	rbsC	#N/A	#N/A	..	2.36615	2.37666	22	2.27261	0.0457629	22	..	TRUE	FALSE	FALSE	FALSE	FALSE	TRUE	TRUE	..	nan	nan	FALSE	..	0	nan	..
..	fig|83333.1.peg.3689	fig|83333.1.peg.3500	b3751	b3566	rbsB	xylF	#N/A	#N/A	..	3.12378	3.10726	28	2.78104	0.226343	27	..	TRUE	FALSE	FALSE	FALSE	FALSE	TRUE	TRUE	..	nan	nan	FALSE	..	0	nan	..
..	fig|83333.1.peg.3689	fig|83333.1.peg.2123	b3751	b2148	rbsB	mglC	#N/A	#N/A	..	3.68318	3.69304	22	3.60243	0.0426651	22	..	TRUE	FALSE	FALSE	FALSE	FALSE	TRUE	TRUE	..	nan	nan	FALSE	..	0	nan	..
..	fig|83333.1.peg.3689	fig|83333.1.peg.2125	b3751	b2150	rbsB	mglB	#N/A	#N/A	..	3.51852	3.47167	456	3.02676	0.281732	431	..	TRUE	FALSE	FALSE	FALSE	FALSE	TRUE	TRUE	..	nan	nan	FALSE	..	-1	nan	..
..	fig|83333.1.peg.3689	fig|83333.1.peg.1884	b3751	b1901	rbsB	araF	#N/A	#N/A	..	1.41404	1.48226	1168	0.83273	0.246911	943	..	TRUE	FALSE	FALSE	FALSE	FALSE	TRUE	TRUE	..	nan	nan	FALSE	..	0	nan	..
..	fig|83333.1.peg.3689	fig|83333.1.peg.1882	b3751	b1898m	rbsB	araH	#N/A	#N/A	..	2.59148	2.60262	22	2.51322	0.0427838	22	..	TRUE	FALSE	FALSE	FALSE	FALSE	TRUE	TRUE	..	nan	nan	FALSE	..	nan	nan	..
..	fig|83333.1.peg.3689	fig|83333.1.peg.3390	b3751	b3457	rbsB	livH	#N/A	#N/A	..	5.00797	5.01038	18	4.91177	0.0313351	18	..	TRUE	FALSE	FALSE	FALSE	FALSE	TRUE	TRUE	..	nan	nan	FALSE	..	0	nan	..
..	fig|83333.1.peg.3010	fig|83333.1.peg.1598	b3062	b1612	ttdB	fumA	EC:4.2.1.32	EC:4.2.1.2#EC:5.3.2.2	..	5.5627	5.5627	1	5.5627	0	1	..	TRUE	FALSE	FALSE	FALSE	FALSE	TRUE	TRUE	..	nan	nan	FALSE	..	0	0.233553	..
..	fig|83333.1.peg.3010	fig|83333.1.peg.4034	b3062	b4122	ttdB	fumB	EC:4.2.1.32	EC:4.2.1.2#EC:4.2.1.81	..	5.43216	5.43216	1	5.43216	0	1	..	TRUE	FALSE	FALSE	FALSE	FALSE	TRUE	TRUE	..	nan	nan	FALSE	..	2	0.233553	..
..	fig|83333.1.peg.3010	fig|83333.1.peg.3009	b3062	b3061	ttdB	ttdA	EC:4.2.1.32	EC:4.2.1.32	..	1.95971	1.95971	1	1.95971	0	1	..	TRUE	FALSE	FALSE	FALSE	FALSE	TRUE	TRUE	..	nan	nan	FALSE	..	1	nan	..
..	fig|83333.1.peg.2574	fig|83333.1.peg.3719	b2607	b3790	trmD	wecD	EC:2.1.1.228	#N/A	..	5.33129	5.64148	2	5.0211	0.31019	2	..	TRUE	FALSE	FALSE	FALSE	FALSE	TRUE	TRUE	..	nan	nan	TRUE	..	-1	-0.323987	..
..	fig|83333.1.peg.2574	fig|83333.1.peg.2702	b2607	b2746	trmD	ispF	EC:2.1.1.228	EC:4.6.1.12	..	1.89268	1.94307	12	1.71155	0.146538	12	..	TRUE	FALSE	FALSE	FALSE	FALSE	TRUE	TRUE	..	nan	nan	TRUE	..	0	0.578334	..
..	fig|83333.1.peg.3843	fig|83333.1.peg.2255	b3924	b2281	fpr	nuoI	EC:1.18.1.2	#N/A	..	5.54722	5.57549	7	5.46273	0.0537381	7	..	TRUE	FALSE	FALSE	FALSE	FALSE	TRUE	TRUE	..	nan	nan	FALSE	..	1	nan	..
..	fig|83333.1.peg.3843	fig|83333.1.peg.3156	b3924	b3213	fpr	gltD	EC:1.18.1.2	EC:1.4.1.13	..	5.1919	5.14587	6	4.96878	0.152349	5	..	TRUE	FALSE	FALSE	FALSE	FALSE	TRUE	TRUE	..	nan	nan	FALSE	..	1	-0.182102	..
..	fig|83333.1.peg.3845	fig|83333.1.peg.64	b3926	b0063	glpK	araB	EC:2.7.1.30	EC:2.7.1.16	..	5.64542	5.59076	540	5.27111	0.128322	531	..	TRUE	FALSE	FALSE	FALSE	FALSE	TRUE	TRUE	..	nan	nan	FALSE	..	2	nan	..
..	fig|83333.1.peg.3845	fig|83333.1.peg.2214	b3926	b2241	glpK	glpA	EC:2.7.1.30	EC:1.1.5.3	..	4.20241	4.20241	2	4.20241	0	2	..	TRUE	FALSE	FALSE	FALSE	FALSE	TRUE	TRUE	..	nan	nan	FALSE	..	1	nan	..
..	fig|83333.1.peg.3845	fig|83333.1.peg.3498	b3926	b3564	glpK	xylB	EC:2.7.1.30	EC:2.7.1.17	..	4.42055	4.37615	1832	3.64635	0.185966	1711	..	TRUE	FALSE	FALSE	FALSE	FALSE	TRUE	TRUE	..	nan	nan	FALSE	..	0	nan	..
..	fig|83333.1.peg.3845	fig|83333.1.peg.3360	b3926	b3426	glpK	glpD	EC:2.7.1.30	EC:1.1.5.3	..	3.92833	3.95514	4	3.90152	0.02681	4	..	TRUE	FALSE	FALSE	FALSE	FALSE	TRUE	TRUE	..	nan	nan	FALSE	..	0	nan	..
..	fig|83333.1.peg.3845	fig|83333.1.peg.3825	b3926	b3904	glpK	rhaB	EC:2.7.1.30	EC:2.7.1.5	..	1.07504	1.06841	2146	0.31014	0.309533	2007	..	TRUE	FALSE	FALSE	FALSE	FALSE	TRUE	TRUE	..	nan	nan	FALSE	..	0	nan	..
..	fig|83333.1.peg.3845	fig|83333.1.peg.2759	b3926	b2803	glpK	fucK	EC:2.7.1.30	EC:2.7.1.51	..	4.62311	4.62756	2503	4.03088	0.182032	2287	..	TRUE	FALSE	FALSE	FALSE	FALSE	TRUE	TRUE	..	nan	nan	FALSE	..	0	nan	..
..	fig|83333.1.peg.3844	fig|83333.1.peg.2881	b3925	b2930	glpX	yggF	EC:3.1.3.11	EC:3.1.3.11	..	1.82106	1.90723	1510	0	0.495127	1357	..	TRUE	FALSE	FALSE	FALSE	FALSE	TRUE	TRUE	..	nan	nan	FALSE	..	nan	nan	..
..	fig|83333.1.peg.3849	fig|83333.1.peg.3950	b3930	b4040	menA	ubiA	#N/A	#N/A	..	4.4426	4.41636	8	4.41636	0.0694146	8	..	TRUE	FALSE	FALSE	FALSE	FALSE	TRUE	TRUE	..	nan	nan	FALSE	..	0	0.733111	..
..	fig|83333.1.peg.3294	fig|83333.1.peg.601	b3359	b0600	argD	ybdL	EC:2.6.1.11#EC:2.6.1.17	#N/A	..	4.45242	4.41327	110	3.24627	0.320663	110	..	TRUE	FALSE	FALSE	FALSE	FALSE	TRUE	TRUE	..	nan	nan	FALSE	..	nan	nan	..
..	fig|83333.1.peg.3294	fig|83333.1.peg.3506	b3359	b3572	argD	avtA	EC:2.6.1.11#EC:2.6.1.17	EC:2.6.1.66	..	5.18484	5.17656	23	4.86636	0.154916	23	..	TRUE	FALSE	FALSE	FALSE	FALSE	TRUE	TRUE	..	nan	nan	FALSE	..	-1	0	..
..	fig|83333.1.peg.3294	fig|83333.1.peg.3007	b3359	b3059	argD	plsY	EC:2.6.1.11#EC:2.6.1.17	#N/A	..	4.47818	4.47188	4	4.47188	0.0109076	4	..	TRUE	FALSE	FALSE	FALSE	FALSE	TRUE	TRUE	..	nan	nan	FALSE	..	nan	nan	..
..	fig|83333.1.peg.3294	fig|83333.1.peg.4251	b3359	b4340	argD	yjiR	EC:2.6.1.11#EC:2.6.1.17	#N/A	..	5.43561	5.50275	7	5.17079	0.200167	7	..	TRUE	FALSE	FALSE	FALSE	FALSE	TRUE	TRUE	..	nan	nan	FALSE	..	nan	nan	..
..	fig|83333.1.peg.3294	fig|83333.1.peg.1608	b3359	b1622	argD	malY	EC:2.6.1.11#EC:2.6.1.17	EC:4.4.1.8	..	5.92153	5.93862	298	5.16303	0.20179	297	..	TRUE	FALSE	FALSE	FALSE	FALSE	TRUE	TRUE	..	nan	nan	FALSE	..	2	0.381302	..
..	fig|83333.1.peg.3294	fig|83333.1.peg.1996	b3359	b2021	argD	hisC	EC:2.6.1.11#EC:2.6.1.17	EC:2.6.1.9	..	6.07126	6.14309	279	4.84412	0.218956	279	..	TRUE	FALSE	FALSE	FALSE	FALSE	TRUE	TRUE	..	nan	nan	FALSE	..	2	0.400264	..
..	fig|83333.1.peg.3294	fig|83333.1.peg.1290	b3359	b1302	argD	puuE	EC:2.6.1.11#EC:2.6.1.17	EC:2.6.1.19	..	3.79621	3.83983	2720	2.07973	0.324119	2339	..	TRUE	FALSE	FALSE	FALSE	FALSE	TRUE	TRUE	..	nan	nan	FALSE	..	0	-0.176952	..
..	fig|83333.1.peg.3294	fig|83333.1.peg.3020	b3359	b3073	argD	0	EC:2.6.1.11#EC:2.6.1.17	#N/A	..	3.40426	3.41084	2696	1.30702	0.361177	2320	..	TRUE	FALSE	FALSE	FALSE	FALSE	TRUE	TRUE	..	nan	nan	FALSE	..	-1	-0.203248	..
..	fig|83333.1.peg.3294	fig|83333.1.peg.1425	b3359	b1439	argD	ydcR	EC:2.6.1.11#EC:2.6.1.17	#N/A	..	6.65593	6.84802	11	5.63564	0.362384	11	..	TRUE	FALSE	FALSE	FALSE	FALSE	TRUE	TRUE	..	nan	nan	FALSE	..	nan	nan	..
..	fig|83333.1.peg.3294	fig|83333.1.peg.762	b3359	b0776	argD	bioF	EC:2.6.1.11#EC:2.6.1.17	EC:2.3.1.47	..	5.66972	5.70355	12	5.3166	0.188791	12	..	TRUE	FALSE	FALSE	FALSE	FALSE	TRUE	TRUE	..	nan	nan	FALSE	..	1	nan	..
..	fig|83333.1.peg.3294	fig|83333.1.peg.856	b3359	b0870	argD	ltaE	EC:2.6.1.11#EC:2.6.1.17	#N/A	..	4.19925	4.19925	1	4.19925	0	1	..	TRUE	FALSE	FALSE	FALSE	FALSE	TRUE	TRUE	..	nan	nan	FALSE	..	1	-0.231714	..
..	fig|83333.1.peg.3294	fig|83333.1.peg.760	b3359	b0774	argD	bioA	EC:2.6.1.11#EC:2.6.1.17	EC:2.6.1.62	..	6.28667	6.3866	2324	4.75544	0.442569	2019	..	TRUE	FALSE	FALSE	FALSE	FALSE	TRUE	TRUE	..	nan	nan	FALSE	..	1	nan	..
..	fig|83333.1.peg.3294	fig|83333.1.peg.518	b3359	b0521	argD	ybcF	EC:2.6.1.11#EC:2.6.1.17	EC:2.7.2.2	..	4.16367	4.16367	1	4.16367	0	1	..	TRUE	FALSE	FALSE	FALSE	FALSE	TRUE	TRUE	..	nan	nan	FALSE	..	1	0.195074	..
..	fig|83333.1.peg.3294	fig|83333.1.peg.2623	b3359	b2662	argD	gabT	EC:2.6.1.11#EC:2.6.1.17	EC:2.6.1.19#EC:2.6.1.22	..	4.20326	4.24279	2719	2.35897	0.357646	2339	..	TRUE	FALSE	FALSE	FALSE	FALSE	TRUE	TRUE	..	nan	nan	FALSE	..	1	-0.176952	..
..	fig|83333.1.peg.3294	fig|83333.1.peg.155	b3359	b0154	argD	hemL	EC:2.6.1.11#EC:2.6.1.17	EC:5.4.3.8	..	5.87251	5.90383	2461	3.81197	0.349034	2185	..	TRUE	FALSE	FALSE	FALSE	FALSE	TRUE	TRUE	..	nan	nan	FALSE	..	1	0.555594	..
..	fig|83333.1.peg.3294	fig|83333.1.peg.3879	b3359	b3959	argD	argB	EC:2.6.1.11#EC:2.6.1.17	EC:2.7.2.8	..	2.85941	2.86395	2	2.85487	0.00454	2	..	TRUE	FALSE	FALSE	FALSE	FALSE	TRUE	TRUE	..	nan	nan	FALSE	..	-1	0.357191	..
..	fig|83333.1.peg.3294	fig|83333.1.peg.1731	b3359	b1748	argD	astC	EC:2.6.1.11#EC:2.6.1.17	EC:2.6.1.81	..	3.03559	3.36372	2725	1.01829	0.99339	2335	..	TRUE	FALSE	FALSE	FALSE	FALSE	TRUE	TRUE	..	nan	nan	FALSE	..	2	0	..
..	fig|83333.1.peg.3402	fig|83333.1.peg.480	b3469	b0484	zntA	copA	EC:3.6.3.3#EC:3.6.3.5	#N/A	..	2.41612	2.46655	1136	0	1.39102	1004	..	TRUE	FALSE	FALSE	FALSE	FALSE	TRUE	TRUE	..	nan	nan	FALSE	..	0	nan	..
..	fig|83333.1.peg.3402	fig|83333.1.peg.688	b3469	b0697	zntA	kdpB	EC:3.6.3.3#EC:3.6.3.5	EC:3.6.3.12	..	6.29121	6.31594	165	5.53434	0.469086	163	..	TRUE	FALSE	FALSE	FALSE	FALSE	TRUE	TRUE	..	nan	nan	FALSE	..	0	-0.176952	..
..	fig|83333.1.peg.3402	fig|83333.1.peg.3141	b3469	b3198	zntA	kdsC	EC:3.6.3.3#EC:3.6.3.5	EC:3.1.3.45	..	4.74997	4.6727	721	3.71151	0.265272	678	..	TRUE	FALSE	FALSE	FALSE	FALSE	TRUE	TRUE	..	nan	nan	FALSE	..	0	0.437527	..
..	fig|83333.1.peg.3402	fig|83333.1.peg.2981	b3469	b3034	zntA	nudF	EC:3.6.3.3#EC:3.6.3.5	EC:3.6.1.13	..	6.3036	6.30772	2	6.29948	0.00412	2	..	TRUE	FALSE	FALSE	FALSE	FALSE	TRUE	TRUE	..	nan	nan	FALSE	..	nan	nan	..
..	fig|83333.1.peg.3402	fig|83333.1.peg.958	b3469	b0974	zntA	hyaC	EC:3.6.3.3#EC:3.6.3.5	#N/A	..	3.91281	3.91281	1	3.91281	0	1	..	TRUE	FALSE	FALSE	FALSE	FALSE	TRUE	TRUE	..	nan	nan	FALSE	..	0	nan	..
..	fig|83333.1.peg.3699	fig|83333.1.peg.3607	b3769	b3670	ilvM	ilvN	EC:2.2.1.6	EC:2.2.1.6	..	3.55468	3.88795	2710	0	1.15092	2345	..	TRUE	FALSE	FALSE	FALSE	FALSE	TRUE	TRUE	..	nan	nan	FALSE	..	2	0.320526	..
..	fig|83333.1.peg.3699	fig|83333.1.peg.79	b3769	b0078	ilvM	ilvH	EC:2.2.1.6	EC:2.2.1.6	..	1.78965	2.10139	2333	0	0.88512	2239	..	TRUE	FALSE	FALSE	FALSE	FALSE	TRUE	TRUE	..	nan	nan	FALSE	..	2	0.320526	..
..	fig|83333.1.peg.2581	fig|83333.1.peg.4124	b2615	b4214	nadK	cysQ	EC:2.7.1.23	EC:3.1.3.7	..	4.19055	4.19055	1	4.19055	0	1	..	TRUE	FALSE	FALSE	FALSE	FALSE	TRUE	TRUE	..	nan	nan	TRUE	..	nan	nan	..
..	fig|83333.1.peg.2581	fig|83333.1.peg.2503	b2615	b2533	nadK	suhB	EC:2.7.1.23	EC:3.1.3.25	..	4.32815	4.42576	9	3.53152	0.28251	9	..	TRUE	FALSE	FALSE	FALSE	FALSE	TRUE	TRUE	..	nan	nan	TRUE	..	1	nan	..
..	fig|83333.1.peg.2581	fig|83333.1.peg.640	b2615	b0639	nadK	nadD	EC:2.7.1.23	EC:2.7.7.18	..	3.93356	3.93356	1	3.93356	0	1	..	TRUE	FALSE	FALSE	FALSE	FALSE	TRUE	TRUE	..	nan	nan	TRUE	..	2	0.581092	..
..	fig|83333.1.peg.3698	fig|83333.1.peg.3608	b3767m	b3671	ilvG	ilvB	#N/A	EC:2.2.1.6	..	2.84156	2.96219	3438	0	0.836343	2448	..	TRUE	FALSE	FALSE	FALSE	FALSE	TRUE	TRUE	..	nan	nan	FALSE	..	1	0.320526	..
..	fig|83333.1.peg.3698	fig|83333.1.peg.857	b3767m	b0871	ilvG	poxB	#N/A	EC:1.2.5.1	..	4.93347	4.95439	3433	3.12058	0.328041	2446	..	TRUE	FALSE	FALSE	FALSE	FALSE	TRUE	TRUE	..	nan	nan	FALSE	..	1	-0.19259	..
..	fig|83333.1.peg.3698	fig|83333.1.peg.3607	b3767m	b3670	ilvG	ilvN	#N/A	EC:2.2.1.6	..	3.94907	3.94907	1	3.94907	0	1	..	TRUE	FALSE	FALSE	FALSE	FALSE	TRUE	TRUE	..	nan	nan	FALSE	..	2	0.320526	..
..	fig|83333.1.peg.3698	fig|83333.1.peg.79	b3767m	b0078	ilvG	ilvH	#N/A	EC:2.2.1.6	..	0.16467	0.16467	1	0.16467	0	1	..	TRUE	FALSE	FALSE	FALSE	FALSE	TRUE	TRUE	..	nan	nan	FALSE	..	2	0.320526	..
..	fig|83333.1.peg.3698	fig|83333.1.peg.78	b3767m	b0077	ilvG	ilvI	#N/A	EC:2.2.1.6	..	2.45941	2.76423	3439	0	1.02817	2448	..	TRUE	FALSE	FALSE	FALSE	FALSE	TRUE	TRUE	..	nan	nan	FALSE	..	1	0.320526	..
..	fig|83333.1.peg.3698	fig|83333.1.peg.503	b3767m	b0507	ilvG	gcl	#N/A	EC:4.1.1.47	..	3.73509	3.71571	3437	2.55638	0.377204	2448	..	TRUE	FALSE	FALSE	FALSE	FALSE	TRUE	TRUE	..	nan	nan	FALSE	..	2	0.228089	..
..	fig|83333.1.peg.3002	fig|83333.1.peg.3731	b3054	b3806	ygiF	cyaA	EC:3.6.1.25	EC:4.6.1.1	..	0.974061	0.4074	500	0	1.04233	498	..	TRUE	FALSE	FALSE	FALSE	FALSE	TRUE	TRUE	..	nan	nan	FALSE	..	0	-0.182102	..
..	fig|83333.1.peg.3002	fig|83333.1.peg.3393	b3054	b3460	ygiF	livJ	EC:3.6.1.25	#N/A	..	3.38143	3.38143	1	3.38143	0	1	..	TRUE	FALSE	FALSE	FALSE	FALSE	TRUE	TRUE	..	nan	nan	FALSE	..	0	nan	..
..	fig|83333.1.peg.3002	fig|83333.1.peg.3359	b3054	b3425	ygiF	glpE	EC:3.6.1.25	EC:2.8.1.1	..	5.15271	5.15271	1	5.15271	0	1	..	TRUE	FALSE	FALSE	FALSE	FALSE	TRUE	TRUE	..	nan	nan	FALSE	..	0	nan	..
..	fig|83333.1.peg.3002	fig|83333.1.peg.418	b3054	b0421	ygiF	ispA	EC:3.6.1.25	EC:2.5.1.10	..	5.55867	5.55867	1	5.55867	0	1	..	TRUE	FALSE	FALSE	FALSE	FALSE	TRUE	TRUE	..	nan	nan	FALSE	..	-1	0.717126	..
..	fig|83333.1.peg.3000	fig|83333.1.peg.2469	b3052	b2500	rfaE	purN	#N/A	EC:2.1.2.2	..	3.05024	3.05024	1	3.05024	0	1	..	TRUE	FALSE	FALSE	FALSE	FALSE	TRUE	TRUE	..	nan	nan	FALSE	..	1	0.182056	..
..	fig|83333.1.peg.3000	fig|83333.1.peg.3803	b3052	b3883	rfaE	yihV	#N/A	#N/A	..	6.22908	6.21811	764	5.60801	0.241423	748	..	TRUE	FALSE	FALSE	FALSE	FALSE	TRUE	TRUE	..	nan	nan	FALSE	..	nan	nan	..
..	fig|83333.1.peg.3000	fig|83333.1.peg.3567	b3052	b3631	rfaE	rfaG	#N/A	#N/A	..	1.78494	1.78494	2	1.78494	0	2	..	TRUE	FALSE	FALSE	FALSE	FALSE	TRUE	TRUE	..	nan	nan	FALSE	..	0	-0.358399	..
..	fig|83333.1.peg.3000	fig|83333.1.peg.3094	b3052	b3149	rfaE	diaA	#N/A	#N/A	..	1.46421	1.14747	8	1.12673	0.432251	8	..	TRUE	FALSE	FALSE	FALSE	FALSE	TRUE	TRUE	..	nan	nan	FALSE	..	nan	nan	..
..	fig|83333.1.peg.3000	fig|83333.1.peg.3690	b3052	b3752	rfaE	rbsK	#N/A	EC:2.7.1.15	..	5.06292	5.0699	370	4.24685	0.272628	369	..	TRUE	FALSE	FALSE	FALSE	FALSE	TRUE	TRUE	..	nan	nan	FALSE	..	1	nan	..
..	fig|83333.1.peg.3000	fig|83333.1.peg.1622	b3052	b1636	rfaE	pdxY	#N/A	EC:2.7.1.35	..	5.44892	5.67196	3	5.00285	0.315421	3	..	TRUE	FALSE	FALSE	FALSE	FALSE	TRUE	TRUE	..	nan	nan	FALSE	..	1	-0.182102	..
..	fig|83333.1.peg.3000	fig|83333.1.peg.217	b3052	b0222	rfaE	lpcA	#N/A	#N/A	..	1.9086	1.84292	8	1.79919	0.135881	8	..	TRUE	FALSE	FALSE	FALSE	FALSE	TRUE	TRUE	..	nan	nan	FALSE	..	1	-0.312004	..
..	fig|83333.1.peg.3000	fig|83333.1.peg.2143	b3052	b2168	rfaE	fruK	#N/A	EC:2.7.1.56	..	5.34988	5.40347	601	4.54438	0.28075	588	..	TRUE	FALSE	FALSE	FALSE	FALSE	TRUE	TRUE	..	nan	nan	FALSE	..	1	nan	..
..	fig|83333.1.peg.3000	fig|83333.1.peg.1706	b3052	b1723	rfaE	pfkB	#N/A	EC:2.7.1.11	..	4.5676	4.63503	129	4.18046	0.153078	128	..	TRUE	FALSE	FALSE	FALSE	FALSE	TRUE	TRUE	..	nan	nan	FALSE	..	-1	0.158489	..
..	fig|83333.1.peg.3000	fig|83333.1.peg.2078	b3052	b2103	rfaE	thiD	#N/A	EC:2.7.1.49#EC:2.7.4.7	..	4.33964	4.34105	5	4.32116	0.00967255	5	..	TRUE	FALSE	FALSE	FALSE	FALSE	TRUE	TRUE	..	nan	nan	FALSE	..	1	nan	..
..	fig|83333.1.peg.3006	fig|83333.1.peg.142	b3058	b0142	ygiG,folB	folK	#N/A	EC:2.7.6.3	..	2.42501	2.36071	165	1.97656	0.225309	165	..	TRUE	FALSE	FALSE	FALSE	FALSE	TRUE	TRUE	..	nan	nan	FALSE	..	2	0.656837	..
..	fig|83333.1.peg.3006	fig|83333.1.peg.2533	b3058	b2563	ygiG,folB	acpS	#N/A	EC:2.7.8.7	..	2.59633	2.59633	2	2.59633	0	2	..	TRUE	FALSE	FALSE	FALSE	FALSE	TRUE	TRUE	..	nan	nan	FALSE	..	1	nan	..
..	fig|83333.1.peg.3006	fig|83333.1.peg.3120	b3058	b3177	ygiG,folB	folP	#N/A	EC:2.5.1.15	..	2.40335	2.40335	4	2.40335	0	4	..	TRUE	FALSE	FALSE	FALSE	FALSE	TRUE	TRUE	..	nan	nan	FALSE	..	1	0.656837	..
..	fig|83333.1.peg.3004	fig|83333.1.peg.1219	b3056	b1232	cca	purU	EC:2.7.7.72	EC:3.5.1.10	..	1.2361	1.2361	1	1.2361	0	1	..	TRUE	FALSE	FALSE	FALSE	FALSE	TRUE	TRUE	..	nan	nan	TRUE	..	2	-0.182102	..
..	fig|83333.1.peg.3690	fig|83333.1.peg.3803	b3752	b3883	rbsK	yihV	EC:2.7.1.15	#N/A	..	4.6989	4.73343	2667	0.49412	0.53917	1957	..	TRUE	FALSE	FALSE	FALSE	FALSE	TRUE	TRUE	..	nan	nan	FALSE	..	nan	nan	..
..	fig|83333.1.peg.3690	fig|83333.1.peg.2386	b3752	b2418	rbsK	pdxK	EC:2.7.1.15	EC:2.7.1.35	..	4.05024	4.05024	1	4.05024	0	1	..	TRUE	FALSE	FALSE	FALSE	FALSE	TRUE	TRUE	..	nan	nan	FALSE	..	0	nan	..
..	fig|83333.1.peg.3690	fig|83333.1.peg.473	b3752	b0477	rbsK	gsk	EC:2.7.1.15	EC:2.7.1.73	..	3.80114	3.8387	21	3.52488	0.202077	21	..	TRUE	FALSE	FALSE	FALSE	FALSE	TRUE	TRUE	..	nan	nan	FALSE	..	0	-0.195172	..
..	fig|83333.1.peg.3690	fig|83333.1.peg.4289	b3752	b4381	rbsK	deoC	EC:2.7.1.15	EC:4.1.2.4	..	2.90723	2.90723	1	2.90723	0	1	..	TRUE	FALSE	FALSE	FALSE	FALSE	TRUE	TRUE	..	nan	nan	FALSE	..	2	-0.19259	..
..	fig|83333.1.peg.3690	fig|83333.1.peg.1622	b3752	b1636	rbsK	pdxY	EC:2.7.1.15	EC:2.7.1.35	..	3.93161	3.93161	2	3.93161	0	2	..	TRUE	FALSE	FALSE	FALSE	FALSE	TRUE	TRUE	..	nan	nan	FALSE	..	1	-0.182102	..
..	fig|83333.1.peg.3690	fig|83333.1.peg.2143	b3752	b2168	rbsK	fruK	EC:2.7.1.15	EC:2.7.1.56	..	4.76255	4.80331	1984	3.11263	0.433111	1544	..	TRUE	FALSE	FALSE	FALSE	FALSE	TRUE	TRUE	..	nan	nan	FALSE	..	1	nan	..
..	fig|83333.1.peg.3690	fig|83333.1.peg.1706	b3752	b1723	rbsK	pfkB	EC:2.7.1.15	EC:2.7.1.11	..	4.11697	4.11433	731	2.6844	0.358914	635	..	TRUE	FALSE	FALSE	FALSE	FALSE	TRUE	TRUE	..	nan	nan	FALSE	..	-1	0.158489	..
..	fig|83333.1.peg.3690	fig|83333.1.peg.2078	b3752	b2103	rbsK	thiD	EC:2.7.1.15	EC:2.7.1.49#EC:2.7.4.7	..	3.88649	3.80098	29	3.57631	0.3359	28	..	TRUE	FALSE	FALSE	FALSE	FALSE	TRUE	TRUE	..	nan	nan	FALSE	..	1	nan	..
..	fig|83333.1.peg.3855	fig|83333.1.peg.293	b3936	b0296	rpmE	ykgM	#N/A	#N/A	..	2.94526	3.12477	3541	0	1.00535	2958	..	TRUE	FALSE	FALSE	FALSE	FALSE	TRUE	TRUE	..	nan	nan	FALSE	..	nan	nan	..
..	fig|83333.1.peg.3669	fig|83333.1.peg.3668	b3732	b3731	atpD	atpC	#N/A	#N/A	..	3.54419	3.54419	1	3.54419	0	1	..	TRUE	FALSE	FALSE	FALSE	FALSE	TRUE	TRUE	..	nan	nan	FALSE	..	1	0.199606	..
..	fig|83333.1.peg.3669	fig|83333.1.peg.3671	b3732	b3734	atpD	atpA	#N/A	#N/A	..	5.56862	5.56599	2620	4.86182	0.201527	2429	..	TRUE	FALSE	FALSE	FALSE	FALSE	TRUE	TRUE	..	nan	nan	FALSE	..	2	0.199606	..
..	fig|83333.1.peg.3664	fig|83333.1.peg.2281	b3727	b2307	pstC	hisM	#N/A	#N/A	..	7.56941	7.56941	1	7.56941	0	1	..	TRUE	FALSE	FALSE	FALSE	FALSE	TRUE	TRUE	..	nan	nan	FALSE	..	0	-0.211664	..
..	fig|83333.1.peg.3664	fig|83333.1.peg.199	b3727	b0198	pstC	metI	#N/A	#N/A	..	5.56665	5.52285	944	4.67856	0.471929	876	..	TRUE	FALSE	FALSE	FALSE	FALSE	TRUE	TRUE	..	nan	nan	FALSE	..	2	nan	..
..	fig|83333.1.peg.3664	fig|83333.1.peg.2282	b3727	b2308	pstC	hisQ	#N/A	#N/A	..	5.89632	5.99108	10	5.41564	0.258263	10	..	TRUE	FALSE	FALSE	FALSE	FALSE	TRUE	TRUE	..	nan	nan	FALSE	..	0	-0.211664	..
..	fig|83333.1.peg.3664	fig|83333.1.peg.364	b3727	b0367	pstC	tauC	#N/A	#N/A	..	5.68959	5.58432	37	5.43585	0.176702	37	..	TRUE	FALSE	FALSE	FALSE	FALSE	TRUE	TRUE	..	nan	nan	FALSE	..	0	nan	..
..	fig|83333.1.peg.3664	fig|83333.1.peg.2391	b3727	b2423	pstC	cysW	#N/A	#N/A	..	6.50286	6.48607	892	5.05751	0.441677	799	..	TRUE	FALSE	FALSE	FALSE	FALSE	TRUE	TRUE	..	nan	nan	FALSE	..	1	nan	..
..	fig|83333.1.peg.3664	fig|83333.1.peg.1110	b3727	b1125	pstC	potB	#N/A	#N/A	..	5.28825	5.31412	6	5.00765	0.137106	6	..	TRUE	FALSE	FALSE	FALSE	FALSE	TRUE	TRUE	..	nan	nan	FALSE	..	0	nan	..
..	fig|83333.1.peg.3664	fig|83333.1.peg.2392	b3727	b2424	pstC	cysU	#N/A	#N/A	..	4.64572	4.56201	373	4.03048	0.364707	369	..	TRUE	FALSE	FALSE	FALSE	FALSE	TRUE	TRUE	..	nan	nan	FALSE	..	0	nan	..
..	fig|83333.1.peg.3664	fig|83333.1.peg.3663	b3727	b3726	pstC	pstA	#N/A	#N/A	..	5.77789	5.86931	2671	3.13617	0.440166	2287	..	TRUE	FALSE	FALSE	FALSE	FALSE	TRUE	TRUE	..	nan	nan	FALSE	..	0	-0.176952	..
..	fig|83333.1.peg.3664	fig|83333.1.peg.654	b3727	b0653	pstC	gltK	#N/A	#N/A	..	5.5696	5.68924	34	4.90021	0.275527	34	..	TRUE	FALSE	FALSE	FALSE	FALSE	TRUE	TRUE	..	nan	nan	FALSE	..	0	nan	..
..	fig|83333.1.peg.3664	fig|83333.1.peg.842	b3727	b0856	pstC	potH	#N/A	#N/A	..	6.32704	6.35473	7	6.07962	0.150622	7	..	TRUE	FALSE	FALSE	FALSE	FALSE	TRUE	TRUE	..	nan	nan	FALSE	..	0	-0.186202	..
..	fig|83333.1.peg.3664	fig|83333.1.peg.843	b3727	b0857	pstC	potI	#N/A	#N/A	..	6.18398	6.09483	8	6.08813	0.158309	8	..	TRUE	FALSE	FALSE	FALSE	FALSE	TRUE	TRUE	..	nan	nan	FALSE	..	0	-0.186202	..
..	fig|83333.1.peg.3664	fig|83333.1.peg.1429	b3727	b1443	pstC	ydcV	#N/A	#N/A	..	6.92907	6.93331	3	6.9206	0.00599155	3	..	TRUE	FALSE	FALSE	FALSE	FALSE	TRUE	TRUE	..	nan	nan	FALSE	..	0	nan	..
..	fig|83333.1.peg.3664	fig|83333.1.peg.1428	b3727	b1442	pstC	ydcU	#N/A	#N/A	..	6.40478	6.38368	13	6.37083	0.0337067	13	..	TRUE	FALSE	FALSE	FALSE	FALSE	TRUE	TRUE	..	nan	nan	FALSE	..	0	nan	..
..	fig|83333.1.peg.3664	fig|83333.1.peg.847	b3727	b0861	pstC	artM	#N/A	#N/A	..	5.9458	5.9458	1	5.9458	0	1	..	TRUE	FALSE	FALSE	FALSE	FALSE	TRUE	TRUE	..	nan	nan	FALSE	..	0	-0.186202	..
..	fig|83333.1.peg.3664	fig|83333.1.peg.750	b3727	b0764	pstC	modB	#N/A	#N/A	..	5.30998	5.32439	745	4.47686	0.426343	732	..	TRUE	FALSE	FALSE	FALSE	FALSE	TRUE	TRUE	..	nan	nan	FALSE	..	0	nan	..
..	fig|83333.1.peg.3664	fig|83333.1.peg.796	b3727	b0810	pstC	glnP	#N/A	#N/A	..	7.81684	7.58424	7	6.91931	0.541165	7	..	TRUE	FALSE	FALSE	FALSE	FALSE	TRUE	TRUE	..	nan	nan	FALSE	..	0	nan	..
..	fig|83333.1.peg.3664	fig|83333.1.peg.919	b3727	b0934	pstC	ssuC	#N/A	#N/A	..	6.40911	6.48224	180	5.70022	0.417312	178	..	TRUE	FALSE	FALSE	FALSE	FALSE	TRUE	TRUE	..	nan	nan	FALSE	..	-1	nan	..
..	fig|83333.1.peg.3664	fig|83333.1.peg.1109	b3727	b1124	pstC	potC	#N/A	#N/A	..	6.86494	6.9431	3	6.70861	0.11054	3	..	TRUE	FALSE	FALSE	FALSE	FALSE	TRUE	TRUE	..	nan	nan	FALSE	..	0	nan	..
..	fig|83333.1.peg.3667	fig|83333.1.peg.2703	b3730	b2747	glmU	ispD	EC:2.3.1.157#EC:2.7.7.23	EC:2.7.7.60	..	6.01289	6.10989	5	5.8674	0.118795	5	..	TRUE	FALSE	FALSE	FALSE	FALSE	TRUE	TRUE	..	nan	nan	TRUE	..	1	0.578334	..
..	fig|83333.1.peg.3667	fig|83333.1.peg.903	b3730	b0918	glmU	kdsB	EC:2.3.1.157#EC:2.7.7.23	EC:2.7.7.38	..	6.31788	6.22891	53	5.1811	0.422311	53	..	TRUE	FALSE	FALSE	FALSE	FALSE	TRUE	TRUE	..	nan	nan	TRUE	..	1	0.437527	..
..	fig|83333.1.peg.3667	fig|83333.1.peg.3718	b3730	b3789	glmU	rffH	EC:2.3.1.157#EC:2.7.7.23	EC:2.7.7.24	..	5.509	5.65373	106	4.15914	0.367097	105	..	TRUE	FALSE	FALSE	FALSE	FALSE	TRUE	TRUE	..	nan	nan	TRUE	..	1	-0.316837	..
..	fig|83333.1.peg.3667	fig|83333.1.peg.1223	b3730	b1236	glmU	galU	EC:2.3.1.157#EC:2.7.7.23	EC:2.7.7.9	..	5.78548	5.66622	353	4.04379	0.560277	352	..	TRUE	FALSE	FALSE	FALSE	FALSE	TRUE	TRUE	..	nan	nan	TRUE	..	1	-0.195172	..
..	fig|83333.1.peg.3667	fig|83333.1.peg.3364	b3730	b3430	glmU	glgC	EC:2.3.1.157#EC:2.7.7.23	EC:2.7.7.27	..	6.41456	6.6313	46	4.67807	0.532022	46	..	TRUE	FALSE	FALSE	FALSE	FALSE	TRUE	TRUE	..	nan	nan	TRUE	..	0	0	..
..	fig|83333.1.peg.3667	fig|83333.1.peg.3119	b3730	b3176	glmU	glmM	EC:2.3.1.157#EC:2.7.7.23	EC:5.4.2.10	..	5.74378	5.74378	1	5.74378	0	1	..	TRUE	FALSE	FALSE	FALSE	FALSE	TRUE	TRUE	..	nan	nan	TRUE	..	1	0.400383	..
..	fig|83333.1.peg.3667	fig|83333.1.peg.181	b3730	b0181	glmU	lpxA	EC:2.3.1.157#EC:2.7.7.23	EC:2.3.1.129	..	4.78208	4.83589	1154	3.8286	0.267424	1147	..	TRUE	FALSE	FALSE	FALSE	FALSE	TRUE	TRUE	..	nan	nan	TRUE	..	2	0.437527	..
..	fig|83333.1.peg.3667	fig|83333.1.peg.455	b3730	b0459	glmU	maa	EC:2.3.1.157#EC:2.7.7.23	EC:2.3.1.79	..	4.09471	4.12082	745	3.09376	0.227104	732	..	TRUE	FALSE	FALSE	FALSE	FALSE	TRUE	TRUE	..	nan	nan	TRUE	..	2	nan	..
..	fig|83333.1.peg.3667	fig|83333.1.peg.2018	b3730	b2042	glmU	galF	EC:2.3.1.157#EC:2.7.7.23	EC:2.7.7.9	..	5.89282	5.91181	359	4.87456	0.270006	358	..	TRUE	FALSE	FALSE	FALSE	FALSE	TRUE	TRUE	..	nan	nan	TRUE	..	nan	nan	..
..	fig|83333.1.peg.3667	fig|83333.1.peg.2015	b3730	b2039	glmU	rfbA	EC:2.3.1.157#EC:2.7.7.23	EC:2.7.7.24	..	5.26751	5.34583	111	3.98449	0.383634	110	..	TRUE	FALSE	FALSE	FALSE	FALSE	TRUE	TRUE	..	nan	nan	TRUE	..	1	-0.316837	..
..	fig|83333.1.peg.3667	fig|83333.1.peg.179	b3730	b0179	glmU	lpxD	EC:2.3.1.157#EC:2.7.7.23	#N/A	..	5.08772	5.03555	25	4.76933	0.243338	25	..	TRUE	FALSE	FALSE	FALSE	FALSE	TRUE	TRUE	..	nan	nan	TRUE	..	0	0.437527	..
..	fig|83333.1.peg.3667	fig|83333.1.peg.166	b3730	b0166	glmU	dapD	EC:2.3.1.157#EC:2.7.7.23	EC:2.3.1.117	..	5.31124	5.36423	36	4.99401	0.0979546	36	..	TRUE	FALSE	FALSE	FALSE	FALSE	TRUE	TRUE	..	nan	nan	TRUE	..	0	0.349192	..
..	fig|83333.1.peg.3662	fig|83333.1.peg.3474	b3725	b3541	pstB	dppD	EC:3.6.3.27	#N/A	..	5.68494	5.79845	2	5.57144	0.113505	2	..	TRUE	FALSE	FALSE	FALSE	FALSE	TRUE	TRUE	..	nan	nan	FALSE	..	1	nan	..
..	fig|83333.1.peg.3662	fig|83333.1.peg.3473	b3725	b3540	pstB	dppF	EC:3.6.3.27	#N/A	..	3.76367	3.76491	2	3.76243	0.00124	2	..	TRUE	FALSE	FALSE	FALSE	FALSE	TRUE	TRUE	..	nan	nan	FALSE	..	0	nan	..
..	fig|83333.1.peg.3662	fig|83333.1.peg.1234	b3725	b1247	pstB	oppF	EC:3.6.3.27	#N/A	..	4.38721	4.59068	2	4.18375	0.203465	2	..	TRUE	FALSE	FALSE	FALSE	FALSE	TRUE	TRUE	..	nan	nan	FALSE	..	0	-0.247209	..
..	fig|83333.1.peg.3662	fig|83333.1.peg.1233	b3725	b1246	pstB	0	EC:3.6.3.27	#N/A	..	5.20962	5.2099	2	5.20933	0.000285	2	..	TRUE	FALSE	FALSE	FALSE	FALSE	TRUE	TRUE	..	nan	nan	FALSE	..	2	-0.247209	..
..	fig|83333.1.peg.3662	fig|83333.1.peg.1471	b3725	b1484	pstB	ddpD	EC:3.6.3.27	#N/A	..	4.186	4.22462	2	4.14739	0.038615	2	..	TRUE	FALSE	FALSE	FALSE	FALSE	TRUE	TRUE	..	nan	nan	FALSE	..	2	-0.228089	..
..	fig|83333.1.peg.3662	fig|83333.1.peg.1470	b3725	b1483	pstB	ddpF	EC:3.6.3.27	#N/A	..	4.86237	4.92899	2	4.79575	0.06662	2	..	TRUE	FALSE	FALSE	FALSE	FALSE	TRUE	TRUE	..	nan	nan	FALSE	..	1	-0.228089	..
..	fig|83333.1.peg.3662	fig|83333.1.peg.872	b3725	b0887	pstB	cydD	EC:3.6.3.27	#N/A	..	1.39233	1.39281	3	1.39137	0.000678823	3	..	TRUE	FALSE	FALSE	FALSE	FALSE	TRUE	TRUE	..	nan	nan	FALSE	..	0	-0.20918	..
..	fig|83333.1.peg.3662	fig|83333.1.peg.871	b3725	b0886	pstB	cydC	EC:3.6.3.27	#N/A	..	1.22797	1.22797	2	1.22797	0	2	..	TRUE	FALSE	FALSE	FALSE	FALSE	TRUE	TRUE	..	nan	nan	FALSE	..	0	-0.20918	..
..	fig|83333.1.peg.3825	fig|83333.1.peg.3498	b3904	b3564	rhaB	xylB	EC:2.7.1.5	EC:2.7.1.17	..	5.31191	5.36502	22	4.92713	0.147416	22	..	TRUE	FALSE	FALSE	FALSE	FALSE	TRUE	TRUE	..	nan	nan	FALSE	..	0	nan	..
..	fig|83333.1.peg.3825	fig|83333.1.peg.3824	b3904	b3903	rhaB	rhaA	EC:2.7.1.5	EC:5.3.1.14	..	1.28952	1.28952	1	1.28952	0	1	..	TRUE	FALSE	FALSE	FALSE	FALSE	TRUE	TRUE	..	nan	nan	FALSE	..	-1	nan	..
..	fig|83333.1.peg.3825	fig|83333.1.peg.3845	b3904	b3926	rhaB	glpK	EC:2.7.1.5	EC:2.7.1.30	..	6.0431	6.04476	2	6.04145	0.001655	2	..	TRUE	FALSE	FALSE	FALSE	FALSE	TRUE	TRUE	..	nan	nan	FALSE	..	0	nan	..
..	fig|83333.1.peg.3825	fig|83333.1.peg.2759	b3904	b2803	rhaB	fucK	EC:2.7.1.5	EC:2.7.1.51	..	3.97232	3.99845	41	3.48024	0.145879	40	..	TRUE	FALSE	FALSE	FALSE	FALSE	TRUE	TRUE	..	nan	nan	FALSE	..	0	nan	..
..	fig|83333.1.peg.3663	fig|83333.1.peg.2282	b3726	b2308	pstA	hisQ	#N/A	#N/A	..	5.67986	5.70636	5	5.57387	0.052996	5	..	TRUE	FALSE	FALSE	FALSE	FALSE	TRUE	TRUE	..	nan	nan	FALSE	..	0	-0.211664	..
..	fig|83333.1.peg.3663	fig|83333.1.peg.199	b3726	b0198	pstA	metI	#N/A	#N/A	..	5.32559	5.31232	1547	4.6408	0.292877	1421	..	TRUE	FALSE	FALSE	FALSE	FALSE	TRUE	TRUE	..	nan	nan	FALSE	..	2	nan	..
..	fig|83333.1.peg.3663	fig|83333.1.peg.3664	b3726	b3727	pstA	pstC	#N/A	#N/A	..	4.7502	5.00827	43	3.22983	0.562226	41	..	TRUE	FALSE	FALSE	FALSE	FALSE	TRUE	TRUE	..	nan	nan	FALSE	..	0	-0.176952	..
..	fig|83333.1.peg.3663	fig|83333.1.peg.364	b3726	b0367	pstA	tauC	#N/A	#N/A	..	6.41841	6.41271	96	5.15775	0.329394	96	..	TRUE	FALSE	FALSE	FALSE	FALSE	TRUE	TRUE	..	nan	nan	FALSE	..	0	nan	..
..	fig|83333.1.peg.3663	fig|83333.1.peg.2391	b3726	b2423	pstA	cysW	#N/A	#N/A	..	6.23446	6.25026	395	2.64436	0.325602	388	..	TRUE	FALSE	FALSE	FALSE	FALSE	TRUE	TRUE	..	nan	nan	FALSE	..	1	nan	..
..	fig|83333.1.peg.3663	fig|83333.1.peg.2392	b3726	b2424	pstA	cysU	#N/A	#N/A	..	4.89871	4.91341	149	1.45545	0.480594	144	..	TRUE	FALSE	FALSE	FALSE	FALSE	TRUE	TRUE	..	nan	nan	FALSE	..	0	nan	..
..	fig|83333.1.peg.3663	fig|83333.1.peg.1110	b3726	b1125	pstA	potB	#N/A	#N/A	..	4.53405	4.53405	1	4.53405	0	1	..	TRUE	FALSE	FALSE	FALSE	FALSE	TRUE	TRUE	..	nan	nan	FALSE	..	0	nan	..
..	fig|83333.1.peg.3663	fig|83333.1.peg.842	b3726	b0856	pstA	potH	#N/A	#N/A	..	6.06953	6.55741	2	5.58165	0.48788	2	..	TRUE	FALSE	FALSE	FALSE	FALSE	TRUE	TRUE	..	nan	nan	FALSE	..	0	-0.186202	..
..	fig|83333.1.peg.3663	fig|83333.1.peg.843	b3726	b0857	pstA	potI	#N/A	#N/A	..	6.80056	7.03796	51	4.58434	0.529704	50	..	TRUE	FALSE	FALSE	FALSE	FALSE	TRUE	TRUE	..	nan	nan	FALSE	..	0	-0.186202	..
..	fig|83333.1.peg.3663	fig|83333.1.peg.1429	b3726	b1443	pstA	ydcV	#N/A	#N/A	..	6.4607	6.51566	37	5.14528	0.259635	36	..	TRUE	FALSE	FALSE	FALSE	FALSE	TRUE	TRUE	..	nan	nan	FALSE	..	0	nan	..
..	fig|83333.1.peg.3663	fig|83333.1.peg.1428	b3726	b1442	pstA	ydcU	#N/A	#N/A	..	5.74833	6.11952	2	5.37713	0.371195	2	..	TRUE	FALSE	FALSE	FALSE	FALSE	TRUE	TRUE	..	nan	nan	FALSE	..	0	nan	..
..	fig|83333.1.peg.3663	fig|83333.1.peg.847	b3726	b0861	pstA	artM	#N/A	#N/A	..	6.10643	6.26707	2	5.9458	0.160635	2	..	TRUE	FALSE	FALSE	FALSE	FALSE	TRUE	TRUE	..	nan	nan	FALSE	..	0	-0.186202	..
..	fig|83333.1.peg.3663	fig|83333.1.peg.750	b3726	b0764	pstA	modB	#N/A	#N/A	..	6.32053	6.26819	691	3.67826	0.555594	682	..	TRUE	FALSE	FALSE	FALSE	FALSE	TRUE	TRUE	..	nan	nan	FALSE	..	0	nan	..
..	fig|83333.1.peg.3663	fig|83333.1.peg.796	b3726	b0810	pstA	glnP	#N/A	#N/A	..	7.66367	7.65765	5	7.64563	0.0130363	5	..	TRUE	FALSE	FALSE	FALSE	FALSE	TRUE	TRUE	..	nan	nan	FALSE	..	0	nan	..
..	fig|83333.1.peg.3663	fig|83333.1.peg.919	b3726	b0934	pstA	ssuC	#N/A	#N/A	..	7.00838	7.28754	183	6.14411	0.435544	183	..	TRUE	FALSE	FALSE	FALSE	FALSE	TRUE	TRUE	..	nan	nan	FALSE	..	-1	nan	..
..	fig|83333.1.peg.3663	fig|83333.1.peg.1109	b3726	b1124	pstA	potC	#N/A	#N/A	..	6.75505	6.77482	63	5.09366	0.23375	62	..	TRUE	FALSE	FALSE	FALSE	FALSE	TRUE	TRUE	..	nan	nan	FALSE	..	0	nan	..
..	fig|83333.1.peg.3821	fig|83333.1.peg.2384	b3900	b2416	frvA	ptsI	#N/A	EC:2.7.3.9	..	2.76508	2.74807	54	2.60446	0.116298	54	..	TRUE	FALSE	FALSE	FALSE	FALSE	TRUE	TRUE	..	nan	nan	FALSE	..	1	nan	..
..	fig|83333.1.peg.3821	fig|83333.1.peg.2383	b3900	b2415	frvA	ptsH	#N/A	#N/A	..	2.04985	1.92909	417	1.50216	0.247877	416	..	TRUE	FALSE	FALSE	FALSE	FALSE	TRUE	TRUE	..	nan	nan	FALSE	..	2	nan	..
..	fig|83333.1.peg.3821	fig|83333.1.peg.3820	b3900	b3899	frvA	frvB	#N/A	EC:2.7.1.69	..	3.14855	3.14478	948	2.61004	0.282198	874	..	TRUE	FALSE	FALSE	FALSE	FALSE	TRUE	TRUE	..	nan	nan	FALSE	..	nan	nan	..
..	fig|83333.1.peg.3821	fig|83333.1.peg.2069	b3900	b2094	frvA	gatA	#N/A	#N/A	..	2.38209	2.36516	318	1.95889	0.232012	281	..	TRUE	FALSE	FALSE	FALSE	FALSE	TRUE	TRUE	..	nan	nan	FALSE	..	1.5	nan	..
..	fig|83333.1.peg.3821	fig|83333.1.peg.2144	b3900	b2169	frvA	fruB	#N/A	#N/A	..	0.880282	0.54222	443	0	0.83081	442	..	TRUE	FALSE	FALSE	FALSE	FALSE	TRUE	TRUE	..	nan	nan	FALSE	..	1	nan	..
..	fig|83333.1.peg.3821	fig|83333.1.peg.2142	b3900	b2167	frvA	fruA	#N/A	EC:2.7.1.69	..	2.48043	2.43082	5	2.42418	0.0931516	5	..	TRUE	FALSE	FALSE	FALSE	FALSE	TRUE	TRUE	..	nan	nan	FALSE	..	0	nan	..
..	fig|83333.1.peg.3820	fig|83333.1.peg.3821	b3899	b3900	frvB	frvA	EC:2.7.1.69	#N/A	..	3.03637	2.95344	1138	2.19183	0.405137	949	..	TRUE	FALSE	FALSE	FALSE	FALSE	TRUE	TRUE	..	nan	nan	FALSE	..	nan	nan	..
..	fig|83333.1.peg.3820	fig|83333.1.peg.2069	b3899	b2094	frvB	gatA	EC:2.7.1.69	#N/A	..	2.45707	2.38987	194	2.03607	0.189001	190	..	TRUE	FALSE	FALSE	FALSE	FALSE	TRUE	TRUE	..	nan	nan	FALSE	..	1.5	nan	..
..	fig|83333.1.peg.3820	fig|83333.1.peg.2144	b3899	b2169	frvB	fruB	EC:2.7.1.69	#N/A	..	2.92535	2.92535	1	2.92535	0	1	..	TRUE	FALSE	FALSE	FALSE	FALSE	TRUE	TRUE	..	nan	nan	FALSE	..	1	nan	..
..	fig|83333.1.peg.3820	fig|83333.1.peg.1801	b3899	b1818	frvB	manY	EC:2.7.1.69	#N/A	..	0.602462	0.73157	35	0.34046	0.227728	33	..	TRUE	FALSE	FALSE	FALSE	FALSE	TRUE	TRUE	..	nan	nan	FALSE	..	0	nan	..
..	fig|83333.1.peg.3820	fig|83333.1.peg.2142	b3899	b2167	frvB	fruA	EC:2.7.1.69	EC:2.7.1.69	..	0.679668	0.44904	471	0	0.602861	471	..	TRUE	FALSE	FALSE	FALSE	FALSE	TRUE	TRUE	..	nan	nan	FALSE	..	0	nan	..
..	fig|83333.1.peg.3820	fig|83333.1.peg.1800	b3899	b1817	frvB	manX	EC:2.7.1.69	EC:2.7.1.69	..	1.19496	1.19496	1	1.19496	0	1	..	TRUE	FALSE	FALSE	FALSE	FALSE	TRUE	TRUE	..	nan	nan	FALSE	..	0	nan	..
..	fig|83333.1.peg.461	fig|83333.1.peg.2213	b0465	b2240	kefA	glpT	#N/A	#N/A	..	2.49891	2.50095	2	2.49687	0.00204	2	..	TRUE	FALSE	FALSE	FALSE	FALSE	TRUE	TRUE	..	nan	nan	FALSE	..	0	nan	..
..	fig|83333.1.peg.461	fig|83333.1.peg.3603	b0465	b3666	kefA	uhpT	#N/A	#N/A	..	1.51849	1.52069	2	1.51629	0.0022	2	..	TRUE	FALSE	FALSE	FALSE	FALSE	TRUE	TRUE	..	nan	nan	FALSE	..	0	nan	..
..	fig|83333.1.peg.465	fig|83333.1.peg.1231	b0469	b1244	apt	oppB	EC:2.4.2.7	#N/A	..	4.41255	4.41255	1	4.41255	0	1	..	TRUE	FALSE	FALSE	FALSE	FALSE	TRUE	TRUE	..	nan	nan	FALSE	..	0	-0.247209	..
..	fig|83333.1.peg.465	fig|83333.1.peg.1473	b0469	b1486	apt	ddpB	EC:2.4.2.7	#N/A	..	3.72729	3.72729	1	3.72729	0	1	..	TRUE	FALSE	FALSE	FALSE	FALSE	TRUE	TRUE	..	nan	nan	FALSE	..	0	-0.228089	..
..	fig|83333.1.peg.465	fig|83333.1.peg.3476	b0469	b3543	apt	dppB	EC:2.4.2.7	#N/A	..	3.71928	3.71928	1	3.71928	0	1	..	TRUE	FALSE	FALSE	FALSE	FALSE	TRUE	TRUE	..	nan	nan	FALSE	..	2	nan	..
..	fig|83333.1.peg.465	fig|83333.1.peg.3578	b0469	b3642	apt	pyrE	EC:2.4.2.7	EC:2.4.2.10	..	5.39682	5.2662	218	3.91544	0.487598	195	..	TRUE	FALSE	FALSE	FALSE	FALSE	TRUE	TRUE	..	nan	nan	FALSE	..	1	0.356143	..
..	fig|83333.1.peg.465	fig|83333.1.peg.233	b0469	b0238	apt	gpt	EC:2.4.2.7	EC:2.4.2.22	..	2.13829	2.03571	22	1.71493	0.347276	22	..	TRUE	FALSE	FALSE	FALSE	FALSE	TRUE	TRUE	..	nan	nan	FALSE	..	0	-0.203248	..
..	fig|83333.1.peg.3829	fig|83333.1.peg.1642	b3908	b1656	0	sodB	#N/A	EC:1.15.1.1	..	2.25734	2.20549	1601	1.77593	0.224302	1348	..	TRUE	FALSE	FALSE	FALSE	FALSE	TRUE	TRUE	..	nan	nan	FALSE	..	2	nan	..
..	fig|83333.1.peg.2797	fig|83333.1.peg.2315	b2844	b2342	yqeF	fadI	EC:2.3.1.9	EC:2.3.1.16	..	3.41144	3.55431	6881	0	0.907828	2156	..	TRUE	FALSE	FALSE	FALSE	FALSE	TRUE	TRUE	..	nan	nan	FALSE	..	0	nan	..
..	fig|83333.1.peg.2797	fig|83333.1.peg.2199	b2844	b2224	yqeF	atoB	EC:2.3.1.9	EC:2.3.1.9	..	2.25488	2.31663	6855	0	0.624946	2155	..	TRUE	FALSE	FALSE	FALSE	FALSE	TRUE	TRUE	..	nan	nan	FALSE	..	0	nan	..
..	fig|83333.1.peg.2797	fig|83333.1.peg.3771	b2844	b3845	yqeF	fadA	EC:2.3.1.9	EC:2.3.1.16	..	2.47365	2.53021	6882	0.00279	0.735692	2157	..	TRUE	FALSE	FALSE	FALSE	FALSE	TRUE	TRUE	..	nan	nan	FALSE	..	-1	nan	..
..	fig|83333.1.peg.3275	fig|83333.1.peg.3276	b3341	b3342	rpsG	rpsL	#N/A	#N/A	..	1.16822	1.16822	1	1.16822	0	1	..	TRUE	FALSE	FALSE	FALSE	FALSE	TRUE	TRUE	..	nan	nan	TRUE	..	nan	nan	..
..	fig|83333.1.peg.3673	fig|83333.1.peg.846	b3736	b0860	atpF	artJ	#N/A	#N/A	..	4.95134	4.95134	1	4.95134	0	1	..	TRUE	FALSE	FALSE	FALSE	FALSE	TRUE	TRUE	..	nan	nan	FALSE	..	0	-0.186202	..
..	fig|83333.1.peg.3673	fig|83333.1.peg.3672	b3736	b3735	atpF	atpH	#N/A	#N/A	..	4.5114	4.77905	2	4.24374	0.267655	2	..	TRUE	FALSE	FALSE	FALSE	FALSE	TRUE	TRUE	..	nan	nan	FALSE	..	2	0.199606	..
..	fig|83333.1.peg.3835	fig|83333.1.peg.2070	b3916	b2095	pfkA	gatZ	EC:2.7.1.11	#N/A	..	1.80009	1.80009	1	1.80009	0	1	..	TRUE	FALSE	FALSE	FALSE	FALSE	TRUE	TRUE	..	nan	nan	FALSE	..	0	nan	..
..	fig|83333.1.peg.3835	fig|83333.1.peg.3077	b3916	b3132	pfkA	kbaZ	EC:2.7.1.11	#N/A	..	1.55	1.55	1	1.55	0	1	..	TRUE	FALSE	FALSE	FALSE	FALSE	TRUE	TRUE	..	nan	nan	FALSE	..	1	nan	..
..	fig|83333.1.peg.3835	fig|83333.1.peg.3803	b3916	b3883	pfkA	yihV	EC:2.7.1.11	#N/A	..	4.2423	4.25633	3	4.14554	0.0739413	3	..	TRUE	FALSE	FALSE	FALSE	FALSE	TRUE	TRUE	..	nan	nan	FALSE	..	nan	nan	..
..	fig|83333.1.peg.3835	fig|83333.1.peg.3690	b3916	b3752	pfkA	rbsK	EC:2.7.1.11	EC:2.7.1.15	..	3.90114	3.84608	3	3.81974	0.0970844	3	..	TRUE	FALSE	FALSE	FALSE	FALSE	TRUE	TRUE	..	nan	nan	FALSE	..	1	nan	..
..	fig|83333.1.peg.3835	fig|83333.1.peg.2143	b3916	b2168	pfkA	fruK	EC:2.7.1.11	EC:2.7.1.56	..	5.02107	4.96356	3	4.87428	0.148994	3	..	TRUE	FALSE	FALSE	FALSE	FALSE	TRUE	TRUE	..	nan	nan	FALSE	..	1	nan	..
..	fig|83333.1.peg.3671	fig|83333.1.peg.3669	b3734	b3732	atpA	atpD	#N/A	#N/A	..	5.79581	5.77644	2122	5.19917	0.229726	2069	..	TRUE	FALSE	FALSE	FALSE	FALSE	TRUE	TRUE	..	nan	nan	FALSE	..	1	0.199606	..
..	fig|83333.1.peg.3671	fig|83333.1.peg.3673	b3734	b3736	atpA	atpF	#N/A	#N/A	..	2.67688	2.67688	1	2.67688	0	1	..	TRUE	FALSE	FALSE	FALSE	FALSE	TRUE	TRUE	..	nan	nan	FALSE	..	0	0.199606	..
..	fig|83333.1.peg.3671	fig|83333.1.peg.3672	b3734	b3735	atpA	atpH	#N/A	#N/A	..	3.60332	3.73628	5	3.17737	0.385128	3	..	TRUE	FALSE	FALSE	FALSE	FALSE	TRUE	TRUE	..	nan	nan	FALSE	..	2	0.199606	..
..	fig|83333.1.peg.3672	fig|83333.1.peg.3673	b3735	b3736	atpH	atpF	#N/A	#N/A	..	3.07744	3.13807	20	2.68746	0.166737	20	..	TRUE	FALSE	FALSE	FALSE	FALSE	TRUE	TRUE	..	nan	nan	FALSE	..	0	0.199606	..
..	fig|83333.1.peg.455	fig|83333.1.peg.181	b0459	b0181	maa	lpxA	EC:2.3.1.79	EC:2.3.1.129	..	4.52895	4.52895	2	4.52895	0	2	..	TRUE	FALSE	FALSE	FALSE	FALSE	TRUE	TRUE	..	nan	nan	FALSE	..	2	0.437527	..
..	fig|83333.1.peg.3838	fig|83333.1.peg.2695	b3919	b2739	tpiA	ygbM	EC:5.3.1.1	EC:5.3.1.22	..	3.74427	3.74427	2	3.74427	0	2	..	TRUE	FALSE	FALSE	FALSE	FALSE	TRUE	TRUE	..	nan	nan	FALSE	..	nan	nan	..
..	fig|83333.1.peg.3838	fig|83333.1.peg.504	b3919	b0508	tpiA	hyi	EC:5.3.1.1	EC:5.3.1.22	..	3.80928	3.80928	1	3.80928	0	1	..	TRUE	FALSE	FALSE	FALSE	FALSE	TRUE	TRUE	..	nan	nan	FALSE	..	2	0	..
..	fig|83333.1.peg.3838	fig|83333.1.peg.2877	b3919	b2926	tpiA	pgk	EC:5.3.1.1	EC:2.7.2.3	..	1.83646	1.80586	15	1.57329	0.21089	15	..	TRUE	FALSE	FALSE	FALSE	FALSE	TRUE	TRUE	..	nan	nan	FALSE	..	2	0.220807	..
..	fig|83333.1.peg.92	fig|83333.1.peg.87	b0091	b0086	murC	murF	EC:6.3.2.8	EC:6.3.2.10	..	4.85124	4.8569	18	4.78996	0.0330341	18	..	TRUE	FALSE	FALSE	FALSE	FALSE	TRUE	TRUE	..	nan	nan	TRUE	..	1	0.452509	..
..	fig|83333.1.peg.92	fig|83333.1.peg.378	b0091	b0381	murC	ddlA	EC:6.3.2.8	EC:6.3.2.4	..	3.54537	3.52675	36	2.81257	0.150771	36	..	TRUE	FALSE	FALSE	FALSE	FALSE	TRUE	TRUE	..	nan	nan	TRUE	..	0	0.452509	..
..	fig|83333.1.peg.92	fig|83333.1.peg.86	b0091	b0085	murC	murE	EC:6.3.2.8	EC:6.3.2.13	..	5.88439	5.82542	73	5.49084	0.250883	73	..	TRUE	FALSE	FALSE	FALSE	FALSE	TRUE	TRUE	..	nan	nan	TRUE	..	1	0.452509	..
..	fig|83333.1.peg.92	fig|83333.1.peg.3888	b0091	b3972	murC	murB	EC:6.3.2.8	#N/A	..	4.77024	4.65472	11	4.47476	0.429455	11	..	TRUE	FALSE	FALSE	FALSE	FALSE	TRUE	TRUE	..	nan	nan	TRUE	..	1	0.452509	..
..	fig|83333.1.peg.92	fig|83333.1.peg.89	b0091	b0088	murC	murD	EC:6.3.2.8	EC:6.3.2.9	..	5.27154	5.27155	2	5.27154	5e-06	2	..	TRUE	FALSE	FALSE	FALSE	FALSE	TRUE	TRUE	..	nan	nan	TRUE	..	2	0.452509	..
..	fig|83333.1.peg.92	fig|83333.1.peg.91	b0091	b0090	murC	murG	EC:6.3.2.8	EC:2.4.1.227	..	3.27172	3.27172	3	3.27172	0	3	..	TRUE	FALSE	FALSE	FALSE	FALSE	TRUE	TRUE	..	nan	nan	TRUE	..	0	0.452509	..
..	fig|83333.1.peg.92	fig|83333.1.peg.93	b0091	b0092	murC	ddlB	EC:6.3.2.8	EC:6.3.2.4	..	2.08121	2.03887	36	1.36313	0.165345	36	..	TRUE	FALSE	FALSE	FALSE	FALSE	TRUE	TRUE	..	nan	nan	TRUE	..	2	0.452509	..
..	fig|83333.1.peg.93	fig|83333.1.peg.378	b0092	b0381	ddlB	ddlA	EC:6.3.2.4	EC:6.3.2.4	..	2.63131	2.61435	1962	0	1.13054	1871	..	TRUE	FALSE	FALSE	FALSE	FALSE	TRUE	TRUE	..	nan	nan	TRUE	..	0	0.452509	..
..	fig|83333.1.peg.93	fig|83333.1.peg.86	b0092	b0085	ddlB	murE	EC:6.3.2.4	EC:6.3.2.13	..	6.4822	6.49298	5	6.46602	0.0132076	5	..	TRUE	FALSE	FALSE	FALSE	FALSE	TRUE	TRUE	..	nan	nan	TRUE	..	1	0.452509	..
..	fig|83333.1.peg.93	fig|83333.1.peg.3888	b0092	b3972	ddlB	murB	EC:6.3.2.4	#N/A	..	4.50896	4.70744	2	4.31049	0.198475	2	..	TRUE	FALSE	FALSE	FALSE	FALSE	TRUE	TRUE	..	nan	nan	TRUE	..	1	0.452509	..
..	fig|83333.1.peg.93	fig|83333.1.peg.519	b0092	b0522	ddlB	purK	EC:6.3.2.4	EC:6.3.4.18	..	7.25391	7.26349	7	7.2325	0.0148724	7	..	TRUE	FALSE	FALSE	FALSE	FALSE	TRUE	TRUE	..	nan	nan	TRUE	..	1	0.343038	..
..	fig|83333.1.peg.93	fig|83333.1.peg.92	b0092	b0091	ddlB	murC	EC:6.3.2.4	EC:6.3.2.8	..	3.46404	3.59474	33	3.23747	0.167182	33	..	TRUE	FALSE	FALSE	FALSE	FALSE	TRUE	TRUE	..	nan	nan	TRUE	..	2	0.452509	..
..	fig|83333.1.peg.2865	fig|83333.1.peg.3369	b2914	b3437	rpiA	gntK	EC:5.3.1.6	EC:2.7.1.12	..	2.39037	2.39037	2	2.39037	0	2	..	TRUE	FALSE	FALSE	FALSE	FALSE	TRUE	TRUE	..	nan	nan	FALSE	..	2	-0.182102	..
..	fig|83333.1.peg.2865	fig|83333.1.peg.3325	b2914	b3390	rpiA	aroK	EC:5.3.1.6	EC:2.7.1.71	..	4.50074	4.50074	2	4.50074	0	2	..	TRUE	FALSE	FALSE	FALSE	FALSE	TRUE	TRUE	..	nan	nan	FALSE	..	-1	0.349204	..
..	fig|83333.1.peg.2865	fig|83333.1.peg.4178	b2914	b4268	rpiA	idnK	EC:5.3.1.6	EC:2.7.1.12	..	2.14475	2.14475	2	2.14475	0	2	..	TRUE	FALSE	FALSE	FALSE	FALSE	TRUE	TRUE	..	nan	nan	FALSE	..	2	-0.182102	..
..	fig|83333.1.peg.3775	fig|83333.1.peg.1353	b3849	b1363	trkH	trkG	#N/A	#N/A	..	2.67015	2.71855	1591	1.77368	0.53208	1321	..	TRUE	FALSE	FALSE	FALSE	FALSE	TRUE	TRUE	..	nan	nan	FALSE	..	0	0.176952	..
..	fig|83333.1.peg.3771	fig|83333.1.peg.2315	b3845	b2342	fadA	fadI	EC:2.3.1.16	EC:2.3.1.16	..	3.43543	3.57343	7197	0	0.899692	2159	..	TRUE	FALSE	FALSE	FALSE	FALSE	TRUE	TRUE	..	nan	nan	FALSE	..	0	nan	..
..	fig|83333.1.peg.3771	fig|83333.1.peg.2797	b3845	b2844	fadA	yqeF	EC:2.3.1.16	EC:2.3.1.9	..	2.70822	2.86769	7189	0	0.860005	2158	..	TRUE	FALSE	FALSE	FALSE	FALSE	TRUE	TRUE	..	nan	nan	FALSE	..	nan	nan	..
..	fig|83333.1.peg.3771	fig|83333.1.peg.2199	b3845	b2224	fadA	atoB	EC:2.3.1.16	EC:2.3.1.9	..	2.28286	2.34312	7188	0	0.630513	2158	..	TRUE	FALSE	FALSE	FALSE	FALSE	TRUE	TRUE	..	nan	nan	FALSE	..	0	nan	..
..	fig|83333.1.peg.3772	fig|83333.1.peg.37	b3846	b0036	fadB	caiD	EC:1.1.1.35#EC:4.2.1.17#EC:5.1.2.3#EC:5.3.3.8	#N/A	..	3.95823	3.91862	7843	1.1421	0.718203	1580	..	TRUE	FALSE	FALSE	FALSE	FALSE	TRUE	TRUE	..	nan	nan	FALSE	..	0	nan	..
..	fig|83333.1.peg.3772	fig|83333.1.peg.2870	b3846	b2919	fadB	scpB	EC:1.1.1.35#EC:4.2.1.17#EC:5.1.2.3#EC:5.3.3.8	EC:4.1.1.41	..	4.58546	4.36298	6470	1.16393	0.757472	1515	..	TRUE	FALSE	FALSE	FALSE	FALSE	TRUE	TRUE	..	nan	nan	FALSE	..	1	-0.195172	..
..	fig|83333.1.peg.3772	fig|83333.1.peg.2236	b3846	b2262	fadB	menB	EC:1.1.1.35#EC:4.2.1.17#EC:5.1.2.3#EC:5.3.3.8	EC:4.1.3.36	..	3.98356	3.98182	2448	1.77814	0.4521	773	..	TRUE	FALSE	FALSE	FALSE	FALSE	TRUE	TRUE	..	nan	nan	FALSE	..	2	nan	..
..	fig|83333.1.peg.3772	fig|83333.1.peg.2314	b3846	b2341	fadB	fadJ	EC:1.1.1.35#EC:4.2.1.17#EC:5.1.2.3#EC:5.3.3.8	EC:1.1.1.35#EC:4.2.1.17#EC:5.1.2.3	..	2.66865	3.10721	2034	0	1.06767	1157	..	TRUE	FALSE	FALSE	FALSE	FALSE	TRUE	TRUE	..	nan	nan	FALSE	..	0	nan	..
..	fig|83333.1.peg.3772	fig|83333.1.peg.2315	b3846	b2342	fadB	fadI	EC:1.1.1.35#EC:4.2.1.17#EC:5.1.2.3#EC:5.3.3.8	EC:2.3.1.16	..	4.12706	4.12706	1	4.12706	0	1	..	TRUE	FALSE	FALSE	FALSE	FALSE	TRUE	TRUE	..	nan	nan	FALSE	..	0	nan	..
..	fig|83333.1.peg.3772	fig|83333.1.peg.2199	b3846	b2224	fadB	atoB	EC:1.1.1.35#EC:4.2.1.17#EC:5.1.2.3#EC:5.3.3.8	EC:2.3.1.9	..	3.01773	3.01773	1	3.01773	0	1	..	TRUE	FALSE	FALSE	FALSE	FALSE	TRUE	TRUE	..	nan	nan	FALSE	..	0	nan	..
..	fig|83333.1.peg.3772	fig|83333.1.peg.2797	b3846	b2844	fadB	yqeF	EC:1.1.1.35#EC:4.2.1.17#EC:5.1.2.3#EC:5.3.3.8	EC:2.3.1.9	..	3.51577	3.51577	1	3.51577	0	1	..	TRUE	FALSE	FALSE	FALSE	FALSE	TRUE	TRUE	..	nan	nan	FALSE	..	nan	nan	..
..	fig|83333.1.peg.3772	fig|83333.1.peg.3771	b3846	b3845	fadB	fadA	EC:1.1.1.35#EC:4.2.1.17#EC:5.1.2.3#EC:5.3.3.8	EC:2.3.1.16	..	2.70597	2.70597	1	2.70597	0	1	..	TRUE	FALSE	FALSE	FALSE	FALSE	TRUE	TRUE	..	nan	nan	FALSE	..	-1	nan	..
..	fig|83333.1.peg.2855	fig|83333.1.peg.856	b2903	b0870	gcvP	ltaE	EC:1.4.4.2	#N/A	..	4.36493	4.36493	2	4.36493	0	2	..	TRUE	FALSE	FALSE	FALSE	FALSE	TRUE	TRUE	..	nan	nan	FALSE	..	1	-0.231714	..
..	fig|83333.1.peg.2855	fig|83333.1.peg.2857	b2903	b2905	gcvP	gcvT	EC:1.4.4.2	EC:2.1.2.10	..	3.05507	3.05298	15	3.05298	0.00399954	15	..	TRUE	FALSE	FALSE	FALSE	FALSE	TRUE	TRUE	..	nan	nan	FALSE	..	2	0.227434	..
..	fig|83333.1.peg.2853	fig|83333.1.peg.2671	b2901	b2716	bglA	ascB	EC:3.2.1.86	EC:3.2.1.86	..	2.10567	2.04165	2217	0.54952	0.544113	825	..	TRUE	FALSE	FALSE	FALSE	FALSE	TRUE	TRUE	..	nan	nan	FALSE	..	nan	nan	..
..	fig|83333.1.peg.2853	fig|83333.1.peg.4031	b2901	b4119	bglA	melA	EC:3.2.1.86	EC:3.2.1.22	..	4.30587	4.3318	509	3.32847	0.199424	429	..	TRUE	FALSE	FALSE	FALSE	FALSE	TRUE	TRUE	..	nan	nan	FALSE	..	1	nan	..
..	fig|83333.1.peg.2853	fig|83333.1.peg.3618	b2901	b4556	bglA	glvG	EC:3.2.1.86	#N/A	..	2.41477	2.38297	582	1.28277	0.222738	482	..	TRUE	FALSE	FALSE	FALSE	FALSE	TRUE	TRUE	..	nan	nan	FALSE	..	nan	nan	..
..	fig|83333.1.peg.2853	fig|83333.1.peg.3658	b2901	b3721	bglA	bglB	EC:3.2.1.86	EC:3.2.1.86	..	1.94724	1.96879	2216	0	0.619839	825	..	TRUE	FALSE	FALSE	FALSE	FALSE	TRUE	TRUE	..	nan	nan	FALSE	..	nan	nan	..
..	fig|83333.1.peg.2859	fig|83333.1.peg.2858	b2907	b2906	ubiH	visC	#N/A	#N/A	..	3.43232	3.41404	1340	0	0.358376	1157	..	TRUE	FALSE	FALSE	FALSE	FALSE	TRUE	TRUE	..	nan	nan	FALSE	..	nan	nan	..
..	fig|83333.1.peg.2858	fig|83333.1.peg.2859	b2906	b2907	visC	ubiH	#N/A	#N/A	..	3.59176	3.57946	1267	2.59715	0.323297	996	..	TRUE	FALSE	FALSE	FALSE	FALSE	TRUE	TRUE	..	nan	nan	FALSE	..	1	nan	..
..	fig|83333.1.peg.3762	fig|83333.1.peg.3561	b3835	b3625	ubiB	rfaY	#N/A	#N/A	..	3.64228	3.30885	6	3.30885	0.48063	6	..	TRUE	FALSE	FALSE	FALSE	FALSE	TRUE	TRUE	..	nan	nan	TRUE	..	0	-0.358399	..
..	fig|83333.1.peg.3760	fig|83333.1.peg.1506	b3833	b1519	ubiE	tam	#N/A	EC:2.1.1.144	..	2.27443	2.15734	50	1.73416	0.404746	50	..	TRUE	FALSE	FALSE	FALSE	FALSE	TRUE	TRUE	..	nan	nan	FALSE	..	2	nan	..
..	fig|83333.1.peg.3760	fig|83333.1.peg.2205	b3833	b2232	ubiE	ubiG	#N/A	EC:2.1.1.64	..	5.51928	5.33904	15	4.02204	0.689753	15	..	TRUE	FALSE	FALSE	FALSE	FALSE	TRUE	TRUE	..	nan	nan	FALSE	..	2	nan	..
..	fig|83333.1.peg.1731	fig|83333.1.peg.762	b1748	b0776	astC	bioF	EC:2.6.1.81	EC:2.3.1.47	..	5.1195	5.1195	1	5.1195	0	1	..	TRUE	FALSE	FALSE	FALSE	FALSE	TRUE	TRUE	..	nan	nan	FALSE	..	1	nan	..
..	fig|83333.1.peg.1731	fig|83333.1.peg.760	b1748	b0774	astC	bioA	EC:2.6.1.81	EC:2.6.1.62	..	6.55118	6.68879	631	5.03696	0.382177	600	..	TRUE	FALSE	FALSE	FALSE	FALSE	TRUE	TRUE	..	nan	nan	FALSE	..	1	nan	..
..	fig|83333.1.peg.1731	fig|83333.1.peg.2623	b1748	b2662	astC	gabT	EC:2.6.1.81	EC:2.6.1.19#EC:2.6.1.22	..	4.3643	4.36598	667	2.6572	0.274351	633	..	TRUE	FALSE	FALSE	FALSE	FALSE	TRUE	TRUE	..	nan	nan	FALSE	..	1	-0.176952	..
..	fig|83333.1.peg.1731	fig|83333.1.peg.3294	b1748	b3359	astC	argD	EC:2.6.1.81	EC:2.6.1.11#EC:2.6.1.17	..	1.80033	1.23167	667	0.6281	1.30421	633	..	TRUE	FALSE	FALSE	FALSE	FALSE	TRUE	TRUE	..	nan	nan	FALSE	..	0	0.349192	..
..	fig|83333.1.peg.1731	fig|83333.1.peg.155	b1748	b0154	astC	hemL	EC:2.6.1.81	EC:5.4.3.8	..	6.14387	6.2007	571	4.80757	0.276153	547	..	TRUE	FALSE	FALSE	FALSE	FALSE	TRUE	TRUE	..	nan	nan	FALSE	..	1	0.555594	..
..	fig|83333.1.peg.1731	fig|83333.1.peg.1290	b1748	b1302	astC	puuE	EC:2.6.1.81	EC:2.6.1.19	..	3.99602	3.97303	667	2.33659	0.258325	633	..	TRUE	FALSE	FALSE	FALSE	FALSE	TRUE	TRUE	..	nan	nan	FALSE	..	0	-0.176952	..
..	fig|83333.1.peg.1731	fig|83333.1.peg.3020	b1748	b3073	astC	0	EC:2.6.1.81	#N/A	..	3.67159	3.76721	657	2.01551	0.438276	623	..	TRUE	FALSE	FALSE	FALSE	FALSE	TRUE	TRUE	..	nan	nan	FALSE	..	-1	-0.203248	..
..	fig|83333.1.peg.2004	fig|83333.1.peg.8	b2029	b0008	gnd	talB	EC:1.1.1.44	#N/A	..	4.7126	4.7126	1	4.7126	0	1	..	TRUE	FALSE	FALSE	FALSE	FALSE	TRUE	TRUE	..	nan	nan	FALSE	..	2	0.185675	..
..	fig|83333.1.peg.2004	fig|83333.1.peg.385	b2029	b0388	gnd	aroL	EC:1.1.1.44	EC:2.7.1.71	..	5.34111	5.38788	4	5.24433	0.103045	4	..	TRUE	FALSE	FALSE	FALSE	FALSE	TRUE	TRUE	..	nan	nan	FALSE	..	2	0.349204	..
..	fig|83333.1.peg.2004	fig|83333.1.peg.3369	b2029	b3437	gnd	gntK	EC:1.1.1.44	EC:2.7.1.12	..	2.69066	2.82859	8	2.25027	0.258181	8	..	TRUE	FALSE	FALSE	FALSE	FALSE	TRUE	TRUE	..	nan	nan	FALSE	..	2	-0.182102	..
..	fig|83333.1.peg.2004	fig|83333.1.peg.4178	b2029	b4268	gnd	idnK	EC:1.1.1.44	EC:2.7.1.12	..	2.15245	2.15031	8	1.90608	0.172821	8	..	TRUE	FALSE	FALSE	FALSE	FALSE	TRUE	TRUE	..	nan	nan	FALSE	..	2	-0.182102	..
..	fig|83333.1.peg.2004	fig|83333.1.peg.3325	b2029	b3390	gnd	aroK	EC:1.1.1.44	EC:2.7.1.71	..	5.16426	5.18914	6	5.10727	0.0443995	6	..	TRUE	FALSE	FALSE	FALSE	FALSE	TRUE	TRUE	..	nan	nan	FALSE	..	-1	0.349204	..
..	fig|83333.1.peg.2004	fig|83333.1.peg.3070	b2029	b3125	gnd	yhaE	EC:1.1.1.44	#N/A	..	4.4648	4.46955	859	3.85662	0.259533	762	..	TRUE	FALSE	FALSE	FALSE	FALSE	TRUE	TRUE	..	nan	nan	FALSE	..	-1	0	..
..	fig|83333.1.peg.2004	fig|83333.1.peg.2692	b2029	b2736	gnd	ygbJ	EC:1.1.1.44	#N/A	..	4.6713	4.6976	1887	4.0756	0.204662	1545	..	TRUE	FALSE	FALSE	FALSE	FALSE	TRUE	TRUE	..	nan	nan	FALSE	..	nan	nan	..
..	fig|83333.1.peg.2004	fig|83333.1.peg.505	b2029	b0509	gnd	glxR	EC:1.1.1.44	EC:1.1.1.60	..	4.69964	4.75717	838	4.04806	0.282964	742	..	TRUE	FALSE	FALSE	FALSE	FALSE	TRUE	TRUE	..	nan	nan	FALSE	..	1	0	..
..	fig|83333.1.peg.2003	fig|83333.1.peg.3618	b2028	b4556	ugd	glvG	EC:1.1.1.22	#N/A	..	4.64599	4.64599	1	4.64599	0	1	..	TRUE	FALSE	FALSE	FALSE	FALSE	TRUE	TRUE	..	nan	nan	FALSE	..	nan	nan	..
..	fig|83333.1.peg.2003	fig|83333.1.peg.3716	b2028	b3787	ugd	wecC	EC:1.1.1.22	EC:1.1.1.336	..	4.15787	4.34621	2102	0.00317	0.651434	1449	..	TRUE	FALSE	FALSE	FALSE	FALSE	TRUE	TRUE	..	nan	nan	FALSE	..	-1	-0.323987	..
..	fig|83333.1.peg.2003	fig|83333.1.peg.2692	b2028	b2736	ugd	ygbJ	EC:1.1.1.22	#N/A	..	5.03514	5.03514	1	5.03514	0	1	..	TRUE	FALSE	FALSE	FALSE	FALSE	TRUE	TRUE	..	nan	nan	FALSE	..	nan	nan	..
..	fig|83333.1.peg.2003	fig|83333.1.peg.3070	b2028	b3125	ugd	yhaE	EC:1.1.1.22	#N/A	..	4.25067	4.20915	17	4.12139	0.167976	17	..	TRUE	FALSE	FALSE	FALSE	FALSE	TRUE	TRUE	..	nan	nan	FALSE	..	-1	0	..
..	fig|83333.1.peg.2003	fig|83333.1.peg.505	b2028	b0509	ugd	glxR	EC:1.1.1.22	EC:1.1.1.60	..	4.66931	4.60039	13	4.55369	0.0985641	12	..	TRUE	FALSE	FALSE	FALSE	FALSE	TRUE	TRUE	..	nan	nan	FALSE	..	1	0	..
..	fig|83333.1.peg.1747	fig|83333.1.peg.414	b1764	b0417	selD	thiL	EC:2.7.9.3	EC:2.7.4.16	..	5.39198	5.35607	17	5.01685	0.191058	17	..	TRUE	FALSE	FALSE	FALSE	FALSE	TRUE	TRUE	..	nan	nan	FALSE	..	2	0.733111	..
..	fig|83333.1.peg.1747	fig|83333.1.peg.2468	b1764	b2499	selD	purM	EC:2.7.9.3	EC:6.3.3.1	..	5.08181	5.03422	12	4.97137	0.104957	11	..	TRUE	FALSE	FALSE	FALSE	FALSE	TRUE	TRUE	..	nan	nan	FALSE	..	1	0.343072	..
..	fig|83333.1.peg.1747	fig|83333.1.peg.1094	b1764	b1109	selD	ndh	EC:2.7.9.3	EC:1.6.99.3	..	4.9262	4.88076	77	4.53817	0.214192	77	..	TRUE	FALSE	FALSE	FALSE	FALSE	TRUE	TRUE	..	nan	nan	FALSE	..	0	nan	..
..	fig|83333.1.peg.2881	fig|83333.1.peg.3844	b2930	b3925	yggF	glpX	EC:3.1.3.11	EC:3.1.3.11	..	1.38052	1.59288	1510	0	0.739941	1357	..	TRUE	FALSE	FALSE	FALSE	FALSE	TRUE	TRUE	..	nan	nan	FALSE	..	1	-0.182102	..
..	fig|83333.1.peg.2883	fig|83333.1.peg.3552	b2932	b3616	yggP	tdh	#N/A	EC:1.1.1.103	..	5.07789	5.07915	3	4.92967	0.120514	3	..	TRUE	FALSE	FALSE	FALSE	FALSE	TRUE	TRUE	..	nan	nan	FALSE	..	1	-0.202387	..
..	fig|83333.1.peg.2883	fig|83333.1.peg.2066	b2932	b2091	yggP	gatD	#N/A	EC:1.1.1.251	..	4.06592	4.06592	1	4.06592	0	1	..	TRUE	FALSE	FALSE	FALSE	FALSE	TRUE	TRUE	..	nan	nan	FALSE	..	1	nan	..
..	fig|83333.1.peg.2883	fig|83333.1.peg.1676	b2932	b1692	yggP	ydiB	#N/A	EC:1.1.1.282	..	4.30347	4.30347	1	4.30347	0	1	..	TRUE	FALSE	FALSE	FALSE	FALSE	TRUE	TRUE	..	nan	nan	FALSE	..	2	0.34912	..
..	fig|83333.1.peg.2886	fig|83333.1.peg.8	b2935	b0008	tktA	talB	EC:2.2.1.1	#N/A	..	4.51228	4.51228	1	4.51228	0	1	..	TRUE	FALSE	FALSE	FALSE	FALSE	TRUE	TRUE	..	nan	nan	TRUE	..	2	0.185675	..
..	fig|83333.1.peg.2886	fig|83333.1.peg.417	b2935	b0420	tktA	dxs	EC:2.2.1.1	EC:2.2.1.7	..	3.91074	5.69759	4	2.12389	1.78685	4	..	TRUE	FALSE	FALSE	FALSE	FALSE	TRUE	TRUE	..	nan	nan	TRUE	..	0	0.573195	..
..	fig|83333.1.peg.2886	fig|83333.1.peg.1762	b2935	b1779	tktA	gapA	EC:2.2.1.1	EC:1.2.1.12	..	2.33974	2.33974	2	2.33974	0	2	..	TRUE	FALSE	FALSE	FALSE	FALSE	TRUE	TRUE	..	nan	nan	TRUE	..	1	0.220807	..
..	fig|83333.1.peg.2886	fig|83333.1.peg.2881	b2935	b2930	tktA	yggF	EC:2.2.1.1	EC:3.1.3.11	..	2.84235	2.84235	1	2.84235	0	1	..	TRUE	FALSE	FALSE	FALSE	FALSE	TRUE	TRUE	..	nan	nan	TRUE	..	nan	nan	..
..	fig|83333.1.peg.2886	fig|83333.1.peg.2878	b2935	b2927	tktA	epd	EC:2.2.1.1	EC:1.2.1.72	..	2.59991	2.59991	2	2.59991	0	2	..	TRUE	FALSE	FALSE	FALSE	FALSE	TRUE	TRUE	..	nan	nan	TRUE	..	2	0.733111	..
..	fig|83333.1.peg.2886	fig|83333.1.peg.2433	b2935	b2465	tktA	tktB	EC:2.2.1.1	EC:2.2.1.1	..	1.72644	1.96948	3332	0	0.949667	2585	..	TRUE	FALSE	FALSE	FALSE	FALSE	TRUE	TRUE	..	nan	nan	TRUE	..	1	0.969214	..
..	fig|83333.1.peg.2886	fig|83333.1.peg.3844	b2935	b3925	tktA	glpX	EC:2.2.1.1	EC:3.1.3.11	..	2.62709	2.62709	1	2.62709	0	1	..	TRUE	FALSE	FALSE	FALSE	FALSE	TRUE	TRUE	..	nan	nan	TRUE	..	1	-0.182102	..
..	fig|83333.1.peg.2888	fig|83333.1.peg.1608	b2937	b1622	speB	malY	EC:3.5.3.11	EC:4.4.1.8	..	5.93596	5.93596	1	5.93596	0	1	..	TRUE	FALSE	FALSE	FALSE	FALSE	TRUE	TRUE	..	nan	nan	FALSE	..	2	0.381302	..
..	fig|83333.1.peg.2888	fig|83333.1.peg.1996	b2937	b2021	speB	hisC	EC:3.5.3.11	EC:2.6.1.9	..	5.71812	5.71812	1	5.71812	0	1	..	TRUE	FALSE	FALSE	FALSE	FALSE	TRUE	TRUE	..	nan	nan	FALSE	..	2	0.400264	..
..	fig|83333.1.peg.2889	fig|83333.1.peg.2791	b2938	b2838	speA	lysA	EC:4.1.1.19	EC:4.1.1.20	..	5.32011	5.38074	20	5.04144	0.119216	20	..	TRUE	FALSE	FALSE	FALSE	FALSE	TRUE	TRUE	..	nan	nan	FALSE	..	0	0.351921	..
..	fig|83333.1.peg.3752	fig|83333.1.peg.346	b3825	b0349	pldB	mhpC	EC:3.1.1.5	EC:3.7.1.14	..	3.99754	4.01857	3	3.95549	0.0297362	3	..	TRUE	FALSE	FALSE	FALSE	FALSE	TRUE	TRUE	..	nan	nan	FALSE	..	2	nan	..
..	fig|83333.1.peg.3758	fig|83333.1.peg.160	b3831	b0159	udp	mtn	EC:2.4.2.3	EC:3.2.2.9	..	6.02236	6.02184	365	5.27889	0.146078	358	..	TRUE	FALSE	FALSE	FALSE	FALSE	TRUE	TRUE	..	nan	nan	FALSE	..	2	nan	..
..	fig|83333.1.peg.3758	fig|83333.1.peg.4006	b3831	b4094	udp	phnN	EC:2.4.2.3	EC:2.7.4.23	..	2.23943	2.23943	1	2.23943	0	1	..	TRUE	FALSE	FALSE	FALSE	FALSE	TRUE	TRUE	..	nan	nan	FALSE	..	0	0	..
..	fig|83333.1.peg.3758	fig|83333.1.peg.3584	b3831	b3648	udp	gmk	EC:2.4.2.3	EC:2.7.4.8	..	3.49483	3.49483	1	3.49483	0	1	..	TRUE	FALSE	FALSE	FALSE	FALSE	TRUE	TRUE	..	nan	nan	FALSE	..	1	0.364248	..
..	fig|83333.1.peg.3758	fig|83333.1.peg.4290	b3831	b4382	udp	deoA	EC:2.4.2.3	EC:2.4.2.4	..	1.85143	1.7758	807	1.44014	0.185439	710	..	TRUE	FALSE	FALSE	FALSE	FALSE	TRUE	TRUE	..	nan	nan	FALSE	..	1	nan	..
..	fig|83333.1.peg.2603	fig|83333.1.peg.3435	b4541	b3502	yfjV	arsB	#N/A	#N/A	..	1.61965	1.50487	54	0.01961	0.578675	40	..	TRUE	FALSE	FALSE	FALSE	FALSE	TRUE	TRUE	..	nan	nan	FALSE	..	-1	nan	..
..	fig|83333.1.peg.2204	fig|83333.1.peg.2977	b2231	b3030	gyrA	parE	EC:5.99.1.3	EC:5.99.1.3	..	2.30904	2.30904	1	2.30904	0	1	..	TRUE	FALSE	FALSE	FALSE	FALSE	TRUE	TRUE	..	nan	nan	TRUE	..	nan	nan	..
..	fig|83333.1.peg.2204	fig|83333.1.peg.2966	b2231	b3019	gyrA	parC	EC:5.99.1.3	EC:5.99.1.3	..	3.73856	3.7725	3122	2.87804	0.275143	2974	..	TRUE	FALSE	FALSE	FALSE	FALSE	TRUE	TRUE	..	nan	nan	TRUE	..	nan	nan	..
..	fig|83333.1.peg.2205	fig|83333.1.peg.1506	b2232	b1519	ubiG	tam	EC:2.1.1.64	EC:2.1.1.144	..	2.84401	2.66675	34	2.52562	0.45552	33	..	TRUE	FALSE	FALSE	FALSE	FALSE	TRUE	TRUE	..	nan	nan	FALSE	..	2	nan	..
..	fig|83333.1.peg.2205	fig|83333.1.peg.3760	b2232	b3833	ubiG	ubiE	EC:2.1.1.64	#N/A	..	5.71105	5.8464	41	4.54877	0.32163	40	..	TRUE	FALSE	FALSE	FALSE	FALSE	TRUE	TRUE	..	nan	nan	FALSE	..	-1	nan	..
..	fig|83333.1.peg.2205	fig|83333.1.peg.4002	b2232	b4090	ubiG	rpiB	EC:2.1.1.64	EC:5.3.1.6	..	2.06576	2.07579	9	2.01661	0.026533	9	..	TRUE	FALSE	FALSE	FALSE	FALSE	TRUE	TRUE	..	nan	nan	FALSE	..	2	nan	..
..	fig|83333.1.peg.2207	fig|83333.1.peg.2636	b2234	b2675	nrdA	nrdE	EC:1.17.4.1	EC:1.17.4.1	..	5.21742	5.13468	1554	4.21379	0.527744	1523	..	TRUE	FALSE	FALSE	FALSE	FALSE	TRUE	TRUE	..	nan	nan	TRUE	..	0	0	..
..	fig|83333.1.peg.2208	fig|83333.1.peg.2637	b2235	b2676	nrdB	nrdF	EC:1.17.4.1	EC:1.17.4.1	..	2.11043	0.6015	1028	0.00042	2.01328	1007	..	TRUE	FALSE	FALSE	FALSE	FALSE	TRUE	TRUE	..	nan	nan	TRUE	..	1	0	..
..	fig|83333.1.peg.1744	fig|83333.1.peg.1397	b1761	b1409	gdhA	ynbB	EC:1.4.1.4	#N/A	..	6.67048	6.67048	1	6.67048	0	1	..	TRUE	FALSE	FALSE	FALSE	FALSE	TRUE	TRUE	..	nan	nan	FALSE	..	nan	nan	..
..	fig|83333.1.peg.1744	fig|83333.1.peg.175	b1761	b0175	gdhA	cdsA	EC:1.4.1.4	EC:2.7.7.41	..	3.41083	3.41083	1	3.41083	0	1	..	TRUE	FALSE	FALSE	FALSE	FALSE	TRUE	TRUE	..	nan	nan	FALSE	..	-1	0.409612	..
..	fig|83333.1.peg.2870	fig|83333.1.peg.2236	b2919	b2262	scpB	menB	EC:4.1.1.41	EC:4.1.3.36	..	4.45074	4.60004	13	3.88044	0.25228	13	..	TRUE	FALSE	FALSE	FALSE	FALSE	TRUE	TRUE	..	nan	nan	FALSE	..	2	nan	..
..	fig|83333.1.peg.2870	fig|83333.1.peg.37	b2919	b0036	scpB	caiD	EC:4.1.1.41	#N/A	..	4.80871	4.90961	115	2.57709	0.374065	115	..	TRUE	FALSE	FALSE	FALSE	FALSE	TRUE	TRUE	..	nan	nan	FALSE	..	0	nan	..
..	fig|83333.1.peg.2870	fig|83333.1.peg.2290	b2919	b2316	scpB	accD	EC:4.1.1.41	EC:6.4.1.2	..	4.40332	4.46927	128	4.02322	0.182987	123	..	TRUE	FALSE	FALSE	FALSE	FALSE	TRUE	TRUE	..	nan	nan	FALSE	..	1	0.295855	..
..	fig|83333.1.peg.2874	fig|83333.1.peg.2549	b2923	b2578	argO	eamB	#N/A	#N/A	..	3.89108	4.02216	561	1.18309	0.684199	395	..	TRUE	FALSE	FALSE	FALSE	FALSE	TRUE	TRUE	..	nan	nan	FALSE	..	0	-0.244775	..
..	fig|83333.1.peg.2878	fig|83333.1.peg.1762	b2927	b1779	epd	gapA	EC:1.2.1.72	EC:1.2.1.12	..	2.21207	2.24264	442	1.55654	0.0915382	440	..	TRUE	FALSE	FALSE	FALSE	FALSE	TRUE	TRUE	..	nan	nan	FALSE	..	1	0.220807	..
..	fig|83333.1.peg.2876	fig|83333.1.peg.2071	b2925	b2096	fbaA	gatY	EC:4.1.2.13	EC:4.1.2.40	..	2.91071	2.76168	2863	1.45712	0.646909	2595	..	TRUE	FALSE	FALSE	FALSE	FALSE	TRUE	TRUE	..	nan	nan	TRUE	..	-1	nan	..
..	fig|83333.1.peg.2876	fig|83333.1.peg.3082	b2925	b3137	fbaA	kbaY	EC:4.1.2.13	EC:4.1.2.40	..	3.07067	2.97037	2836	1.68072	0.657245	2568	..	TRUE	FALSE	FALSE	FALSE	FALSE	TRUE	TRUE	..	nan	nan	TRUE	..	1	nan	..
..	fig|83333.1.peg.2877	fig|83333.1.peg.3838	b2926	b3919	pgk	tpiA	EC:2.7.2.3	EC:5.3.1.1	..	2.4574	2.4103	19	2.13489	0.209386	19	..	TRUE	FALSE	FALSE	FALSE	FALSE	TRUE	TRUE	..	nan	nan	TRUE	..	1	0.186716	..
..	fig|83333.1.peg.1750	fig|83333.1.peg.2908	b1767	b2957	ansA	ansB	EC:3.5.1.1	EC:3.5.1.1	..	3.73611	4.07274	2418	0	1.95929	1876	..	TRUE	FALSE	FALSE	FALSE	FALSE	TRUE	TRUE	..	nan	nan	FALSE	..	0	nan	..
..	fig|83333.1.peg.1750	fig|83333.1.peg.814	b1767	b0828	ansA	iaaA	EC:3.5.1.1	EC:3.4.19.5	..	2.17682	2.18405	17	2.07736	0.0444274	17	..	TRUE	FALSE	FALSE	FALSE	FALSE	TRUE	TRUE	..	nan	nan	FALSE	..	1	-0.182102	..
..	fig|83333.1.peg.1751	fig|83333.1.peg.595	b1768	b0595	pncA	entB	EC:3.5.1.19	EC:3.3.2.1#EC:6.3.2.14	..	4.09072	4.11468	31	3.4461	0.443393	31	..	TRUE	FALSE	FALSE	FALSE	FALSE	TRUE	TRUE	..	nan	nan	FALSE	..	0	-0.264899	..
..	fig|83333.1.peg.1965	fig|83333.1.peg.3552	b1991	b3616	cobT	tdh	EC:2.4.2.21	EC:1.1.1.103	..	4.80056	4.80056	1	4.80056	0	1	..	TRUE	FALSE	FALSE	FALSE	FALSE	TRUE	TRUE	..	nan	nan	FALSE	..	1	-0.202387	..
..	fig|83333.1.peg.1965	fig|83333.1.peg.741	b1991	b0755	cobT	gpmA	EC:2.4.2.21	#N/A	..	5.70885	5.70885	1	5.70885	0	1	..	TRUE	FALSE	FALSE	FALSE	FALSE	TRUE	TRUE	..	nan	nan	FALSE	..	1	0.213009	..
..	fig|83333.1.peg.1965	fig|83333.1.peg.1967	b1991	b1993	cobT	cobU	EC:2.4.2.21	EC:2.7.1.156#EC:2.7.7.62	..	3.06634	3.16528	9	2.71572	0.209993	9	..	TRUE	FALSE	FALSE	FALSE	FALSE	TRUE	TRUE	..	nan	nan	FALSE	..	1	nan	..
..	fig|83333.1.peg.1965	fig|83333.1.peg.4303	b1991	b4395	cobT	ytjC	EC:2.4.2.21	#N/A	..	6.51095	6.51095	1	6.51095	0	1	..	TRUE	FALSE	FALSE	FALSE	FALSE	TRUE	TRUE	..	nan	nan	FALSE	..	1	0.213009	..
..	fig|83333.1.peg.1965	fig|83333.1.peg.2066	b1991	b2091	cobT	gatD	EC:2.4.2.21	EC:1.1.1.251	..	5.77125	5.77125	1	5.77125	0	1	..	TRUE	FALSE	FALSE	FALSE	FALSE	TRUE	TRUE	..	nan	nan	FALSE	..	1	nan	..
..	fig|83333.1.peg.1966	fig|83333.1.peg.639	b1992	b0638	cobS	cobC	EC:2.7.8.26	EC:3.1.3.73	..	4.26472	4.26472	1	4.26472	0	1	..	TRUE	FALSE	FALSE	FALSE	FALSE	TRUE	TRUE	..	nan	nan	FALSE	..	1	nan	..
..	fig|83333.1.peg.1966	fig|83333.1.peg.4303	b1992	b4395	cobS	ytjC	EC:2.7.8.26	#N/A	..	5.32863	5.32863	1	5.32863	0	1	..	TRUE	FALSE	FALSE	FALSE	FALSE	TRUE	TRUE	..	nan	nan	FALSE	..	1	0.213009	..
..	fig|83333.1.peg.3094	fig|83333.1.peg.201	b3149	b0200	diaA	gmhB	#N/A	#N/A	..	3.42466	3.42577	6	3.41908	0.00249322	6	..	TRUE	FALSE	FALSE	FALSE	FALSE	TRUE	TRUE	..	nan	nan	FALSE	..	0	-0.312004	..
..	fig|83333.1.peg.3094	fig|83333.1.peg.217	b3149	b0222	diaA	lpcA	#N/A	#N/A	..	2.39658	2.46315	999	0.35673	0.598296	981	..	TRUE	FALSE	FALSE	FALSE	FALSE	TRUE	TRUE	..	nan	nan	FALSE	..	1	-0.312004	..
..	fig|83333.1.peg.3094	fig|83333.1.peg.3567	b3149	b3631	diaA	rfaG	#N/A	#N/A	..	2.24847	2.24847	1	2.24847	0	1	..	TRUE	FALSE	FALSE	FALSE	FALSE	TRUE	TRUE	..	nan	nan	FALSE	..	0	-0.358399	..
..	fig|83333.1.peg.3735	fig|83333.1.peg.3963	b3809	b4053	dapF	alr	EC:5.1.1.7	EC:5.1.1.1	..	4.97153	5.00029	97	4.3609	0.0983818	97	..	TRUE	FALSE	FALSE	FALSE	FALSE	TRUE	TRUE	..	nan	nan	FALSE	..	2	0.434528	..
..	fig|83333.1.peg.3735	fig|83333.1.peg.1176	b3809	b1190	dapF	dadX	EC:5.1.1.7	EC:5.1.1.1	..	5.23331	5.2316	99	4.88575	0.059531	99	..	TRUE	FALSE	FALSE	FALSE	FALSE	TRUE	TRUE	..	nan	nan	FALSE	..	0	0.434528	..
..	fig|83333.1.peg.3730	fig|83333.1.peg.1196	b3805	b1210	hemC	hemA	EC:2.5.1.61	EC:1.2.1.70	..	3.45921	3.4624	3	3.4528	0.0045302	3	..	TRUE	FALSE	FALSE	FALSE	FALSE	TRUE	TRUE	..	nan	nan	TRUE	..	0	0.555594	..
..	fig|83333.1.peg.3731	fig|83333.1.peg.3002	b3806	b3054	cyaA	ygiF	EC:4.6.1.1	EC:3.6.1.25	..	2.03385	2.2583	747	0	1.28677	732	..	TRUE	FALSE	FALSE	FALSE	FALSE	TRUE	TRUE	..	nan	nan	FALSE	..	nan	nan	..
..	fig|83333.1.peg.3731	fig|83333.1.peg.3393	b3806	b3460	cyaA	livJ	EC:4.6.1.1	#N/A	..	3.38143	3.38143	1	3.38143	0	1	..	TRUE	FALSE	FALSE	FALSE	FALSE	TRUE	TRUE	..	nan	nan	FALSE	..	0	nan	..
..	fig|83333.1.peg.3731	fig|83333.1.peg.3359	b3806	b3425	cyaA	glpE	EC:4.6.1.1	EC:2.8.1.1	..	5.15271	5.15271	1	5.15271	0	1	..	TRUE	FALSE	FALSE	FALSE	FALSE	TRUE	TRUE	..	nan	nan	FALSE	..	0	nan	..
..	fig|83333.1.peg.3731	fig|83333.1.peg.418	b3806	b0421	cyaA	ispA	EC:4.6.1.1	EC:2.5.1.10	..	5.55867	5.55867	1	5.55867	0	1	..	TRUE	FALSE	FALSE	FALSE	FALSE	TRUE	TRUE	..	nan	nan	FALSE	..	-1	0.717126	..
..	fig|83333.1.peg.1762	fig|83333.1.peg.2886	b1779	b2935	gapA	tktA	EC:1.2.1.12	EC:2.2.1.1	..	1.31423	1.31423	1	1.31423	0	1	..	TRUE	FALSE	FALSE	FALSE	FALSE	TRUE	TRUE	..	nan	nan	TRUE	..	-1	0.969214	..
..	fig|83333.1.peg.1762	fig|83333.1.peg.2433	b1779	b2465	gapA	tktB	EC:1.2.1.12	EC:2.2.1.1	..	1.42981	1.42981	1	1.42981	0	1	..	TRUE	FALSE	FALSE	FALSE	FALSE	TRUE	TRUE	..	nan	nan	TRUE	..	1	0.969214	..
..	fig|83333.1.peg.1762	fig|83333.1.peg.2878	b1779	b2927	gapA	epd	EC:1.2.1.12	EC:1.2.1.72	..	2.42764	2.498	3775	1.73499	0.328198	2946	..	TRUE	FALSE	FALSE	FALSE	FALSE	TRUE	TRUE	..	nan	nan	TRUE	..	2	0.733111	..
..	fig|83333.1.peg.1967	fig|83333.1.peg.639	b1993	b0638	cobU	cobC	EC:2.7.1.156#EC:2.7.7.62	EC:3.1.3.73	..	4.48206	4.48206	1	4.48206	0	1	..	TRUE	FALSE	FALSE	FALSE	FALSE	TRUE	TRUE	..	nan	nan	FALSE	..	1	nan	..
..	fig|83333.1.peg.1967	fig|83333.1.peg.1965	b1993	b1991	cobU	cobT	EC:2.7.1.156#EC:2.7.7.62	EC:2.4.2.21	..	2.62918	2.67481	6	2.57573	0.0540157	6	..	TRUE	FALSE	FALSE	FALSE	FALSE	TRUE	TRUE	..	nan	nan	FALSE	..	2	nan	..
..	fig|83333.1.peg.1967	fig|83333.1.peg.4303	b1993	b4395	cobU	ytjC	EC:2.7.1.156#EC:2.7.7.62	#N/A	..	4.8583	4.8583	1	4.8583	0	1	..	TRUE	FALSE	FALSE	FALSE	FALSE	TRUE	TRUE	..	nan	nan	FALSE	..	1	0.213009	..
..	fig|83333.1.peg.2623	fig|83333.1.peg.760	b2662	b0774	gabT	bioA	EC:2.6.1.19#EC:2.6.1.22	EC:2.6.1.62	..	5.78765	5.84291	1206	4.87121	0.212939	956	..	TRUE	FALSE	FALSE	FALSE	FALSE	TRUE	TRUE	..	nan	nan	FALSE	..	1	nan	..
..	fig|83333.1.peg.2623	fig|83333.1.peg.3294	b2662	b3359	gabT	argD	EC:2.6.1.19#EC:2.6.1.22	EC:2.6.1.11#EC:2.6.1.17	..	4.43921	4.30306	1206	3.79204	0.434307	955	..	TRUE	FALSE	FALSE	FALSE	FALSE	TRUE	TRUE	..	nan	nan	FALSE	..	0	0.349192	..
..	fig|83333.1.peg.2623	fig|83333.1.peg.1465	b2662	b1478	gabT	adhP	EC:2.6.1.19#EC:2.6.1.22	EC:1.1.1.1	..	4.85175	4.85175	1	4.85175	0	1	..	TRUE	FALSE	FALSE	FALSE	FALSE	TRUE	TRUE	..	nan	nan	FALSE	..	1	-0.230923	..
..	fig|83333.1.peg.2623	fig|83333.1.peg.155	b2662	b0154	gabT	hemL	EC:2.6.1.19#EC:2.6.1.22	EC:5.4.3.8	..	5.40903	5.38583	1048	3.53225	0.274752	838	..	TRUE	FALSE	FALSE	FALSE	FALSE	TRUE	TRUE	..	nan	nan	FALSE	..	1	0.555594	..
..	fig|83333.1.peg.2623	fig|83333.1.peg.3020	b2662	b3073	gabT	0	EC:2.6.1.19#EC:2.6.1.22	#N/A	..	3.6597	3.63675	1199	2.95726	0.325047	951	..	TRUE	FALSE	FALSE	FALSE	FALSE	TRUE	TRUE	..	nan	nan	FALSE	..	-1	-0.203248	..
..	fig|83333.1.peg.2623	fig|83333.1.peg.1290	b2662	b1302	gabT	puuE	EC:2.6.1.19#EC:2.6.1.22	EC:2.6.1.19	..	1.74163	1.58022	1204	0	1.12132	955	..	TRUE	FALSE	FALSE	FALSE	FALSE	TRUE	TRUE	..	nan	nan	FALSE	..	0	-0.176952	..
..	fig|83333.1.peg.2623	fig|83333.1.peg.1731	b2662	b1748	gabT	astC	EC:2.6.1.19#EC:2.6.1.22	EC:2.6.1.81	..	4.45003	4.32934	1205	3.76964	0.39577	956	..	TRUE	FALSE	FALSE	FALSE	FALSE	TRUE	TRUE	..	nan	nan	FALSE	..	2	0	..
..	fig|83333.1.peg.2624	fig|83333.1.peg.112	b2663	b0112	gabP	aroP	#N/A	#N/A	..	3.38137	3.47901	286	3.00752	0.133169	285	..	TRUE	FALSE	FALSE	FALSE	FALSE	TRUE	TRUE	..	nan	nan	FALSE	..	0	nan	..
..	fig|83333.1.peg.2624	fig|83333.1.peg.2131	b2663	b2156	gabP	lysP	#N/A	#N/A	..	3.44456	3.56858	286	3.04816	0.160124	285	..	TRUE	FALSE	FALSE	FALSE	FALSE	TRUE	TRUE	..	nan	nan	FALSE	..	0	-0.169949	..
..	fig|83333.1.peg.2624	fig|83333.1.peg.574	b2663	b0576	gabP	pheP	#N/A	#N/A	..	3.48067	3.72207	286	3.03769	0.299409	285	..	TRUE	FALSE	FALSE	FALSE	FALSE	TRUE	TRUE	..	nan	nan	FALSE	..	0	-0.283378	..
..	fig|83333.1.peg.2624	fig|83333.1.peg.1591	b2663	b1605	gabP	ydgI	#N/A	#N/A	..	6.11427	6.12788	4	6.10066	0.01361	4	..	TRUE	FALSE	FALSE	FALSE	FALSE	TRUE	TRUE	..	nan	nan	FALSE	..	0	-0.169949	..
..	fig|83333.1.peg.2624	fig|83333.1.peg.4118	b2663	b4208	gabP	cycA	#N/A	#N/A	..	2.98653	3.08161	286	2.68727	0.126917	285	..	TRUE	FALSE	FALSE	FALSE	FALSE	TRUE	TRUE	..	nan	nan	FALSE	..	0	nan	..
..	fig|83333.1.peg.2622	fig|83333.1.peg.1751	b2661	b1768	gabD	pncA	#N/A	EC:3.5.1.19	..	5.34826	5.34826	1	5.34826	0	1	..	TRUE	FALSE	FALSE	FALSE	FALSE	TRUE	TRUE	..	nan	nan	FALSE	..	2	-0.20918	..
..	fig|83333.1.peg.3729	fig|83333.1.peg.1257	b3804	b1270	hemD	btuR	EC:4.2.1.75	EC:2.5.1.17	..	3.58828	3.58828	1	3.58828	0	1	..	TRUE	FALSE	FALSE	FALSE	FALSE	TRUE	TRUE	..	nan	nan	TRUE	..	1	nan	..
..	fig|83333.1.peg.3729	fig|83333.1.peg.3730	b3804	b3805	hemD	hemC	EC:4.2.1.75	EC:2.5.1.61	..	3.96911	4.1483	9	2.59789	0.488905	9	..	TRUE	FALSE	FALSE	FALSE	FALSE	TRUE	TRUE	..	nan	nan	TRUE	..	-1	0.684016	..
..	fig|83333.1.peg.2213	fig|83333.1.peg.338	b2240	b0341	glpT	cynX	#N/A	#N/A	..	4.72097	4.77072	104	3.67663	0.216401	104	..	TRUE	FALSE	FALSE	FALSE	FALSE	TRUE	TRUE	..	nan	nan	FALSE	..	0	nan	..
..	fig|83333.1.peg.2213	fig|83333.1.peg.2212	b2240	b2239	glpT	glpQ	#N/A	EC:3.1.4.46	..	0.00912	0.00912	1	0.00912	0	1	..	TRUE	FALSE	FALSE	FALSE	FALSE	TRUE	TRUE	..	nan	nan	FALSE	..	0	nan	..
..	fig|83333.1.peg.2213	fig|83333.1.peg.3382	b2240	b3449	glpT	ugpQ	#N/A	EC:3.1.4.46	..	4.07898	4.07898	1	4.07898	0	1	..	TRUE	FALSE	FALSE	FALSE	FALSE	TRUE	TRUE	..	nan	nan	FALSE	..	1	nan	..
..	fig|83333.1.peg.2213	fig|83333.1.peg.3627	b2240	b3691	glpT	dgoT	#N/A	#N/A	..	3.16239	3.16239	1	3.16239	0	1	..	TRUE	FALSE	FALSE	FALSE	FALSE	TRUE	TRUE	..	nan	nan	FALSE	..	-1	nan	..
..	fig|83333.1.peg.2213	fig|83333.1.peg.3040	b2240	b3093	glpT	exuT	#N/A	#N/A	..	4.77155	4.7805	115	3.26005	0.258704	115	..	TRUE	FALSE	FALSE	FALSE	FALSE	TRUE	TRUE	..	nan	nan	FALSE	..	0	nan	..
..	fig|83333.1.peg.2213	fig|83333.1.peg.3603	b2240	b3666	glpT	uhpT	#N/A	#N/A	..	2.56116	2.46553	806	2.16591	0.39563	763	..	TRUE	FALSE	FALSE	FALSE	FALSE	TRUE	TRUE	..	nan	nan	FALSE	..	0	nan	..
..	fig|83333.1.peg.2213	fig|83333.1.peg.4023	b2240	b4111	glpT	proP	#N/A	#N/A	..	5.49912	4.05028	7	4.02246	1.69639	7	..	TRUE	FALSE	FALSE	FALSE	FALSE	TRUE	TRUE	..	nan	nan	FALSE	..	0	-0.203248	..
..	fig|83333.1.peg.3720	fig|83333.1.peg.762	b3791	b0776	rffA	bioF	EC:2.6.1.59	EC:2.3.1.47	..	5.30636	5.30636	1	5.30636	0	1	..	TRUE	FALSE	FALSE	FALSE	FALSE	TRUE	TRUE	..	nan	nan	FALSE	..	1	nan	..
..	fig|83333.1.peg.3720	fig|83333.1.peg.455	b3791	b0459	rffA	maa	EC:2.6.1.59	EC:2.3.1.79	..	4.22806	4.22806	1	4.22806	0	1	..	TRUE	FALSE	FALSE	FALSE	FALSE	TRUE	TRUE	..	nan	nan	FALSE	..	2	nan	..
..	fig|83333.1.peg.2212	fig|83333.1.peg.3382	b2239	b3449	glpQ	ugpQ	EC:3.1.4.46	EC:3.1.4.46	..	3.33439	3.9949	637	1.53333	0.797652	540	..	TRUE	FALSE	FALSE	FALSE	FALSE	TRUE	TRUE	..	nan	nan	FALSE	..	1	nan	..
..	fig|83333.1.peg.2818	fig|83333.1.peg.2820	b2866	b2868	xdhA	xdhC	EC:1.17.1.4	#N/A	..	2.87091	2.85933	181	2.24878	0.348294	171	..	TRUE	FALSE	FALSE	FALSE	FALSE	TRUE	TRUE	..	nan	nan	FALSE	..	1	-0.23689	..
..	fig|83333.1.peg.2818	fig|83333.1.peg.2819	b2866	b2867	xdhA	xdhB	EC:1.17.1.4	EC:1.17.1.4	..	2.55341	2.44761	13	2.3075	0.222662	13	..	TRUE	FALSE	FALSE	FALSE	FALSE	TRUE	TRUE	..	nan	nan	FALSE	..	1	-0.23689	..
..	fig|83333.1.peg.2842	fig|83333.1.peg.4041	b2890	b4129	lysS	lysU	EC:6.1.1.6	EC:6.1.1.6	..	1.80835	2.00974	2805	0	0.861595	2658	..	TRUE	FALSE	FALSE	FALSE	FALSE	TRUE	TRUE	..	nan	nan	FALSE	..	1	nan	..
..	fig|83333.1.peg.2842	fig|83333.1.peg.1850	b2890	b1866	lysS	aspS	EC:6.1.1.6	EC:6.1.1.12	..	5.00255	4.98993	26	4.97708	0.0309932	26	..	TRUE	FALSE	FALSE	FALSE	FALSE	TRUE	TRUE	..	nan	nan	FALSE	..	1	nan	..
..	fig|83333.1.peg.2841	fig|83333.1.peg.104	b2889	b0104	idi	guaC	EC:5.3.3.2	EC:1.7.1.7	..	4.41174	4.41174	1	4.41174	0	1	..	TRUE	FALSE	FALSE	FALSE	FALSE	TRUE	TRUE	..	nan	nan	FALSE	..	2	-0.197501	..
..	fig|83333.1.peg.3717	fig|83333.1.peg.2029	b3788	b2053	rffG	gmd	EC:4.2.1.46	EC:4.2.1.47	..	5.84591	5.83836	1922	0.96064	0.486267	1541	..	TRUE	FALSE	FALSE	FALSE	FALSE	TRUE	TRUE	..	nan	nan	FALSE	..	1	nan	..
..	fig|83333.1.peg.3717	fig|83333.1.peg.2014	b3788	b2038	rffG	rfbC	EC:4.2.1.46	EC:5.1.3.13	..	2.34149	2.34149	1	2.34149	0	1	..	TRUE	FALSE	FALSE	FALSE	FALSE	TRUE	TRUE	..	nan	nan	FALSE	..	2	-0.358399	..
..	fig|83333.1.peg.3717	fig|83333.1.peg.2028	b3788	b2052	rffG	fcl	EC:4.2.1.46	EC:1.1.1.271	..	1.74149	1.74149	2	1.74149	0	2	..	TRUE	FALSE	FALSE	FALSE	FALSE	TRUE	TRUE	..	nan	nan	FALSE	..	1	nan	..
..	fig|83333.1.peg.3717	fig|83333.1.peg.2016	b3788	b2040	rffG	rfbD	EC:4.2.1.46	EC:1.1.1.133	..	6.39528	6.57332	77	5.81306	0.283199	67	..	TRUE	FALSE	FALSE	FALSE	FALSE	TRUE	TRUE	..	nan	nan	FALSE	..	2	-0.358399	..
..	fig|83333.1.peg.3717	fig|83333.1.peg.3555	b3788	b3619	rffG	rfaD	EC:4.2.1.46	EC:5.1.3.20	..	6.36239	6.39537	977	5.20132	0.376173	846	..	TRUE	FALSE	FALSE	FALSE	FALSE	TRUE	TRUE	..	nan	nan	FALSE	..	2	-0.312004	..
..	fig|83333.1.peg.3716	fig|83333.1.peg.2003	b3787	b2028	wecC	ugd	EC:1.1.1.336	EC:1.1.1.22	..	5.499	5.54624	132	4.89826	0.204821	126	..	TRUE	FALSE	FALSE	FALSE	FALSE	TRUE	TRUE	..	nan	nan	FALSE	..	1	-0.359313	..
..	fig|83333.1.peg.903	fig|83333.1.peg.3523	b0918	b3589	kdsB	yiaY	EC:2.7.7.38	EC:1.1.1.1	..	4.5199	4.51893	6	4.42373	0.0485797	6	..	TRUE	FALSE	FALSE	FALSE	FALSE	TRUE	TRUE	..	nan	nan	TRUE	..	nan	nan	..
..	fig|83333.1.peg.903	fig|83333.1.peg.3141	b0918	b3198	kdsB	kdsC	EC:2.7.7.38	EC:3.1.3.45	..	2.29407	2.36231	2	2.22583	0.06824	2	..	TRUE	FALSE	FALSE	FALSE	FALSE	TRUE	TRUE	..	nan	nan	TRUE	..	0	0.437527	..
..	fig|83333.1.peg.903	fig|83333.1.peg.2755	b0918	b2799	kdsB	fucO	EC:2.7.7.38	EC:1.1.1.77	..	4.52507	4.52003	6	4.40097	0.0859807	6	..	TRUE	FALSE	FALSE	FALSE	FALSE	TRUE	TRUE	..	nan	nan	TRUE	..	0	nan	..
..	fig|83333.1.peg.903	fig|83333.1.peg.2703	b0918	b2747	kdsB	ispD	EC:2.7.7.38	EC:2.7.7.60	..	7.78004	7.78004	1	7.78004	0	1	..	TRUE	FALSE	FALSE	FALSE	FALSE	TRUE	TRUE	..	nan	nan	TRUE	..	1	0.578334	..
..	fig|83333.1.peg.903	fig|83333.1.peg.600	b0918	b0599	kdsB	ybdH	EC:2.7.7.38	#N/A	..	3.47714	3.46532	9	3.36663	0.093841	9	..	TRUE	FALSE	FALSE	FALSE	FALSE	TRUE	TRUE	..	nan	nan	TRUE	..	nan	nan	..
..	fig|83333.1.peg.3718	fig|83333.1.peg.3667	b3789	b3730	rffH	glmU	EC:2.7.7.24	EC:2.3.1.157#EC:2.7.7.23	..	3.99205	3.96195	52	3.61102	0.240635	41	..	TRUE	FALSE	FALSE	FALSE	FALSE	TRUE	TRUE	..	nan	nan	FALSE	..	0	0.400383	..
..	fig|83333.1.peg.3718	fig|83333.1.peg.2703	b3789	b2747	rffH	ispD	EC:2.7.7.24	EC:2.7.7.60	..	7.05192	7.05192	1	7.05192	0	1	..	TRUE	FALSE	FALSE	FALSE	FALSE	TRUE	TRUE	..	nan	nan	FALSE	..	1	0.578334	..
..	fig|83333.1.peg.3718	fig|83333.1.peg.1223	b3789	b1236	rffH	galU	EC:2.7.7.24	EC:2.7.7.9	..	5.1623	5.1953	2399	3.7205	0.304771	1959	..	TRUE	FALSE	FALSE	FALSE	FALSE	TRUE	TRUE	..	nan	nan	FALSE	..	1	-0.195172	..
..	fig|83333.1.peg.3718	fig|83333.1.peg.3364	b3789	b3430	rffH	glgC	EC:2.7.7.24	EC:2.7.7.27	..	5.23118	5.35683	81	4.42782	0.390178	78	..	TRUE	FALSE	FALSE	FALSE	FALSE	TRUE	TRUE	..	nan	nan	FALSE	..	0	0	..
..	fig|83333.1.peg.3718	fig|83333.1.peg.181	b3789	b0181	rffH	lpxA	EC:2.7.7.24	EC:2.3.1.129	..	3.83815	3.91119	2	3.76512	0.073035	2	..	TRUE	FALSE	FALSE	FALSE	FALSE	TRUE	TRUE	..	nan	nan	FALSE	..	2	0.437527	..
..	fig|83333.1.peg.3718	fig|83333.1.peg.455	b3789	b0459	rffH	maa	EC:2.7.7.24	EC:2.3.1.79	..	3.74153	3.66915	9	3.66915	0.164887	9	..	TRUE	FALSE	FALSE	FALSE	FALSE	TRUE	TRUE	..	nan	nan	FALSE	..	2	nan	..
..	fig|83333.1.peg.3718	fig|83333.1.peg.2018	b3789	b2042	rffH	galF	EC:2.7.7.24	EC:2.7.7.9	..	6.01038	6.02726	2506	4.68106	0.294843	2054	..	TRUE	FALSE	FALSE	FALSE	FALSE	TRUE	TRUE	..	nan	nan	FALSE	..	nan	nan	..
..	fig|83333.1.peg.3718	fig|83333.1.peg.2014	b3789	b2038	rffH	rfbC	EC:2.7.7.24	EC:5.1.3.13	..	1.41254	1.41939	2	1.40568	0.006855	1	..	TRUE	FALSE	FALSE	FALSE	FALSE	TRUE	TRUE	..	nan	nan	FALSE	..	2	-0.358399	..
..	fig|83333.1.peg.3718	fig|83333.1.peg.2015	b3789	b2039	rffH	rfbA	EC:2.7.7.24	EC:2.7.7.24	..	1.74149	1.33722	2604	0	1.34202	2125	..	TRUE	FALSE	FALSE	FALSE	FALSE	TRUE	TRUE	..	nan	nan	FALSE	..	1	-0.316837	..
..	fig|83333.1.peg.3718	fig|83333.1.peg.179	b3789	b0179	rffH	lpxD	EC:2.7.7.24	#N/A	..	4.51962	4.51962	1	4.51962	0	1	..	TRUE	FALSE	FALSE	FALSE	FALSE	TRUE	TRUE	..	nan	nan	FALSE	..	0	0.437527	..
..	fig|83333.1.peg.3070	fig|83333.1.peg.2692	b3125	b2736	yhaE	ygbJ	#N/A	#N/A	..	2.56018	2.63958	1968	0.2103	0.463973	1363	..	TRUE	FALSE	FALSE	FALSE	FALSE	TRUE	TRUE	..	nan	nan	FALSE	..	nan	nan	..
..	fig|83333.1.peg.3070	fig|83333.1.peg.505	b3125	b0509	yhaE	glxR	#N/A	EC:1.1.1.60	..	2.12776	2.45796	1968	0	0.888715	1365	..	TRUE	FALSE	FALSE	FALSE	FALSE	TRUE	TRUE	..	nan	nan	FALSE	..	1	0	..
..	fig|83333.1.peg.3072	fig|83333.1.peg.338	b3127	b0341	garP	cynX	#N/A	#N/A	..	4.08275	4.06986	181	1.23807	0.315954	176	..	TRUE	FALSE	FALSE	FALSE	FALSE	TRUE	TRUE	..	nan	nan	FALSE	..	0	nan	..
..	fig|83333.1.peg.3072	fig|83333.1.peg.3627	b3127	b3691	garP	dgoT	#N/A	#N/A	..	1.90493	1.84708	174	1.76919	0.211117	171	..	TRUE	FALSE	FALSE	FALSE	FALSE	TRUE	TRUE	..	nan	nan	FALSE	..	-1	nan	..
..	fig|83333.1.peg.3072	fig|83333.1.peg.3040	b3127	b3093	garP	exuT	#N/A	#N/A	..	3.53542	3.56573	159	3.29377	0.125007	158	..	TRUE	FALSE	FALSE	FALSE	FALSE	TRUE	TRUE	..	nan	nan	FALSE	..	0	nan	..
..	fig|83333.1.peg.3072	fig|83333.1.peg.4023	b3127	b4111	garP	proP	#N/A	#N/A	..	7.69203	7.69203	2	7.69203	0	2	..	TRUE	FALSE	FALSE	FALSE	FALSE	TRUE	TRUE	..	nan	nan	FALSE	..	0	-0.203248	..
..	fig|83333.1.peg.3071	fig|83333.1.peg.617	b3126	b0616	garL	citE	EC:4.1.2.20	EC:4.1.3.34#EC:4.1.3.6	..	3.91141	3.89753	7	3.87779	0.0320198	7	..	TRUE	FALSE	FALSE	FALSE	FALSE	TRUE	TRUE	..	nan	nan	FALSE	..	1	-0.182102	..
..	fig|83333.1.peg.3062	fig|83333.1.peg.2752	b3116	b2796	tdcC	sdaC	#N/A	#N/A	..	1.09497	1.10211	182	1.06272	0.0295285	182	..	TRUE	FALSE	FALSE	FALSE	FALSE	TRUE	TRUE	..	nan	nan	FALSE	..	0	0	..
..	fig|83333.1.peg.3062	fig|83333.1.peg.3472	b3116	b3539	tdcC	yhjV	#N/A	#N/A	..	1.14166	1.14957	182	1.10439	0.0244424	182	..	TRUE	FALSE	FALSE	FALSE	FALSE	TRUE	TRUE	..	nan	nan	FALSE	..	nan	nan	..
..	fig|83333.1.peg.3062	fig|83333.1.peg.3056	b3116	b3110	tdcC	yhaO	#N/A	#N/A	..	3.72968	3.73791	182	3.69179	0.0231966	182	..	TRUE	FALSE	FALSE	FALSE	FALSE	TRUE	TRUE	..	nan	nan	FALSE	..	nan	nan	..
..	fig|83333.1.peg.3063	fig|83333.1.peg.1248	b3117	b1261	tdcB	trpB	EC:4.3.1.17#EC:4.3.1.19	EC:4.2.1.20	..	6.39793	5.82982	6	5.79762	0.843739	6	..	TRUE	FALSE	FALSE	FALSE	FALSE	TRUE	TRUE	..	nan	nan	FALSE	..	0	0.969877	..
..	fig|83333.1.peg.3063	fig|83333.1.peg.3702	b3117	b3772	tdcB	ilvA	EC:4.3.1.17#EC:4.3.1.19	EC:4.3.1.19	..	2.55341	2.55341	1	2.55341	0	1	..	TRUE	FALSE	FALSE	FALSE	FALSE	TRUE	TRUE	..	nan	nan	FALSE	..	1	0.357837	..
..	fig|83333.1.peg.3063	fig|83333.1.peg.2389	b3117	b2421	tdcB	cysM	EC:4.3.1.17#EC:4.3.1.19	EC:2.5.1.47	..	4.71556	4.81135	588	4.23748	0.187984	565	..	TRUE	FALSE	FALSE	FALSE	FALSE	TRUE	TRUE	..	nan	nan	FALSE	..	1	0.363877	..
..	fig|83333.1.peg.3063	fig|83333.1.peg.2339	b3117	b2366	tdcB	dsdA	EC:4.3.1.17#EC:4.3.1.19	EC:4.3.1.18	..	5.55162	5.62465	234	4.69922	0.331677	201	..	TRUE	FALSE	FALSE	FALSE	FALSE	TRUE	TRUE	..	nan	nan	FALSE	..	1	nan	..
..	fig|83333.1.peg.3063	fig|83333.1.peg.2382	b3117	b2414	tdcB	cysK	EC:4.3.1.17#EC:4.3.1.19	EC:2.5.1.47#EC:4.5.1.5	..	4.56301	4.52209	501	4.18198	0.195024	490	..	TRUE	FALSE	FALSE	FALSE	FALSE	TRUE	TRUE	..	nan	nan	FALSE	..	1	0.363877	..
..	fig|83333.1.peg.1784	fig|83333.1.peg.311	b1801	b0314	yeaV	betT	#N/A	#N/A	..	3.58067	3.80496	17	2.86673	0.395569	17	..	TRUE	FALSE	FALSE	FALSE	FALSE	TRUE	TRUE	..	nan	nan	FALSE	..	0	nan	..
..	fig|83333.1.peg.1784	fig|83333.1.peg.41	b1801	b0040	yeaV	caiT	#N/A	#N/A	..	1.89451	1.89902	63	1.15167	0.259067	63	..	TRUE	FALSE	FALSE	FALSE	FALSE	TRUE	TRUE	..	nan	nan	FALSE	..	0	nan	..
..	fig|83333.1.peg.1783	fig|83333.1.peg.74	b1800	b0073	dmlA	leuB	EC:1.1.1.83	EC:1.1.1.85	..	3.36731	3.45292	662	2.7963	0.161469	501	..	TRUE	FALSE	FALSE	FALSE	FALSE	TRUE	TRUE	..	nan	nan	FALSE	..	-1	0.342476	..
..	fig|83333.1.peg.1783	fig|83333.1.peg.1121	b1800	b1136	dmlA	icd	EC:1.1.1.83	EC:1.1.1.42	..	3.9121	3.8845	224	3.3605	0.185399	186	..	TRUE	FALSE	FALSE	FALSE	FALSE	TRUE	TRUE	..	nan	nan	FALSE	..	2	0.313992	..
..	fig|83333.1.peg.3713	fig|83333.1.peg.88	b3784	b0087	rfe	mraY	EC:2.7.8.33	EC:2.7.8.13	..	4.71913	4.59892	520	4.15324	0.313757	478	..	TRUE	FALSE	FALSE	FALSE	FALSE	TRUE	TRUE	..	nan	nan	FALSE	..	0	0.452509	..
..	fig|83333.1.peg.3713	fig|83333.1.peg.3715	b3784	b3786	rfe	wecB	EC:2.7.8.33	EC:5.1.3.14	..	1.93428	1.93428	1	1.93428	0	1	..	TRUE	FALSE	FALSE	FALSE	FALSE	TRUE	TRUE	..	nan	nan	FALSE	..	-1	-0.323987	..
..	fig|83333.1.peg.1788	fig|83333.1.peg.1077	b1805	b1092	fadD	fabD	EC:6.2.1.3	EC:2.3.1.39	..	4.65001	4.63995	19	3.82971	0.452228	19	..	TRUE	FALSE	FALSE	FALSE	FALSE	TRUE	TRUE	..	nan	nan	FALSE	..	2	0.314601	..
..	fig|83333.1.peg.1788	fig|83333.1.peg.1076	b1805	b1091	fadD	fabH	EC:6.2.1.3	EC:2.3.1.180	..	4.66472	4.71012	3	4.57016	0.0668792	3	..	TRUE	FALSE	FALSE	FALSE	FALSE	TRUE	TRUE	..	nan	nan	FALSE	..	0	0.503623	..
..	fig|83333.1.peg.1788	fig|83333.1.peg.1290	b1805	b1302	fadD	puuE	EC:6.2.1.3	EC:2.6.1.19	..	5.61046	5.54324	5	5.45438	0.15135	5	..	TRUE	FALSE	FALSE	FALSE	FALSE	TRUE	TRUE	..	nan	nan	FALSE	..	0	-0.176952	..
..	fig|83333.1.peg.1788	fig|83333.1.peg.775	b1805	b0789	fadD	ybhO	EC:6.2.1.3	#N/A	..	4.89041	4.89041	1	4.89041	0	1	..	TRUE	FALSE	FALSE	FALSE	FALSE	TRUE	TRUE	..	nan	nan	FALSE	..	1	-0.255667	..
..	fig|83333.1.peg.1788	fig|83333.1.peg.872	b1805	b0887	fadD	cydD	EC:6.2.1.3	#N/A	..	2.13789	2.13789	1	2.13789	0	1	..	TRUE	FALSE	FALSE	FALSE	FALSE	TRUE	TRUE	..	nan	nan	FALSE	..	0	-0.20918	..
..	fig|83333.1.peg.1788	fig|83333.1.peg.1388	b1805	b1398	fadD	paaK	EC:6.2.1.3	EC:6.2.1.30	..	4.9	4.91722	91	2.78159	0.396299	84	..	TRUE	FALSE	FALSE	FALSE	FALSE	TRUE	TRUE	..	nan	nan	FALSE	..	-1	nan	..
..	fig|83333.1.peg.1788	fig|83333.1.peg.1080	b1805	b1095	fadD	fabF	EC:6.2.1.3	EC:2.3.1.179	..	4.95912	5.02183	32	4.25451	0.382288	31	..	TRUE	FALSE	FALSE	FALSE	FALSE	TRUE	TRUE	..	nan	nan	FALSE	..	1	nan	..
..	fig|83333.1.peg.1788	fig|83333.1.peg.871	b1805	b0886	fadD	cydC	EC:6.2.1.3	#N/A	..	1.92189	1.92189	1	1.92189	0	1	..	TRUE	FALSE	FALSE	FALSE	FALSE	TRUE	TRUE	..	nan	nan	FALSE	..	0	-0.20918	..
..	fig|83333.1.peg.1788	fig|83333.1.peg.2255	b1805	b2281	fadD	nuoI	EC:6.2.1.3	#N/A	..	5.10384	5.10384	1	5.10384	0	1	..	TRUE	FALSE	FALSE	FALSE	FALSE	TRUE	TRUE	..	nan	nan	FALSE	..	1	nan	..
..	fig|83333.1.peg.1788	fig|83333.1.peg.1685	b1805	b1701	fadD	fadK	EC:6.2.1.3	#N/A	..	4.32106	4.35906	7539	0	0.815385	2020	..	TRUE	FALSE	FALSE	FALSE	FALSE	TRUE	TRUE	..	nan	nan	FALSE	..	-1	nan	..
..	fig|83333.1.peg.1788	fig|83333.1.peg.1637	b1805	b1651	fadD	gloA	EC:6.2.1.3	EC:4.4.1.5	..	5.48552	5.48552	1	5.48552	0	1	..	TRUE	FALSE	FALSE	FALSE	FALSE	TRUE	TRUE	..	nan	nan	FALSE	..	2	-0.195172	..
..	fig|83333.1.peg.1788	fig|83333.1.peg.919	b1805	b0934	fadD	ssuC	EC:6.2.1.3	#N/A	..	3.53371	3.53371	1	3.53371	0	1	..	TRUE	FALSE	FALSE	FALSE	FALSE	TRUE	TRUE	..	nan	nan	FALSE	..	-1	nan	..
..	fig|83333.1.peg.1788	fig|83333.1.peg.2965	b1805	b3018	fadD	plsC	EC:6.2.1.3	EC:2.3.1#EC:2.3.1.51	..	4.30884	4.38543	124	2.93775	0.720455	116	..	TRUE	FALSE	FALSE	FALSE	FALSE	TRUE	TRUE	..	nan	nan	FALSE	..	0	0.409612	..
..	fig|83333.1.peg.1788	fig|83333.1.peg.1731	b1805	b1748	fadD	astC	EC:6.2.1.3	EC:2.6.1.81	..	5.5811	5.57511	8	5.4566	0.102064	8	..	TRUE	FALSE	FALSE	FALSE	FALSE	TRUE	TRUE	..	nan	nan	FALSE	..	2	0	..
..	fig|83333.1.peg.1788	fig|83333.1.peg.364	b1805	b0367	fadD	tauC	EC:6.2.1.3	#N/A	..	3.05386	3.05386	1	3.05386	0	1	..	TRUE	FALSE	FALSE	FALSE	FALSE	TRUE	TRUE	..	nan	nan	FALSE	..	0	nan	..
..	fig|83333.1.peg.1788	fig|83333.1.peg.893	b1805	b0908	fadD	aroA	EC:6.2.1.3	EC:2.5.1.19	..	4.04466	4.06279	3	3.98627	0.042268	3	..	TRUE	FALSE	FALSE	FALSE	FALSE	TRUE	TRUE	..	nan	nan	FALSE	..	2	0.34912	..
..	fig|83333.1.peg.1788	fig|83333.1.peg.2205	b1805	b2232	fadD	ubiG	EC:6.2.1.3	EC:2.1.1.64	..	6.31104	6.31104	1	6.31104	0	1	..	TRUE	FALSE	FALSE	FALSE	FALSE	TRUE	TRUE	..	nan	nan	FALSE	..	2	nan	..
..	fig|83333.1.peg.1788	fig|83333.1.peg.3132	b1805	b3189	fadD	murA	EC:6.2.1.3	EC:2.5.1.7	..	5.05132	5.05132	1	5.05132	0	1	..	TRUE	FALSE	FALSE	FALSE	FALSE	TRUE	TRUE	..	nan	nan	FALSE	..	0	0.452509	..
..	fig|83333.1.peg.1788	fig|83333.1.peg.2870	b1805	b2919	fadD	scpB	EC:6.2.1.3	EC:4.1.1.41	..	4.09197	4.18963	4	3.99431	0.09766	4	..	TRUE	FALSE	FALSE	FALSE	FALSE	TRUE	TRUE	..	nan	nan	FALSE	..	1	-0.195172	..
..	fig|83333.1.peg.1788	fig|83333.1.peg.762	b1805	b0776	fadD	bioF	EC:6.2.1.3	EC:2.3.1.47	..	3.58493	3.40804	6	3.19321	0.480619	5	..	TRUE	FALSE	FALSE	FALSE	FALSE	TRUE	TRUE	..	nan	nan	FALSE	..	1	nan	..
..	fig|83333.1.peg.1788	fig|83333.1.peg.760	b1805	b0774	fadD	bioA	EC:6.2.1.3	EC:2.6.1.62	..	7.69833	7.79188	6	7.46969	0.137865	6	..	TRUE	FALSE	FALSE	FALSE	FALSE	TRUE	TRUE	..	nan	nan	FALSE	..	1	nan	..
..	fig|83333.1.peg.1788	fig|83333.1.peg.155	b1805	b0154	fadD	hemL	EC:6.2.1.3	EC:5.4.3.8	..	3.50684	3.52408	8	3.2132	0.249489	8	..	TRUE	FALSE	FALSE	FALSE	FALSE	TRUE	TRUE	..	nan	nan	FALSE	..	1	0.555594	..
..	fig|83333.1.peg.1788	fig|83333.1.peg.3294	b1805	b3359	fadD	argD	EC:6.2.1.3	EC:2.6.1.11#EC:2.6.1.17	..	5.48066	5.64106	8	5.10329	0.253301	8	..	TRUE	FALSE	FALSE	FALSE	FALSE	TRUE	TRUE	..	nan	nan	FALSE	..	0	0.349192	..
..	fig|83333.1.peg.1788	fig|83333.1.peg.2623	b1805	b2662	fadD	gabT	EC:6.2.1.3	EC:2.6.1.19#EC:2.6.1.22	..	5.18487	5.21851	2	5.15124	0.033635	2	..	TRUE	FALSE	FALSE	FALSE	FALSE	TRUE	TRUE	..	nan	nan	FALSE	..	1	-0.176952	..
..	fig|83333.1.peg.1788	fig|83333.1.peg.3553	b1805	b3617	fadD	kbl	EC:6.2.1.3	EC:2.3.1.29	..	2.97119	2.77712	6	2.39332	0.60665	5	..	TRUE	FALSE	FALSE	FALSE	FALSE	TRUE	TRUE	..	nan	nan	FALSE	..	1	-0.202387	..
..	fig|83333.1.peg.1788	fig|83333.1.peg.37	b1805	b0036	fadD	caiD	EC:6.2.1.3	#N/A	..	3.54752	3.53507	5	3.27139	0.156122	5	..	TRUE	FALSE	FALSE	FALSE	FALSE	TRUE	TRUE	..	nan	nan	FALSE	..	0	nan	..
..	fig|83333.1.peg.1788	fig|83333.1.peg.2297	b1805	b2323	fadD	fabB	EC:6.2.1.3	EC:2.3.1.41	..	6.06247	6.08802	33	5.47697	0.258796	32	..	TRUE	FALSE	FALSE	FALSE	FALSE	TRUE	TRUE	..	nan	nan	FALSE	..	0	nan	..
..	fig|83333.1.peg.1788	fig|83333.1.peg.332	b1805	b0335	fadD	prpE	EC:6.2.1.3	EC:6.2.1.17	..	5.97409	6.01697	1384	3.37005	0.343892	565	..	TRUE	FALSE	FALSE	FALSE	FALSE	TRUE	TRUE	..	nan	nan	FALSE	..	1	0	..
..	fig|83333.1.peg.1788	fig|83333.1.peg.3564	b1805	b3628	fadD	rfaB	EC:6.2.1.3	#N/A	..	2.11403	2.11403	1	2.11403	0	1	..	TRUE	FALSE	FALSE	FALSE	FALSE	TRUE	TRUE	..	nan	nan	FALSE	..	0	-0.358399	..
..	fig|83333.1.peg.1788	fig|83333.1.peg.3567	b1805	b3631	fadD	rfaG	EC:6.2.1.3	#N/A	..	2.2443	2.2443	1	2.2443	0	1	..	TRUE	FALSE	FALSE	FALSE	FALSE	TRUE	TRUE	..	nan	nan	FALSE	..	0	-0.358399	..
..	fig|83333.1.peg.1788	fig|83333.1.peg.594	b1805	b0594	fadD	entE	EC:6.2.1.3	EC:2.7.7.58#EC:6.3.2.14	..	6.25914	6.16853	9218	2.16131	0.673647	2118	..	TRUE	FALSE	FALSE	FALSE	FALSE	TRUE	TRUE	..	nan	nan	FALSE	..	1	-0.195172	..
..	fig|83333.1.peg.1788	fig|83333.1.peg.3979	b1805	b4069	fadD	acs	EC:6.2.1.3	EC:6.2.1.1	..	6.59732	6.60576	4212	3.2106	0.412894	1204	..	TRUE	FALSE	FALSE	FALSE	FALSE	TRUE	TRUE	..	nan	nan	FALSE	..	1	nan	..
..	fig|83333.1.peg.1788	fig|83333.1.peg.3673	b1805	b3736	fadD	atpF	EC:6.2.1.3	#N/A	..	3.96934	3.96934	1	3.96934	0	1	..	TRUE	FALSE	FALSE	FALSE	FALSE	TRUE	TRUE	..	nan	nan	FALSE	..	0	0.199606	..
..	fig|83333.1.peg.1788	fig|83333.1.peg.1305	b1805	b1317	fadD	ycjU	EC:6.2.1.3	EC:5.4.2.6	..	4.32602	4.32602	1	4.32602	0	1	..	TRUE	FALSE	FALSE	FALSE	FALSE	TRUE	TRUE	..	nan	nan	FALSE	..	nan	nan	..
..	fig|83333.1.peg.3069	fig|83333.1.peg.510	b3124	b0514	garK	glxK	#N/A	EC:2.7.1.31	..	1.62682	1.4957	2245	0	0.704466	1702	..	TRUE	FALSE	FALSE	FALSE	FALSE	TRUE	TRUE	..	nan	nan	FALSE	..	0	0	..
..	fig|83333.1.peg.3715	fig|83333.1.peg.2003	b3786	b2028	wecB	ugd	EC:5.1.3.14	EC:1.1.1.22	..	5.35701	5.46938	4	5.24465	0.112365	4	..	TRUE	FALSE	FALSE	FALSE	FALSE	TRUE	TRUE	..	nan	nan	FALSE	..	1	-0.359313	..
..	fig|83333.1.peg.3715	fig|83333.1.peg.3716	b3786	b3787	wecB	wecC	EC:5.1.3.14	EC:1.1.1.336	..	2.57978	2.65791	4	2.50165	0.07813	4	..	TRUE	FALSE	FALSE	FALSE	FALSE	TRUE	TRUE	..	nan	nan	FALSE	..	-1	-0.323987	..
..	fig|83333.1.peg.2646	fig|83333.1.peg.1120	b2687	b1135	luxS	0	EC:4.4.1.21	#N/A	..	10.5627	10.5627	1	10.5627	0	1	..	TRUE	FALSE	FALSE	FALSE	FALSE	TRUE	TRUE	..	nan	nan	FALSE	..	nan	nan	..
..	fig|83333.1.peg.2646	fig|83333.1.peg.2561	b2687	b2594	luxS	rluD	EC:4.4.1.21	#N/A	..	4.16723	4.16723	1	4.16723	0	1	..	TRUE	FALSE	FALSE	FALSE	FALSE	TRUE	TRUE	..	nan	nan	FALSE	..	nan	nan	..
..	fig|83333.1.peg.2646	fig|83333.1.peg.59	b2687	b0058	luxS	rluA	EC:4.4.1.21	#N/A	..	3.9994	3.9994	1	3.9994	0	1	..	TRUE	FALSE	FALSE	FALSE	FALSE	TRUE	TRUE	..	nan	nan	FALSE	..	nan	nan	..
..	fig|83333.1.peg.2638	fig|83333.1.peg.3944	b2677	b4035	proV	malK	#N/A	EC:3.6.3.19	..	6.4901	6.80247	13	5.39661	0.632963	13	..	TRUE	FALSE	FALSE	FALSE	FALSE	TRUE	TRUE	..	nan	nan	FALSE	..	1	nan	..
..	fig|83333.1.peg.2638	fig|83333.1.peg.3473	b2677	b3540	proV	dppF	#N/A	#N/A	..	3.69001	3.65687	223	3.36242	0.0938374	223	..	TRUE	FALSE	FALSE	FALSE	FALSE	TRUE	TRUE	..	nan	nan	FALSE	..	0	nan	..
..	fig|83333.1.peg.2638	fig|83333.1.peg.2281	b2677	b2307	proV	hisM	#N/A	#N/A	..	6.75268	6.76132	7	6.716	0.0315466	7	..	TRUE	FALSE	FALSE	FALSE	FALSE	TRUE	TRUE	..	nan	nan	FALSE	..	0	-0.211664	..
..	fig|83333.1.peg.2638	fig|83333.1.peg.2639	b2677	b2678	proV	proW	#N/A	#N/A	..	2.60516	2.59188	8	2.57099	0.0298254	8	..	TRUE	FALSE	FALSE	FALSE	FALSE	TRUE	TRUE	..	nan	nan	FALSE	..	0	-0.203248	..
..	fig|83333.1.peg.2638	fig|83333.1.peg.199	b2677	b0198	proV	metI	#N/A	#N/A	..	4.11656	4.12764	8	4.04412	0.0522067	8	..	TRUE	FALSE	FALSE	FALSE	FALSE	TRUE	TRUE	..	nan	nan	FALSE	..	2	nan	..
..	fig|83333.1.peg.2638	fig|83333.1.peg.3383	b2677	b3450	proV	ugpC	#N/A	EC:3.6.3.20	..	5.93043	5.93043	1	5.93043	0	1	..	TRUE	FALSE	FALSE	FALSE	FALSE	TRUE	TRUE	..	nan	nan	FALSE	..	-1	nan	..
..	fig|83333.1.peg.2638	fig|83333.1.peg.364	b2677	b0367	proV	tauC	#N/A	#N/A	..	4.26446	4.28485	8	4.19512	0.0415356	8	..	TRUE	FALSE	FALSE	FALSE	FALSE	TRUE	TRUE	..	nan	nan	FALSE	..	0	nan	..
..	fig|83333.1.peg.2638	fig|83333.1.peg.1111	b2677	b1126	proV	potA	#N/A	EC:3.6.3.31	..	5.72177	5.64346	1044	4.1365	0.38331	870	..	TRUE	FALSE	FALSE	FALSE	FALSE	TRUE	TRUE	..	nan	nan	FALSE	..	1	nan	..
..	fig|83333.1.peg.2638	fig|83333.1.peg.1427	b2677	b1441	proV	ydcT	#N/A	#N/A	..	6.40939	6.45143	301	5.06027	0.431249	256	..	TRUE	FALSE	FALSE	FALSE	FALSE	TRUE	TRUE	..	nan	nan	FALSE	..	2	nan	..
..	fig|83333.1.peg.2638	fig|83333.1.peg.654	b2677	b0653	proV	gltK	#N/A	#N/A	..	5.73563	5.73563	2	5.73563	0	2	..	TRUE	FALSE	FALSE	FALSE	FALSE	TRUE	TRUE	..	nan	nan	FALSE	..	0	nan	..
..	fig|83333.1.peg.2638	fig|83333.1.peg.1234	b2677	b1247	proV	oppF	#N/A	#N/A	..	4.2013	4.18495	174	3.9216	0.0784644	173	..	TRUE	FALSE	FALSE	FALSE	FALSE	TRUE	TRUE	..	nan	nan	FALSE	..	0	-0.247209	..
..	fig|83333.1.peg.2638	fig|83333.1.peg.751	b2677	b0765	proV	modC	#N/A	EC:3.6.3.29	..	7.25109	7.22692	97	5.41349	0.453165	92	..	TRUE	FALSE	FALSE	FALSE	FALSE	TRUE	TRUE	..	nan	nan	FALSE	..	1	nan	..
..	fig|83333.1.peg.2638	fig|83333.1.peg.1470	b2677	b1483	proV	ddpF	#N/A	#N/A	..	5.15247	5.0519	252	4.61202	0.238303	252	..	TRUE	FALSE	FALSE	FALSE	FALSE	TRUE	TRUE	..	nan	nan	FALSE	..	1	-0.228089	..
..	fig|83333.1.peg.2638	fig|83333.1.peg.919	b2677	b0934	proV	ssuC	#N/A	#N/A	..	4.91286	4.91286	1	4.91286	0	1	..	TRUE	FALSE	FALSE	FALSE	FALSE	TRUE	TRUE	..	nan	nan	FALSE	..	-1	nan	..
..	fig|83333.1.peg.3989	fig|83333.1.peg.1856	b4079	b1872	fdhF	torZ	EC:1.2.1.2	EC:1.7.2.3	..	4.69149	4.68763	3	4.67173	0.0179189	3	..	TRUE	FALSE	FALSE	FALSE	FALSE	TRUE	TRUE	..	nan	nan	FALSE	..	0	nan	..
..	fig|83333.1.peg.2835	fig|83333.1.peg.3080	b2883	b3135	guaD	agaA	EC:3.5.4.3	#N/A	..	3.50404	3.51828	6	3.44275	0.0472336	6	..	TRUE	FALSE	FALSE	FALSE	FALSE	TRUE	TRUE	..	nan	nan	FALSE	..	nan	nan	..
..	fig|83333.1.peg.3987	fig|83333.1.peg.3461	b4077	b3528	gltP	dctA	#N/A	#N/A	..	2.88072	2.89751	1002	2.0503	0.50279	717	..	TRUE	FALSE	FALSE	FALSE	FALSE	TRUE	TRUE	..	nan	nan	FALSE	..	0	nan	..
..	fig|83333.1.peg.3709	fig|83333.1.peg.3359	b3781	b3425	trxA	glpE	#N/A	EC:2.8.1.1	..	4.39893	4.4334	6	4.08526	0.287699	6	..	TRUE	FALSE	FALSE	FALSE	FALSE	TRUE	TRUE	..	nan	nan	TRUE	..	0	nan	..
..	fig|83333.1.peg.3709	fig|83333.1.peg.2259	b3781	b2285	trxA	nuoE	#N/A	#N/A	..	2.83107	2.83107	2	2.83107	0	2	..	TRUE	FALSE	FALSE	FALSE	FALSE	TRUE	TRUE	..	nan	nan	TRUE	..	2	nan	..
..	fig|83333.1.peg.3080	fig|83333.1.peg.667	b3135	b0677	agaA	nagA	#N/A	EC:3.5.1.25	..	2.40591	2.77891	2430	0	1.01304	2019	..	TRUE	FALSE	FALSE	FALSE	FALSE	TRUE	TRUE	..	nan	nan	FALSE	..	1	-0.212809	..
..	fig|83333.1.peg.3080	fig|83333.1.peg.2835	b3135	b2883	agaA	guaD	#N/A	EC:3.5.4.3	..	4.7203	4.7377	2	4.70289	0.017405	2	..	TRUE	FALSE	FALSE	FALSE	FALSE	TRUE	TRUE	..	nan	nan	FALSE	..	-1	-0.203248	..
..	fig|83333.1.peg.3080	fig|83333.1.peg.508	b3135	b0512	agaA	allB	#N/A	EC:3.5.2.5	..	4.67684	4.72371	10	4.49727	0.0903687	10	..	TRUE	FALSE	FALSE	FALSE	FALSE	TRUE	TRUE	..	nan	nan	FALSE	..	1	-0.23689	..
..	fig|83333.1.peg.1999	fig|83333.1.peg.3167	b2024	b3223	hisA	nanE	EC:5.3.1.16	EC:5.1.3.9	..	5.22474	5.33146	9	5.00426	0.130446	9	..	TRUE	FALSE	FALSE	FALSE	FALSE	TRUE	TRUE	..	nan	nan	FALSE	..	2	nan	..
..	fig|83333.1.peg.1999	fig|83333.1.peg.2000	b2024	b2025	hisA	hisF	EC:5.3.1.16	#N/A	..	4.97938	4.89659	2200	2.89465	0.656607	2169	..	TRUE	FALSE	FALSE	FALSE	FALSE	TRUE	TRUE	..	nan	nan	FALSE	..	2	0.400264	..
..	fig|83333.1.peg.1999	fig|83333.1.peg.1998	b2024	b2023	hisA	hisH	EC:5.3.1.16	#N/A	..	3.18813	3.51922	3	2.52596	0.468227	3	..	TRUE	FALSE	FALSE	FALSE	FALSE	TRUE	TRUE	..	nan	nan	FALSE	..	1	0.400264	..
..	fig|83333.1.peg.2236	fig|83333.1.peg.37	b2262	b0036	menB	caiD	EC:4.1.3.36	#N/A	..	4.50573	4.37439	1337	2.57066	0.316548	1291	..	TRUE	FALSE	FALSE	FALSE	FALSE	TRUE	TRUE	..	nan	nan	FALSE	..	0	nan	..
..	fig|83333.1.peg.2236	fig|83333.1.peg.2870	b2262	b2919	menB	scpB	EC:4.1.3.36	EC:4.1.1.41	..	5.84319	5.73993	1330	1.16393	0.330106	1294	..	TRUE	FALSE	FALSE	FALSE	FALSE	TRUE	TRUE	..	nan	nan	FALSE	..	1	-0.195172	..
..	fig|83333.1.peg.3073	fig|83333.1.peg.3038	b3128	b3091	garD	uxaA	EC:4.2.1.42	EC:4.2.1.7	..	3.54718	3.48637	330	3.2481	0.111624	329	..	TRUE	FALSE	FALSE	FALSE	FALSE	TRUE	TRUE	..	nan	nan	FALSE	..	1	nan	..
..	fig|83333.1.peg.2235	fig|83333.1.peg.2743	b2261	b2787	menC	gudD	#N/A	EC:4.2.1.40	..	4.28217	4.30131	10	4.08147	0.176685	10	..	TRUE	FALSE	FALSE	FALSE	FALSE	TRUE	TRUE	..	nan	nan	FALSE	..	1	nan	..
..	fig|83333.1.peg.1797	fig|83333.1.peg.2753	b1814	b2797	sdaA	sdaB	EC:4.3.1.17	EC:4.3.1.17	..	0.740758	0.54308	259	0.44499	0.4787	259	..	TRUE	FALSE	FALSE	FALSE	FALSE	TRUE	TRUE	..	nan	nan	FALSE	..	1	0.357837	..
..	fig|83333.1.peg.2234	fig|83333.1.peg.3979	b2260	b4069	menE	acs	EC:6.2.1.26	EC:6.2.1.1	..	6.46038	6.48482	164	5.86236	0.133242	164	..	TRUE	FALSE	FALSE	FALSE	FALSE	TRUE	TRUE	..	nan	nan	FALSE	..	1	nan	..
..	fig|83333.1.peg.2234	fig|83333.1.peg.594	b2260	b0594	menE	entE	EC:6.2.1.26	EC:2.7.7.58#EC:6.3.2.14	..	6.4713	6.33323	432	5.02	0.724086	428	..	TRUE	FALSE	FALSE	FALSE	FALSE	TRUE	TRUE	..	nan	nan	FALSE	..	1	-0.195172	..
..	fig|83333.1.peg.2234	fig|83333.1.peg.1685	b2260	b1701	menE	fadK	EC:6.2.1.26	#N/A	..	4.10718	3.94311	272	3.2871	0.331733	269	..	TRUE	FALSE	FALSE	FALSE	FALSE	TRUE	TRUE	..	nan	nan	FALSE	..	-1	nan	..
..	fig|83333.1.peg.2234	fig|83333.1.peg.332	b2260	b0335	menE	prpE	EC:6.2.1.26	EC:6.2.1.17	..	5.91846	5.90526	100	5.30882	0.193685	99	..	TRUE	FALSE	FALSE	FALSE	FALSE	TRUE	TRUE	..	nan	nan	FALSE	..	1	0	..
..	fig|83333.1.peg.2234	fig|83333.1.peg.1388	b2260	b1398	menE	paaK	EC:6.2.1.26	EC:6.2.1.30	..	5.46339	5.29733	7	5.05132	0.354358	7	..	TRUE	FALSE	FALSE	FALSE	FALSE	TRUE	TRUE	..	nan	nan	FALSE	..	-1	nan	..
..	fig|83333.1.peg.2239	fig|83333.1.peg.1795	b2265	b1812	menF	pabB	EC:5.4.4.2	EC:2.6.1.85	..	9.86651	9.91325	114	7.65763	0.325709	113	..	TRUE	FALSE	FALSE	FALSE	FALSE	TRUE	TRUE	..	nan	nan	FALSE	..	2	0.656837	..
..	fig|83333.1.peg.2239	fig|83333.1.peg.595	b2265	b0595	menF	entB	EC:5.4.4.2	EC:3.3.2.1#EC:6.3.2.14	..	2.05717	2.05717	1	2.05717	0	1	..	TRUE	FALSE	FALSE	FALSE	FALSE	TRUE	TRUE	..	nan	nan	FALSE	..	0	-0.264899	..
..	fig|83333.1.peg.2239	fig|83333.1.peg.3979	b2265	b4069	menF	acs	EC:5.4.4.2	EC:6.2.1.1	..	7.13729	7.13729	1	7.13729	0	1	..	TRUE	FALSE	FALSE	FALSE	FALSE	TRUE	TRUE	..	nan	nan	FALSE	..	1	nan	..
..	fig|83333.1.peg.2239	fig|83333.1.peg.594	b2265	b0594	menF	entE	EC:5.4.4.2	EC:2.7.7.58#EC:6.3.2.14	..	2.52339	2.52339	1	2.52339	0	1	..	TRUE	FALSE	FALSE	FALSE	FALSE	TRUE	TRUE	..	nan	nan	FALSE	..	1	-0.195172	..
..	fig|83333.1.peg.2239	fig|83333.1.peg.1685	b2265	b1701	menF	fadK	EC:5.4.4.2	#N/A	..	4.1669	4.1669	1	4.1669	0	1	..	TRUE	FALSE	FALSE	FALSE	FALSE	TRUE	TRUE	..	nan	nan	FALSE	..	-1	nan	..
..	fig|83333.1.peg.2239	fig|83333.1.peg.1251	b2265	b1264	menF	trpE	EC:5.4.4.2	EC:4.1.3.27	..	8.67717	8.67717	2	8.67717	0	2	..	TRUE	FALSE	FALSE	FALSE	FALSE	TRUE	TRUE	..	nan	nan	FALSE	..	0	0.421245	..
..	fig|83333.1.peg.2238	fig|83333.1.peg.3698	b2264	b3767m	menD	ilvG	EC:2.2.1.9	#N/A	..	6.02903	6.02903	2	6.02903	0	2	..	TRUE	FALSE	FALSE	FALSE	FALSE	TRUE	TRUE	..	nan	nan	FALSE	..	nan	nan	..
..	fig|83333.1.peg.2238	fig|83333.1.peg.3608	b2264	b3671	menD	ilvB	EC:2.2.1.9	EC:2.2.1.6	..	6.18115	6.18115	2	6.18115	0	2	..	TRUE	FALSE	FALSE	FALSE	FALSE	TRUE	TRUE	..	nan	nan	FALSE	..	1	0.320526	..
..	fig|83333.1.peg.2238	fig|83333.1.peg.857	b2264	b0871	menD	poxB	EC:2.2.1.9	EC:1.2.5.1	..	6.43983	6.43983	2	6.43983	0	2	..	TRUE	FALSE	FALSE	FALSE	FALSE	TRUE	TRUE	..	nan	nan	FALSE	..	1	-0.19259	..
..	fig|83333.1.peg.2238	fig|83333.1.peg.2239	b2264	b2265	menD	menF	EC:2.2.1.9	EC:5.4.4.2	..	1.75208	1.75208	1	1.75208	0	1	..	TRUE	FALSE	FALSE	FALSE	FALSE	TRUE	TRUE	..	nan	nan	FALSE	..	1	0	..
..	fig|83333.1.peg.2238	fig|83333.1.peg.78	b2264	b0077	menD	ilvI	EC:2.2.1.9	EC:2.2.1.6	..	6.72682	7.06971	4	6.38392	0.342895	4	..	TRUE	FALSE	FALSE	FALSE	FALSE	TRUE	TRUE	..	nan	nan	FALSE	..	1	0.320526	..
..	fig|83333.1.peg.2238	fig|83333.1.peg.503	b2264	b0507	menD	gcl	EC:2.2.1.9	EC:4.1.1.47	..	5.33751	5.33751	1	5.33751	0	1	..	TRUE	FALSE	FALSE	FALSE	FALSE	TRUE	TRUE	..	nan	nan	FALSE	..	2	0.228089	..
..	fig|83333.1.peg.507	fig|83333.1.peg.1305	b0511	b1317	ybbW	ycjU	#N/A	EC:5.4.2.6	..	3.46376	3.46376	1	3.46376	0	1	..	TRUE	FALSE	FALSE	FALSE	FALSE	TRUE	TRUE	..	nan	nan	FALSE	..	nan	nan	..
..	fig|83333.1.peg.507	fig|83333.1.peg.3359	b0511	b3425	ybbW	glpE	#N/A	EC:2.8.1.1	..	7.01087	7.01087	1	7.01087	0	1	..	TRUE	FALSE	FALSE	FALSE	FALSE	TRUE	TRUE	..	nan	nan	FALSE	..	0	nan	..
..	fig|83333.1.peg.507	fig|83333.1.peg.333	b0511	b0336	ybbW	codB	#N/A	#N/A	..	2.40137	2.81562	454	0.6307	0.803887	419	..	TRUE	FALSE	FALSE	FALSE	FALSE	TRUE	TRUE	..	nan	nan	FALSE	..	0	nan	..
..	fig|83333.1.peg.3787	fig|83333.1.peg.3902	b3867	b3990	hemN	thiH	EC:1.3.99.22	EC:4.1.99.19	..	5.51809	5.48905	5	5.48567	0.0614826	5	..	TRUE	FALSE	FALSE	FALSE	FALSE	TRUE	TRUE	..	nan	nan	FALSE	..	1	0.733111	..
..	fig|83333.1.peg.508	fig|83333.1.peg.4238	b0512	b4328	allB	iadA	EC:3.5.2.5	#N/A	..	2.87381	2.80083	383	2.32854	0.309665	356	..	TRUE	FALSE	FALSE	FALSE	FALSE	TRUE	TRUE	..	nan	nan	FALSE	..	nan	nan	..
..	fig|83333.1.peg.508	fig|83333.1.peg.1047	b0512	b1062	allB	pyrC	EC:3.5.2.5	EC:3.5.2.3	..	6.48354	6.48354	2	6.48354	0	2	..	TRUE	FALSE	FALSE	FALSE	FALSE	TRUE	TRUE	..	nan	nan	FALSE	..	1	0.356143	..
..	fig|83333.1.peg.503	fig|83333.1.peg.3698	b0507	b3767m	gcl	ilvG	EC:4.1.1.47	#N/A	..	3.3829	3.40578	377	2.9246	0.141884	364	..	TRUE	FALSE	FALSE	FALSE	FALSE	TRUE	TRUE	..	nan	nan	FALSE	..	nan	nan	..
..	fig|83333.1.peg.503	fig|83333.1.peg.3608	b0507	b3671	gcl	ilvB	EC:4.1.1.47	EC:2.2.1.6	..	4.2725	4.29207	377	3.77085	0.135245	364	..	TRUE	FALSE	FALSE	FALSE	FALSE	TRUE	TRUE	..	nan	nan	FALSE	..	1	0.320526	..
..	fig|83333.1.peg.503	fig|83333.1.peg.857	b0507	b0871	gcl	poxB	EC:4.1.1.47	EC:1.2.5.1	..	4.84774	4.87074	377	4.41265	0.107152	364	..	TRUE	FALSE	FALSE	FALSE	FALSE	TRUE	TRUE	..	nan	nan	FALSE	..	1	-0.19259	..
..	fig|83333.1.peg.503	fig|83333.1.peg.78	b0507	b0077	gcl	ilvI	EC:4.1.1.47	EC:2.2.1.6	..	4.05806	4.03855	377	3.6064	0.13848	364	..	TRUE	FALSE	FALSE	FALSE	FALSE	TRUE	TRUE	..	nan	nan	FALSE	..	1	0.320526	..
..	fig|83333.1.peg.503	fig|83333.1.peg.2695	b0507	b2739	gcl	ygbM	EC:4.1.1.47	EC:5.3.1.22	..	2.3843	2.3843	2	2.3843	0	2	..	TRUE	FALSE	FALSE	FALSE	FALSE	TRUE	TRUE	..	nan	nan	FALSE	..	nan	nan	..
..	fig|83333.1.peg.2636	fig|83333.1.peg.2207	b2675	b2234	nrdE	nrdA	EC:1.17.4.1	EC:1.17.4.1	..	4.91666	4.9134	798	3.89018	0.135642	789	..	TRUE	FALSE	FALSE	FALSE	FALSE	TRUE	TRUE	..	nan	nan	FALSE	..	1	0	..
..	fig|83333.1.peg.2637	fig|83333.1.peg.2208	b2676	b2235	nrdF	nrdB	EC:1.17.4.1	EC:1.17.4.1	..	5.23279	5.21531	896	4.73079	0.289759	854	..	TRUE	FALSE	FALSE	FALSE	FALSE	TRUE	TRUE	..	nan	nan	FALSE	..	1	0	..
..	fig|83333.1.peg.505	fig|83333.1.peg.2692	b0509	b2736	glxR	ygbJ	EC:1.1.1.60	#N/A	..	2.56018	2.63958	1968	0.2103	0.463973	1363	..	TRUE	FALSE	FALSE	FALSE	FALSE	TRUE	TRUE	..	nan	nan	FALSE	..	nan	nan	..
..	fig|83333.1.peg.505	fig|83333.1.peg.3070	b0509	b3125	glxR	yhaE	EC:1.1.1.60	#N/A	..	1.9407	2.0988	1968	0	0.771052	1365	..	TRUE	FALSE	FALSE	FALSE	FALSE	TRUE	TRUE	..	nan	nan	FALSE	..	-1	0	..
..	fig|83333.1.peg.504	fig|83333.1.peg.4107	b0508	b4197	hyi	ulaE	EC:5.3.1.22	EC:5.1.3.22	..	4.37944	4.37944	1	4.37944	0	1	..	TRUE	FALSE	FALSE	FALSE	FALSE	TRUE	TRUE	..	nan	nan	FALSE	..	0	nan	..
..	fig|83333.1.peg.504	fig|83333.1.peg.2695	b0508	b2739	hyi	ygbM	EC:5.3.1.22	EC:5.3.1.22	..	1.54807	1.50902	1172	0	0.744287	831	..	TRUE	FALSE	FALSE	FALSE	FALSE	TRUE	TRUE	..	nan	nan	FALSE	..	nan	nan	..
..	fig|83333.1.peg.2261	fig|83333.1.peg.2260	b2287	b2286	nuoB	nuoC	#N/A	#N/A	..	1.45976	1.4583	18	1.36441	0.0684857	18	..	TRUE	FALSE	FALSE	FALSE	FALSE	TRUE	TRUE	..	nan	nan	FALSE	..	-1	nan	..
..	fig|83333.1.peg.2261	fig|83333.1.peg.2674	b2287	b2719	nuoB	hycG	#N/A	#N/A	..	4.82132	4.85375	119	2.56424	0.431281	113	..	TRUE	FALSE	FALSE	FALSE	FALSE	TRUE	TRUE	..	nan	nan	FALSE	..	1	nan	..
..	fig|83333.1.peg.2261	fig|83333.1.peg.2676	b2287	b2721	nuoB	hycE	#N/A	#N/A	..	3.61253	3.60747	18	3.50788	0.0876743	18	..	TRUE	FALSE	FALSE	FALSE	FALSE	TRUE	TRUE	..	nan	nan	FALSE	..	1	nan	..
..	fig|83333.1.peg.2260	fig|83333.1.peg.2261	b2286	b2287	nuoC	nuoB	#N/A	#N/A	..	1.599	1.52819	18	1.41048	0.324848	18	..	TRUE	FALSE	FALSE	FALSE	FALSE	TRUE	TRUE	..	nan	nan	FALSE	..	-1	nan	..
..	fig|83333.1.peg.2260	fig|83333.1.peg.2676	b2286	b2721	nuoC	hycE	#N/A	#N/A	..	3.83942	3.84576	510	3.49711	0.109419	496	..	TRUE	FALSE	FALSE	FALSE	FALSE	TRUE	TRUE	..	nan	nan	FALSE	..	1	nan	..
..	fig|83333.1.peg.725	fig|83333.1.peg.963	b0733	b0979	cydA	appB	#N/A	#N/A	..	4.09896	4.09896	2	4.09896	0	2	..	TRUE	FALSE	FALSE	FALSE	FALSE	TRUE	TRUE	..	nan	nan	TRUE	..	0	-0.182102	..
..	fig|83333.1.peg.725	fig|83333.1.peg.962	b0733	b0978	cydA	appC	#N/A	#N/A	..	1.48824	1.16295	1376	0	0.969295	1138	..	TRUE	FALSE	FALSE	FALSE	FALSE	TRUE	TRUE	..	nan	nan	TRUE	..	0	-0.182102	..
..	fig|83333.1.peg.725	fig|83333.1.peg.726	b0733	b0734	cydA	cydB	#N/A	#N/A	..	3.71725	3.71725	2	3.71725	0	2	..	TRUE	FALSE	FALSE	FALSE	FALSE	TRUE	TRUE	..	nan	nan	TRUE	..	0	-0.169949	..
..	fig|83333.1.peg.726	fig|83333.1.peg.963	b0734	b0979	cydB	appB	#N/A	#N/A	..	2.5159	2.75598	2099	0	1.43986	1663	..	TRUE	FALSE	FALSE	FALSE	FALSE	TRUE	TRUE	..	nan	nan	FALSE	..	0	-0.182102	..
..	fig|83333.1.peg.921	fig|83333.1.peg.656	b0936	b0655	ssuA	gltI	#N/A	#N/A	..	7.40546	7.40546	3	7.40546	8.88178e-16	3	..	TRUE	FALSE	FALSE	FALSE	FALSE	TRUE	TRUE	..	nan	nan	FALSE	..	-1	nan	..
..	fig|83333.1.peg.921	fig|83333.1.peg.362	b0936	b0365	ssuA	tauA	#N/A	#N/A	..	3.24324	3.27582	732	1.70775	0.365793	574	..	TRUE	FALSE	FALSE	FALSE	FALSE	TRUE	TRUE	..	nan	nan	FALSE	..	-1	nan	..
..	fig|83333.1.peg.921	fig|83333.1.peg.797	b0936	b0811	ssuA	glnH	#N/A	#N/A	..	5.66925	5.66274	94	5.47636	0.0978365	94	..	TRUE	FALSE	FALSE	FALSE	FALSE	TRUE	TRUE	..	nan	nan	FALSE	..	0	nan	..
..	fig|83333.1.peg.920	fig|83333.1.peg.199	b0935	b0198	ssuD	metI	EC:1.14.14.5	#N/A	..	4.4741	4.4741	1	4.4741	0	1	..	TRUE	FALSE	FALSE	FALSE	FALSE	TRUE	TRUE	..	nan	nan	FALSE	..	2	nan	..
..	fig|83333.1.peg.920	fig|83333.1.peg.364	b0935	b0367	ssuD	tauC	EC:1.14.14.5	#N/A	..	2.90383	2.90383	1	2.90383	0	1	..	TRUE	FALSE	FALSE	FALSE	FALSE	TRUE	TRUE	..	nan	nan	FALSE	..	0	nan	..
..	fig|83333.1.peg.920	fig|83333.1.peg.919	b0935	b0934	ssuD	ssuC	EC:1.14.14.5	#N/A	..	0.27676	0.27676	1	0.27676	0	1	..	TRUE	FALSE	FALSE	FALSE	FALSE	TRUE	TRUE	..	nan	nan	FALSE	..	-1	nan	..
..	fig|83333.1.peg.721	fig|83333.1.peg.720	b0729	b0728	sucD	sucC	EC:6.2.1.5	EC:6.2.1.5	..	2.9137	2.91075	18	2.69174	0.150283	18	..	TRUE	FALSE	FALSE	FALSE	FALSE	TRUE	TRUE	..	nan	nan	FALSE	..	1	0.182462	..
..	fig|83333.1.peg.2069	fig|83333.1.peg.3821	b2094	b3900	gatA	frvA	#N/A	#N/A	..	3.67594	3.57054	608	3.02163	0.383974	426	..	TRUE	FALSE	FALSE	FALSE	FALSE	TRUE	TRUE	..	nan	nan	FALSE	..	nan	nan	..
..	fig|83333.1.peg.2067	fig|83333.1.peg.2070	b2092	b2095	gatC	gatZ	#N/A	#N/A	..	0.76992	0.76992	1	0.76992	0	1	..	TRUE	FALSE	FALSE	FALSE	FALSE	TRUE	TRUE	..	nan	nan	FALSE	..	0	nan	..
..	fig|83333.1.peg.2067	fig|83333.1.peg.3077	b2092	b3132	gatC	kbaZ	#N/A	#N/A	..	1.24657	1.24657	1	1.24657	0	1	..	TRUE	FALSE	FALSE	FALSE	FALSE	TRUE	TRUE	..	nan	nan	FALSE	..	1	nan	..
..	fig|83333.1.peg.2066	fig|83333.1.peg.3552	b2091	b3616	gatD	tdh	EC:1.1.1.251	EC:1.1.1.103	..	3.87169	3.96889	521	2.58695	0.275932	376	..	TRUE	FALSE	FALSE	FALSE	FALSE	TRUE	TRUE	..	nan	nan	FALSE	..	1	-0.202387	..
..	fig|83333.1.peg.2066	fig|83333.1.peg.4179	b2091	b4269	gatD	yjgB	EC:1.1.1.251	#N/A	..	5.56163	5.49762	508	4.95992	0.246738	366	..	TRUE	FALSE	FALSE	FALSE	FALSE	TRUE	TRUE	..	nan	nan	FALSE	..	nan	nan	..
..	fig|83333.1.peg.2066	fig|83333.1.peg.4177	b2091	b4267	gatD	idnD	EC:1.1.1.251	EC:1.1.1.264	..	3.90638	3.76679	487	3.2961	0.327748	363	..	TRUE	FALSE	FALSE	FALSE	FALSE	TRUE	TRUE	..	nan	nan	FALSE	..	0	-0.158489	..
..	fig|83333.1.peg.2066	fig|83333.1.peg.322	b2091	b0325	gatD	yahK	EC:1.1.1.251	EC:1.1.1.2	..	6.19388	6.02718	392	5.6305	0.366332	361	..	TRUE	FALSE	FALSE	FALSE	FALSE	TRUE	TRUE	..	nan	nan	FALSE	..	nan	nan	..
..	fig|83333.1.peg.2066	fig|83333.1.peg.1465	b2091	b1478	gatD	adhP	EC:1.1.1.251	EC:1.1.1.1	..	4.77282	4.81084	521	4.07396	0.270945	378	..	TRUE	FALSE	FALSE	FALSE	FALSE	TRUE	TRUE	..	nan	nan	FALSE	..	1	-0.230923	..
..	fig|83333.1.peg.2252	fig|83333.1.peg.2253	b2278	b2279	nuoL	nuoK	#N/A	#N/A	..	3.34628	3.34628	1	3.34628	0	1	..	TRUE	FALSE	FALSE	FALSE	FALSE	TRUE	TRUE	..	nan	nan	FALSE	..	0	nan	..
..	fig|83333.1.peg.2252	fig|83333.1.peg.2251	b2278	b2277	nuoL	nuoM	#N/A	#N/A	..	6.35426	6.37005	753	4.42042	0.317538	728	..	TRUE	FALSE	FALSE	FALSE	FALSE	TRUE	TRUE	..	nan	nan	FALSE	..	0	nan	..
..	fig|83333.1.peg.2252	fig|83333.1.peg.2678	b2278	b2723	nuoL	hycC	#N/A	#N/A	..	4.59595	4.54739	24	4.33026	0.182988	22	..	TRUE	FALSE	FALSE	FALSE	FALSE	TRUE	TRUE	..	nan	nan	FALSE	..	0	nan	..
..	fig|83333.1.peg.2252	fig|83333.1.peg.2451	b2278	b2482	nuoL	hyfB	#N/A	#N/A	..	1.79681	1.76258	1646	0.87162	0.372702	1523	..	TRUE	FALSE	FALSE	FALSE	FALSE	TRUE	TRUE	..	nan	nan	FALSE	..	0	nan	..
..	fig|83333.1.peg.719	fig|83333.1.peg.3197	b0727	b3255	sucB	accB	EC:2.3.1.61	#N/A	..	4.54386	4.54386	1	4.54386	0	1	..	TRUE	FALSE	FALSE	FALSE	FALSE	TRUE	TRUE	..	nan	nan	FALSE	..	0	0.295855	..
..	fig|83333.1.peg.719	fig|83333.1.peg.718	b0727	b0726	sucB	sucA	EC:2.3.1.61	EC:1.2.4.2	..	2.7575	2.77901	36	2.47718	0.192894	36	..	TRUE	FALSE	FALSE	FALSE	FALSE	TRUE	TRUE	..	nan	nan	FALSE	..	1	0.182417	..
..	fig|83333.1.peg.2254	fig|83333.1.peg.2253	b2280	b2279	nuoJ	nuoK	#N/A	#N/A	..	0.22156	0.22156	1	0.22156	0	1	..	TRUE	FALSE	FALSE	FALSE	FALSE	TRUE	TRUE	..	nan	nan	FALSE	..	0	nan	..
..	fig|83333.1.peg.2255	fig|83333.1.peg.2675	b2281	b2720	nuoI	hycF	#N/A	#N/A	..	5.02655	4.95612	1747	1.02895	0.360308	1595	..	TRUE	FALSE	FALSE	FALSE	FALSE	TRUE	TRUE	..	nan	nan	FALSE	..	0	nan	..
..	fig|83333.1.peg.2250	fig|83333.1.peg.2251	b2276	b2277	nuoN	nuoM	#N/A	#N/A	..	6.749	7.0009	74	5.37777	0.482429	74	..	TRUE	FALSE	FALSE	FALSE	FALSE	TRUE	TRUE	..	nan	nan	FALSE	..	0	nan	..
..	fig|83333.1.peg.713	fig|83333.1.peg.714	b0721	b0722	sdhC	sdhD	#N/A	#N/A	..	4.25871	4.76525	4	3.74779	0.506545	4	..	TRUE	FALSE	FALSE	FALSE	FALSE	TRUE	TRUE	..	nan	nan	FALSE	..	0	0.191921	..
..	fig|83333.1.peg.2256	fig|83333.1.peg.2255	b2282	b2281	nuoH	nuoI	#N/A	#N/A	..	1.58535	2.37803	3	0	1.12101	3	..	TRUE	FALSE	FALSE	FALSE	FALSE	TRUE	TRUE	..	nan	nan	FALSE	..	1	nan	..
..	fig|83333.1.peg.2256	fig|83333.1.peg.2675	b2282	b2720	nuoH	hycF	#N/A	#N/A	..	5.20126	5.10541	3	5.10541	0.135557	3	..	TRUE	FALSE	FALSE	FALSE	FALSE	TRUE	TRUE	..	nan	nan	FALSE	..	0	nan	..
..	fig|83333.1.peg.2257	fig|83333.1.peg.2255	b2283	b2281	nuoG	nuoI	#N/A	#N/A	..	8.08715	8.08715	1	8.08715	0	1	..	TRUE	FALSE	FALSE	FALSE	FALSE	TRUE	TRUE	..	nan	nan	FALSE	..	1	nan	..
..	fig|83333.1.peg.718	fig|83333.1.peg.719	b0726	b0727	sucA	sucB	EC:1.2.4.2	EC:2.3.1.61	..	5.12534	5.24786	13	4.0458	0.489586	12	..	TRUE	FALSE	FALSE	FALSE	FALSE	TRUE	TRUE	..	nan	nan	FALSE	..	1	0.182417	..
..	fig|83333.1.peg.2258	fig|83333.1.peg.2255	b2284	b2281	nuoF	nuoI	#N/A	#N/A	..	5.13675	5.155	4	5.1185	0.01825	2	..	TRUE	FALSE	FALSE	FALSE	FALSE	TRUE	TRUE	..	nan	nan	FALSE	..	1	nan	..
..	fig|83333.1.peg.2258	fig|83333.1.peg.2259	b2284	b2285	nuoF	nuoE	#N/A	#N/A	..	2.90256	2.83042	7	2.56392	0.318952	7	..	TRUE	FALSE	FALSE	FALSE	FALSE	TRUE	TRUE	..	nan	nan	FALSE	..	2	nan	..
..	fig|83333.1.peg.715	fig|83333.1.peg.2545	b0723	b2574	sdhA	nadB	EC:1.3.5.1	EC:1.4.3.16	..	4.47197	4.37592	3112	3.18388	0.529476	2326	..	TRUE	FALSE	FALSE	FALSE	FALSE	TRUE	TRUE	..	nan	nan	FALSE	..	1	0.969877	..
..	fig|83333.1.peg.715	fig|83333.1.peg.4067	b0723	b4154	sdhA	frdA	EC:1.3.5.1	#N/A	..	3.14704	3.08338	3126	0	1.41891	2330	..	TRUE	FALSE	FALSE	FALSE	FALSE	TRUE	TRUE	..	nan	nan	FALSE	..	1	nan	..
..	fig|83333.1.peg.2259	fig|83333.1.peg.2258	b2285	b2284	nuoE	nuoF	#N/A	#N/A	..	2.04164	2.04164	1	2.04164	0	1	..	TRUE	FALSE	FALSE	FALSE	FALSE	TRUE	TRUE	..	nan	nan	FALSE	..	1	nan	..
..	fig|83333.1.peg.716	fig|83333.1.peg.2820	b0724	b2868	sdhB	xdhC	EC:1.3.5.1	#N/A	..	6.70091	6.70091	2	6.70091	0	2	..	TRUE	FALSE	FALSE	FALSE	FALSE	TRUE	TRUE	..	nan	nan	FALSE	..	1	-0.23689	..
..	fig|83333.1.peg.716	fig|83333.1.peg.4066	b0724	b4153	sdhB	frdB	EC:1.3.5.1	EC:1.3.5.1	..	3.16722	3.41125	3055	0	1.2964	2234	..	TRUE	FALSE	FALSE	FALSE	FALSE	TRUE	TRUE	..	nan	nan	FALSE	..	0	nan	..
..	fig|83333.1.peg.716	fig|83333.1.peg.4065	b0724	b4152	sdhB	frdC	EC:1.3.5.1	#N/A	..	1.67566	1.67566	4	1.67566	0	4	..	TRUE	FALSE	FALSE	FALSE	FALSE	TRUE	TRUE	..	nan	nan	FALSE	..	0	nan	..
..	fig|83333.1.peg.716	fig|83333.1.peg.2675	b0724	b2720	sdhB	hycF	EC:1.3.5.1	#N/A	..	8.35083	8.35083	1	8.35083	0	1	..	TRUE	FALSE	FALSE	FALSE	FALSE	TRUE	TRUE	..	nan	nan	FALSE	..	0	nan	..
..	fig|83333.1.peg.916	fig|83333.1.peg.109	b0931	b0109	pncB	nadC	#N/A	EC:2.4.2.19	..	5.43667	5.46209	20	5.23457	0.0575906	20	..	TRUE	FALSE	FALSE	FALSE	FALSE	TRUE	TRUE	..	nan	nan	FALSE	..	2	0.581092	..
..	fig|83333.1.peg.915	fig|83333.1.peg.4041	b0930	b4129	asnS	lysU	EC:6.1.1.22	EC:6.1.1.6	..	5.83538	5.81891	733	4.7595	0.323844	724	..	TRUE	FALSE	FALSE	FALSE	FALSE	TRUE	TRUE	..	nan	nan	TRUE	..	1	nan	..
..	fig|83333.1.peg.915	fig|83333.1.peg.2842	b0930	b2890	asnS	lysS	EC:6.1.1.22	EC:6.1.1.6	..	5.94626	5.82419	936	5.07558	0.346988	930	..	TRUE	FALSE	FALSE	FALSE	FALSE	TRUE	TRUE	..	nan	nan	TRUE	..	1	nan	..
..	fig|83333.1.peg.913	fig|83333.1.peg.601	b0928	b0600	aspC	ybdL	EC:2.6.1.1	#N/A	..	3.63391	3.58643	4150	1.31906	0.780559	2123	..	TRUE	FALSE	FALSE	FALSE	FALSE	TRUE	TRUE	..	nan	nan	FALSE	..	nan	nan	..
..	fig|83333.1.peg.913	fig|83333.1.peg.3506	b0928	b3572	aspC	avtA	EC:2.6.1.1	EC:2.6.1.66	..	4.47095	4.45823	63	3.93684	0.194452	63	..	TRUE	FALSE	FALSE	FALSE	FALSE	TRUE	TRUE	..	nan	nan	FALSE	..	-1	0	..
..	fig|83333.1.peg.913	fig|83333.1.peg.3964	b0928	b4054	aspC	tyrB	EC:2.6.1.1	EC:2.6.1.57	..	2.29415	1.90319	910	1.28533	1.01729	773	..	TRUE	FALSE	FALSE	FALSE	FALSE	TRUE	TRUE	..	nan	nan	FALSE	..	1	0.342476	..
..	fig|83333.1.peg.913	fig|83333.1.peg.3567	b0928	b3631	aspC	rfaG	EC:2.6.1.1	#N/A	..	2.49331	2.49331	1	2.49331	0	1	..	TRUE	FALSE	FALSE	FALSE	FALSE	TRUE	TRUE	..	nan	nan	FALSE	..	0	-0.358399	..
..	fig|83333.1.peg.913	fig|83333.1.peg.1608	b0928	b1622	aspC	malY	EC:2.6.1.1	EC:4.4.1.8	..	6.07834	5.91249	4424	2.80186	1.0974	2149	..	TRUE	FALSE	FALSE	FALSE	FALSE	TRUE	TRUE	..	nan	nan	FALSE	..	2	0.381302	..
..	fig|83333.1.peg.913	fig|83333.1.peg.2956	b0928	b3008	aspC	metC	EC:2.6.1.1	EC:4.4.1.8	..	5.98414	5.98414	2	5.98414	0	2	..	TRUE	FALSE	FALSE	FALSE	FALSE	TRUE	TRUE	..	nan	nan	FALSE	..	1	nan	..
..	fig|83333.1.peg.913	fig|83333.1.peg.4251	b0928	b4340	aspC	yjiR	EC:2.6.1.1	#N/A	..	4.08388	4.495	3657	0	1.11006	1328	..	TRUE	FALSE	FALSE	FALSE	FALSE	TRUE	TRUE	..	nan	nan	FALSE	..	nan	nan	..
..	fig|83333.1.peg.913	fig|83333.1.peg.3858	b0928	b3939	aspC	metB	EC:2.6.1.1	EC:2.5.1.48	..	7.0614	7.0614	1	7.0614	0	1	..	TRUE	FALSE	FALSE	FALSE	FALSE	TRUE	TRUE	..	nan	nan	FALSE	..	1	0.381302	..
..	fig|83333.1.peg.913	fig|83333.1.peg.1996	b0928	b2021	aspC	hisC	EC:2.6.1.1	EC:2.6.1.9	..	5.5686	5.52335	1452	3.5858	0.470994	980	..	TRUE	FALSE	FALSE	FALSE	FALSE	TRUE	TRUE	..	nan	nan	FALSE	..	2	0.400264	..
..	fig|83333.1.peg.913	fig|83333.1.peg.1425	b0928	b1439	aspC	ydcR	EC:2.6.1.1	#N/A	..	4.0241	4.37177	4386	0	1.4359	1442	..	TRUE	FALSE	FALSE	FALSE	FALSE	TRUE	TRUE	..	nan	nan	FALSE	..	nan	nan	..
..	fig|83333.1.peg.913	fig|83333.1.peg.856	b0928	b0870	aspC	ltaE	EC:2.6.1.1	#N/A	..	5.20582	5.14909	13	4.97886	0.150787	13	..	TRUE	FALSE	FALSE	FALSE	FALSE	TRUE	TRUE	..	nan	nan	FALSE	..	1	-0.231714	..
..	fig|83333.1.peg.913	fig|83333.1.peg.3720	b0928	b3791	aspC	rffA	EC:2.6.1.1	EC:2.6.1.59	..	4.17138	4.16718	6	4.05799	0.0589395	6	..	TRUE	FALSE	FALSE	FALSE	FALSE	TRUE	TRUE	..	nan	nan	FALSE	..	2	-0.323987	..
..	fig|83333.1.peg.919	fig|83333.1.peg.2281	b0934	b2307	ssuC	hisM	#N/A	#N/A	..	6.62206	6.62206	1	6.62206	0	1	..	TRUE	FALSE	FALSE	FALSE	FALSE	TRUE	TRUE	..	nan	nan	FALSE	..	0	-0.211664	..
..	fig|83333.1.peg.919	fig|83333.1.peg.2639	b0934	b2678	ssuC	proW	#N/A	#N/A	..	6.16038	6.03838	3	6.03838	0.172529	3	..	TRUE	FALSE	FALSE	FALSE	FALSE	TRUE	TRUE	..	nan	nan	FALSE	..	0	-0.203248	..
..	fig|83333.1.peg.919	fig|83333.1.peg.199	b0934	b0198	ssuC	metI	#N/A	#N/A	..	4.55711	4.43478	131	4.05972	0.236678	125	..	TRUE	FALSE	FALSE	FALSE	FALSE	TRUE	TRUE	..	nan	nan	FALSE	..	2	nan	..
..	fig|83333.1.peg.919	fig|83333.1.peg.847	b0934	b0861	ssuC	artM	#N/A	#N/A	..	5.28948	5.28948	2	5.28948	0	2	..	TRUE	FALSE	FALSE	FALSE	FALSE	TRUE	TRUE	..	nan	nan	FALSE	..	0	-0.186202	..
..	fig|83333.1.peg.919	fig|83333.1.peg.364	b0934	b0367	ssuC	tauC	#N/A	#N/A	..	2.98629	2.87808	1371	2.16656	0.384673	786	..	TRUE	FALSE	FALSE	FALSE	FALSE	TRUE	TRUE	..	nan	nan	FALSE	..	0	nan	..
..	fig|83333.1.peg.919	fig|83333.1.peg.654	b0934	b0653	ssuC	gltK	#N/A	#N/A	..	6.197	6.197	1	6.197	0	1	..	TRUE	FALSE	FALSE	FALSE	FALSE	TRUE	TRUE	..	nan	nan	FALSE	..	0	nan	..
..	fig|83333.1.peg.918	fig|83333.1.peg.1111	b0933	b1126	ssuB	potA	#N/A	EC:3.6.3.31	..	5.59297	5.44006	6	5.39344	0.266209	6	..	TRUE	FALSE	FALSE	FALSE	FALSE	TRUE	TRUE	..	nan	nan	FALSE	..	1	nan	..
..	fig|83333.1.peg.918	fig|83333.1.peg.1427	b0933	b1441	ssuB	ydcT	#N/A	#N/A	..	6.20614	6.21007	7	6.16442	0.028926	7	..	TRUE	FALSE	FALSE	FALSE	FALSE	TRUE	TRUE	..	nan	nan	FALSE	..	2	nan	..
..	fig|83333.1.peg.2283	fig|83333.1.peg.921	b2309	b0936	hisJ	ssuA	#N/A	#N/A	..	4.23552	4.23552	1	4.23552	0	1	..	TRUE	FALSE	FALSE	FALSE	FALSE	TRUE	TRUE	..	nan	nan	FALSE	..	-1	nan	..
..	fig|83333.1.peg.2283	fig|83333.1.peg.656	b2309	b0655	hisJ	gltI	#N/A	#N/A	..	5.73696	5.79363	422	4.71701	0.132821	348	..	TRUE	FALSE	FALSE	FALSE	FALSE	TRUE	TRUE	..	nan	nan	FALSE	..	-1	nan	..
..	fig|83333.1.peg.2283	fig|83333.1.peg.846	b2309	b0860	hisJ	artJ	#N/A	#N/A	..	2.89838	2.89764	461	2.45546	0.190184	366	..	TRUE	FALSE	FALSE	FALSE	FALSE	TRUE	TRUE	..	nan	nan	FALSE	..	0	-0.186202	..
..	fig|83333.1.peg.2283	fig|83333.1.peg.797	b2309	b0811	hisJ	glnH	#N/A	#N/A	..	4.44062	4.51417	459	3.57272	0.217826	364	..	TRUE	FALSE	FALSE	FALSE	FALSE	TRUE	TRUE	..	nan	nan	FALSE	..	0	nan	..
..	fig|83333.1.peg.2284	fig|83333.1.peg.921	b2310	b0936	argT	ssuA	#N/A	#N/A	..	4.59462	4.40986	8	4.39751	0.493513	8	..	TRUE	FALSE	FALSE	FALSE	FALSE	TRUE	TRUE	..	nan	nan	FALSE	..	-1	nan	..
..	fig|83333.1.peg.2284	fig|83333.1.peg.2283	b2310	b2309	argT	hisJ	#N/A	#N/A	..	1.70945	1.38129	704	0.37145	1.23309	421	..	TRUE	FALSE	FALSE	FALSE	FALSE	TRUE	TRUE	..	nan	nan	FALSE	..	0	-0.176952	..
..	fig|83333.1.peg.2284	fig|83333.1.peg.656	b2310	b0655	argT	gltI	#N/A	#N/A	..	5.66098	5.77002	517	4.50591	0.271188	315	..	TRUE	FALSE	FALSE	FALSE	FALSE	TRUE	TRUE	..	nan	nan	FALSE	..	-1	nan	..
..	fig|83333.1.peg.2284	fig|83333.1.peg.846	b2310	b0860	argT	artJ	#N/A	#N/A	..	2.81753	2.87225	706	1.78766	0.379241	423	..	TRUE	FALSE	FALSE	FALSE	FALSE	TRUE	TRUE	..	nan	nan	FALSE	..	0	-0.186202	..
..	fig|83333.1.peg.2284	fig|83333.1.peg.797	b2310	b0811	argT	glnH	#N/A	#N/A	..	4.28737	4.41101	704	2.7485	0.340424	421	..	TRUE	FALSE	FALSE	FALSE	FALSE	TRUE	TRUE	..	nan	nan	FALSE	..	0	nan	..
..	fig|83333.1.peg.2281	fig|83333.1.peg.199	b2307	b0198	hisM	metI	#N/A	#N/A	..	5.77488	5.78458	28	5.63047	0.0772516	28	..	TRUE	FALSE	FALSE	FALSE	FALSE	TRUE	TRUE	..	nan	nan	FALSE	..	2	nan	..
..	fig|83333.1.peg.2281	fig|83333.1.peg.2282	b2307	b2308	hisM	hisQ	#N/A	#N/A	..	5.11831	5.08467	701	4.25644	0.183019	525	..	TRUE	FALSE	FALSE	FALSE	FALSE	TRUE	TRUE	..	nan	nan	FALSE	..	0	-0.211664	..
..	fig|83333.1.peg.2281	fig|83333.1.peg.847	b2307	b0861	hisM	artM	#N/A	#N/A	..	3.21237	3.14549	704	2.25905	0.365367	526	..	TRUE	FALSE	FALSE	FALSE	FALSE	TRUE	TRUE	..	nan	nan	FALSE	..	0	-0.186202	..
..	fig|83333.1.peg.2281	fig|83333.1.peg.364	b2307	b0367	hisM	tauC	#N/A	#N/A	..	5.76487	5.85423	3	5.57132	0.136997	3	..	TRUE	FALSE	FALSE	FALSE	FALSE	TRUE	TRUE	..	nan	nan	FALSE	..	0	nan	..
..	fig|83333.1.peg.2281	fig|83333.1.peg.796	b2307	b0810	hisM	glnP	#N/A	#N/A	..	4.2689	4.15735	705	3.04919	0.470839	528	..	TRUE	FALSE	FALSE	FALSE	FALSE	TRUE	TRUE	..	nan	nan	FALSE	..	0	nan	..
..	fig|83333.1.peg.2281	fig|83333.1.peg.654	b2307	b0653	hisM	gltK	#N/A	#N/A	..	4.87571	4.77639	705	3.80894	0.404434	528	..	TRUE	FALSE	FALSE	FALSE	FALSE	TRUE	TRUE	..	nan	nan	FALSE	..	0	nan	..
..	fig|83333.1.peg.2282	fig|83333.1.peg.2281	b2308	b2307	hisQ	hisM	#N/A	#N/A	..	5.47589	5.42599	614	4.67987	0.208806	423	..	TRUE	FALSE	FALSE	FALSE	FALSE	TRUE	TRUE	..	nan	nan	FALSE	..	0	-0.211664	..
..	fig|83333.1.peg.2282	fig|83333.1.peg.199	b2308	b0198	hisQ	metI	#N/A	#N/A	..	5.7783	5.75421	197	5.64274	0.096308	197	..	TRUE	FALSE	FALSE	FALSE	FALSE	TRUE	TRUE	..	nan	nan	FALSE	..	2	nan	..
..	fig|83333.1.peg.2282	fig|83333.1.peg.847	b2308	b0861	hisQ	artM	#N/A	#N/A	..	4.6989	4.60801	614	4.06192	0.232761	423	..	TRUE	FALSE	FALSE	FALSE	FALSE	TRUE	TRUE	..	nan	nan	FALSE	..	0	-0.186202	..
..	fig|83333.1.peg.2282	fig|83333.1.peg.364	b2308	b0367	hisQ	tauC	#N/A	#N/A	..	6.05886	6.05886	1	6.05886	0	1	..	TRUE	FALSE	FALSE	FALSE	FALSE	TRUE	TRUE	..	nan	nan	FALSE	..	0	nan	..
..	fig|83333.1.peg.2282	fig|83333.1.peg.796	b2308	b0810	hisQ	glnP	#N/A	#N/A	..	4.43166	4.43161	615	3.81168	0.207282	424	..	TRUE	FALSE	FALSE	FALSE	FALSE	TRUE	TRUE	..	nan	nan	FALSE	..	0	nan	..
..	fig|83333.1.peg.2282	fig|83333.1.peg.919	b2308	b0934	hisQ	ssuC	#N/A	#N/A	..	7.50711	7.46188	21	7.42001	0.0646106	21	..	TRUE	FALSE	FALSE	FALSE	FALSE	TRUE	TRUE	..	nan	nan	FALSE	..	-1	nan	..
..	fig|83333.1.peg.2282	fig|83333.1.peg.654	b2308	b0653	hisQ	gltK	#N/A	#N/A	..	5.37088	5.3498	616	4.66428	0.188395	424	..	TRUE	FALSE	FALSE	FALSE	FALSE	TRUE	TRUE	..	nan	nan	FALSE	..	0	nan	..
..	fig|83333.1.peg.2289	fig|83333.1.peg.86	b2315	b0085	folC	murE	EC:6.3.2.12#EC:6.3.2.17	EC:6.3.2.13	..	6.90157	6.93705	138	6.25151	0.132502	138	..	TRUE	FALSE	FALSE	FALSE	FALSE	TRUE	TRUE	..	nan	nan	TRUE	..	1	0.452509	..
..	fig|83333.1.peg.2289	fig|83333.1.peg.3120	b2315	b3177	folC	folP	EC:6.3.2.12#EC:6.3.2.17	EC:2.5.1.15	..	2.17792	2.18368	8	2.11416	0.0345426	7	..	TRUE	FALSE	FALSE	FALSE	FALSE	TRUE	TRUE	..	nan	nan	TRUE	..	1	0.656837	..
..	fig|83333.1.peg.744	fig|83333.1.peg.743	b0758	b0757	galT	galK	EC:2.7.7.12	EC:2.7.1.6	..	2.93343	2.93343	1	2.93343	0	1	..	TRUE	FALSE	FALSE	FALSE	FALSE	TRUE	TRUE	..	nan	nan	FALSE	..	1	nan	..
..	fig|83333.1.peg.745	fig|83333.1.peg.2029	b0759	b2053	galE	gmd	EC:5.1.3.2	EC:4.2.1.47	..	5.77507	5.80194	1717	1.34765	0.688041	1221	..	TRUE	FALSE	FALSE	FALSE	FALSE	TRUE	TRUE	..	nan	nan	FALSE	..	1	nan	..
..	fig|83333.1.peg.745	fig|83333.1.peg.2028	b0759	b2052	galE	fcl	EC:5.1.3.2	EC:1.1.1.271	..	2.40887	1.55542	17	0.95769	1.60739	17	..	TRUE	FALSE	FALSE	FALSE	FALSE	TRUE	TRUE	..	nan	nan	FALSE	..	1	nan	..
..	fig|83333.1.peg.745	fig|83333.1.peg.2016	b0759	b2040	galE	rfbD	EC:5.1.3.2	EC:1.1.1.133	..	5.9812	5.93071	259	5.09032	0.394314	254	..	TRUE	FALSE	FALSE	FALSE	FALSE	TRUE	TRUE	..	nan	nan	FALSE	..	2	-0.358399	..
..	fig|83333.1.peg.745	fig|83333.1.peg.3555	b0759	b3619	galE	rfaD	EC:5.1.3.2	EC:5.1.3.20	..	6.18531	6.16432	3671	1.69957	0.498184	2332	..	TRUE	FALSE	FALSE	FALSE	FALSE	TRUE	TRUE	..	nan	nan	FALSE	..	2	-0.312004	..
..	fig|83333.1.peg.741	fig|83333.1.peg.1370	b0755	b1380	gpmA	ldhA	#N/A	EC:1.1.1.28	..	1.59888	1.59888	1	1.59888	0	1	..	TRUE	FALSE	FALSE	FALSE	FALSE	TRUE	TRUE	..	nan	nan	FALSE	..	1	-0.176952	..
..	fig|83333.1.peg.741	fig|83333.1.peg.639	b0755	b0638	gpmA	cobC	#N/A	EC:3.1.3.73	..	4.64031	4.6831	2402	2.93481	0.510853	1960	..	TRUE	FALSE	FALSE	FALSE	FALSE	TRUE	TRUE	..	nan	nan	FALSE	..	1	nan	..
..	fig|83333.1.peg.741	fig|83333.1.peg.3485	b0755	b3553	gpmA	yiaE	#N/A	#N/A	..	3.79655	3.79655	1	3.79655	0	1	..	TRUE	FALSE	FALSE	FALSE	FALSE	TRUE	TRUE	..	nan	nan	FALSE	..	-1	nan	..
..	fig|83333.1.peg.741	fig|83333.1.peg.4303	b0755	b4395	gpmA	ytjC	#N/A	#N/A	..	4.63774	5.18989	2309	0	1.6184	1814	..	TRUE	FALSE	FALSE	FALSE	FALSE	TRUE	TRUE	..	nan	nan	FALSE	..	1	0.213009	..
..	fig|83333.1.peg.741	fig|83333.1.peg.2864	b0755	b2913	gpmA	serA	#N/A	EC:1.1.1.95	..	4.00748	4.00748	1	4.00748	0	1	..	TRUE	FALSE	FALSE	FALSE	FALSE	TRUE	TRUE	..	nan	nan	FALSE	..	1	0.217333	..
..	fig|83333.1.peg.740	fig|83333.1.peg.2568	b0754	b2601	aroG	aroF	EC:2.5.1.54	EC:2.5.1.54	..	1.68421	1.79016	2607	0	0.727304	1401	..	TRUE	FALSE	FALSE	FALSE	FALSE	TRUE	TRUE	..	nan	nan	FALSE	..	1	0.349204	..
..	fig|83333.1.peg.740	fig|83333.1.peg.1688	b0754	b1704	aroG	aroH	EC:2.5.1.54	EC:2.5.1.54	..	1.71509	1.70079	2607	0	0.797931	1401	..	TRUE	FALSE	FALSE	FALSE	FALSE	TRUE	TRUE	..	nan	nan	FALSE	..	1	0.349204	..
..	fig|83333.1.peg.948	fig|83333.1.peg.103	b0963	b0103	mgsA	coaE	EC:4.2.3.3	EC:2.7.1.24	..	2.33107	2.33107	2	2.33107	0	2	..	TRUE	FALSE	FALSE	FALSE	FALSE	TRUE	TRUE	..	nan	nan	FALSE	..	1	0.666742	..
..	fig|83333.1.peg.2290	fig|83333.1.peg.3198	b2316	b3256	accD	accC	EC:6.4.1.2	EC:6.3.4.14#EC:6.4.1.2	..	2.74393	2.74321	47	2.49684	0.0454848	47	..	TRUE	FALSE	FALSE	FALSE	FALSE	TRUE	TRUE	..	nan	nan	TRUE	..	0	0.295855	..
..	fig|83333.1.peg.2089	fig|83333.1.peg.762	b2114	b0776	metG	bioF	EC:6.1.1.10	EC:2.3.1.47	..	5.64508	5.64508	2	5.64508	0	2	..	TRUE	FALSE	FALSE	FALSE	FALSE	TRUE	TRUE	..	nan	nan	TRUE	..	1	nan	..
..	fig|83333.1.peg.2270	fig|83333.1.peg.3061	b2296	b3115	ackA	tdcD	EC:2.7.2.1	EC:2.7.2.15	..	2.50514	2.4829	3128	0	0.755618	2516	..	TRUE	FALSE	FALSE	FALSE	FALSE	TRUE	TRUE	..	nan	nan	TRUE	..	-1	0.21926	..
..	fig|83333.1.peg.2271	fig|83333.1.peg.2270	b2297	b2296	pta	ackA	EC:2.3.1.8	EC:2.7.2.1	..	2.8231	2.8231	1	2.8231	0	1	..	TRUE	FALSE	FALSE	FALSE	FALSE	TRUE	TRUE	..	nan	nan	FALSE	..	1	0.21926	..
..	fig|83333.1.peg.2271	fig|83333.1.peg.764	b2297	b0778	pta	bioD	EC:2.3.1.8	EC:6.3.3.3	..	3.82179	3.77495	4	3.56596	0.333555	4	..	TRUE	FALSE	FALSE	FALSE	FALSE	TRUE	TRUE	..	nan	nan	FALSE	..	1	nan	..
..	fig|83333.1.peg.2271	fig|83333.1.peg.1075	b2297	b1090	pta	0	EC:2.3.1.8	#N/A	..	5.69814	5.70147	7	5.65868	0.0164231	7	..	TRUE	FALSE	FALSE	FALSE	FALSE	TRUE	TRUE	..	nan	nan	FALSE	..	nan	nan	..
..	fig|83333.1.peg.2271	fig|83333.1.peg.3061	b2297	b3115	pta	tdcD	EC:2.3.1.8	EC:2.7.2.15	..	2.57065	2.57065	1	2.57065	0	1	..	TRUE	FALSE	FALSE	FALSE	FALSE	TRUE	TRUE	..	nan	nan	FALSE	..	-1	0.21926	..
..	fig|83333.1.peg.2271	fig|83333.1.peg.1579	b2297	b1593	pta	ynfK	EC:2.3.1.8	EC:6.3.3.3	..	5.55207	5.60575	8	5.41608	0.0966492	8	..	TRUE	FALSE	FALSE	FALSE	FALSE	TRUE	TRUE	..	nan	nan	FALSE	..	nan	nan	..
..	fig|83333.1.peg.1959	fig|83333.1.peg.160	b1982	b0159	amn	mtn	EC:3.2.2.4	EC:3.2.2.9	..	4.43635	4.4574	326	4.21061	0.0667359	325	..	TRUE	FALSE	FALSE	FALSE	FALSE	TRUE	TRUE	..	nan	nan	FALSE	..	2	nan	..
..	fig|83333.1.peg.1959	fig|83333.1.peg.3758	b1982	b3831	amn	udp	EC:3.2.2.4	EC:2.4.2.3	..	4.86815	5.20858	137	3.90328	0.549002	136	..	TRUE	FALSE	FALSE	FALSE	FALSE	TRUE	TRUE	..	nan	nan	FALSE	..	2	-0.19259	..
..	fig|83333.1.peg.4107	fig|83333.1.peg.2695	b4197	b2739	ulaE	ygbM	EC:5.1.3.22	EC:5.3.1.22	..	3.943	3.93037	7	3.90372	0.0284649	7	..	TRUE	FALSE	FALSE	FALSE	FALSE	TRUE	TRUE	..	nan	nan	FALSE	..	nan	nan	..
..	fig|83333.1.peg.2079	fig|83333.1.peg.3906	b2104	b3993	thiM	thiE	EC:2.7.1.50	EC:2.5.1.3	..	3.69388	3.08231	14	3.01184	0.826167	13	..	TRUE	FALSE	FALSE	FALSE	FALSE	TRUE	TRUE	..	nan	nan	FALSE	..	1	0.733111	..
..	fig|83333.1.peg.2079	fig|83333.1.peg.2078	b2104	b2103	thiM	thiD	EC:2.7.1.50	EC:2.7.1.49#EC:2.7.4.7	..	4.56313	4.61458	11	4.0514	0.297956	11	..	TRUE	FALSE	FALSE	FALSE	FALSE	TRUE	TRUE	..	nan	nan	FALSE	..	1	nan	..
..	fig|83333.1.peg.939	fig|83333.1.peg.180	b0954	b0180	fabA	fabZ	EC:4.2.1.59#EC:5.3.3.14	EC:4.2.1.59	..	4.95541	5.00917	796	4.10295	0.168073	788	..	TRUE	FALSE	FALSE	FALSE	FALSE	TRUE	TRUE	..	nan	nan	TRUE	..	0	nan	..
..	fig|83333.1.peg.2078	fig|83333.1.peg.3803	b2103	b3883	thiD	yihV	EC:2.7.1.49#EC:2.7.4.7	#N/A	..	12.2837	12.3262	4	12.1448	0.154855	4	..	TRUE	FALSE	FALSE	FALSE	FALSE	TRUE	TRUE	..	nan	nan	FALSE	..	nan	nan	..
..	fig|83333.1.peg.2078	fig|83333.1.peg.2386	b2103	b2418	thiD	pdxK	EC:2.7.1.49#EC:2.7.4.7	EC:2.7.1.35	..	3.81257	4.14052	8	3.18666	0.363255	8	..	TRUE	FALSE	FALSE	FALSE	FALSE	TRUE	TRUE	..	nan	nan	FALSE	..	0	nan	..
..	fig|83333.1.peg.2078	fig|83333.1.peg.3690	b2103	b3752	thiD	rbsK	EC:2.7.1.49#EC:2.7.4.7	EC:2.7.1.15	..	7.54418	7.64339	13	7.06425	0.27284	13	..	TRUE	FALSE	FALSE	FALSE	FALSE	TRUE	TRUE	..	nan	nan	FALSE	..	1	nan	..
..	fig|83333.1.peg.2078	fig|83333.1.peg.1305	b2103	b1317	thiD	ycjU	EC:2.7.1.49#EC:2.7.4.7	EC:5.4.2.6	..	4.64436	4.64436	1	4.64436	0	1	..	TRUE	FALSE	FALSE	FALSE	FALSE	TRUE	TRUE	..	nan	nan	FALSE	..	nan	nan	..
..	fig|83333.1.peg.2078	fig|83333.1.peg.3167	b2103	b3223	thiD	nanE	EC:2.7.1.49#EC:2.7.4.7	EC:5.1.3.9	..	3.62119	3.62119	1	3.62119	0	1	..	TRUE	FALSE	FALSE	FALSE	FALSE	TRUE	TRUE	..	nan	nan	FALSE	..	2	nan	..
..	fig|83333.1.peg.2078	fig|83333.1.peg.1622	b2103	b1636	thiD	pdxY	EC:2.7.1.49#EC:2.7.4.7	EC:2.7.1.35	..	4.26503	4.26192	668	3.54931	0.234925	629	..	TRUE	FALSE	FALSE	FALSE	FALSE	TRUE	TRUE	..	nan	nan	FALSE	..	1	-0.182102	..
..	fig|83333.1.peg.2078	fig|83333.1.peg.3906	b2103	b3993	thiD	thiE	EC:2.7.1.49#EC:2.7.4.7	EC:2.5.1.3	..	2.05858	1.50539	128	0.91487	1.04776	127	..	TRUE	FALSE	FALSE	FALSE	FALSE	TRUE	TRUE	..	nan	nan	FALSE	..	1	0.733111	..
..	fig|83333.1.peg.2078	fig|83333.1.peg.2143	b2103	b2168	thiD	fruK	EC:2.7.1.49#EC:2.7.4.7	EC:2.7.1.56	..	7.26415	7.2632	18	7.13004	0.108799	16	..	TRUE	FALSE	FALSE	FALSE	FALSE	TRUE	TRUE	..	nan	nan	FALSE	..	1	nan	..
..	fig|83333.1.peg.2078	fig|83333.1.peg.1706	b2103	b1723	thiD	pfkB	EC:2.7.1.49#EC:2.7.4.7	EC:2.7.1.11	..	7.08202	7.08202	2	7.08202	0	2	..	TRUE	FALSE	FALSE	FALSE	FALSE	TRUE	TRUE	..	nan	nan	FALSE	..	-1	0.158489	..
..	fig|83333.1.peg.2078	fig|83333.1.peg.2079	b2103	b2104	thiD	thiM	EC:2.7.1.49#EC:2.7.4.7	EC:2.7.1.50	..	2.89528	2.89528	1	2.89528	0	1	..	TRUE	FALSE	FALSE	FALSE	FALSE	TRUE	TRUE	..	nan	nan	FALSE	..	2	nan	..
..	fig|83333.1.peg.963	fig|83333.1.peg.726	b0979	b0734	appB	cydB	#N/A	#N/A	..	2.2092	2.39901	2100	0	1.30909	1664	..	TRUE	FALSE	FALSE	FALSE	FALSE	TRUE	TRUE	..	nan	nan	FALSE	..	0	-0.169949	..
..	fig|83333.1.peg.962	fig|83333.1.peg.963	b0978	b0979	appC	appB	#N/A	#N/A	..	4.09896	4.09896	2	4.09896	0	2	..	TRUE	FALSE	FALSE	FALSE	FALSE	TRUE	TRUE	..	nan	nan	FALSE	..	0	-0.182102	..
..	fig|83333.1.peg.962	fig|83333.1.peg.725	b0978	b0733	appC	cydA	#N/A	#N/A	..	1.64507	1.32913	1727	0	1.14509	1465	..	TRUE	FALSE	FALSE	FALSE	FALSE	TRUE	TRUE	..	nan	nan	FALSE	..	0	-0.169949	..
..	fig|83333.1.peg.962	fig|83333.1.peg.726	b0978	b0734	appC	cydB	#N/A	#N/A	..	3.71725	3.71725	2	3.71725	0	2	..	TRUE	FALSE	FALSE	FALSE	FALSE	TRUE	TRUE	..	nan	nan	FALSE	..	0	-0.169949	..
..	fig|83333.1.peg.2024	fig|83333.1.peg.3667	b2048	b3730	cpsG	glmU	EC:5.4.2.8	EC:2.3.1.157#EC:2.7.7.23	..	4.5473	4.52731	27	4.4232	0.0638638	27	..	TRUE	FALSE	FALSE	FALSE	FALSE	TRUE	TRUE	..	nan	nan	FALSE	..	0	0.400383	..
..	fig|83333.1.peg.2024	fig|83333.1.peg.3718	b2048	b3789	cpsG	rffH	EC:5.4.2.8	EC:2.7.7.24	..	5.59774	5.63047	213	4.83441	0.301538	209	..	TRUE	FALSE	FALSE	FALSE	FALSE	TRUE	TRUE	..	nan	nan	FALSE	..	1	-0.316837	..
..	fig|83333.1.peg.2024	fig|83333.1.peg.1223	b2048	b1236	cpsG	galU	EC:5.4.2.8	EC:2.7.7.9	..	5.05167	4.98251	240	4.16553	0.309734	229	..	TRUE	FALSE	FALSE	FALSE	FALSE	TRUE	TRUE	..	nan	nan	FALSE	..	1	-0.195172	..
..	fig|83333.1.peg.2024	fig|83333.1.peg.3364	b2048	b3430	cpsG	glgC	EC:5.4.2.8	EC:2.7.7.27	..	4.82472	4.82617	261	4.41197	0.164424	253	..	TRUE	FALSE	FALSE	FALSE	FALSE	TRUE	TRUE	..	nan	nan	FALSE	..	0	0	..
..	fig|83333.1.peg.2024	fig|83333.1.peg.3119	b2048	b3176	cpsG	glmM	EC:5.4.2.8	EC:5.4.2.10	..	5.68137	5.71155	2380	0.69929	0.692173	1837	..	TRUE	FALSE	FALSE	FALSE	FALSE	TRUE	TRUE	..	nan	nan	FALSE	..	1	0.400383	..
..	fig|83333.1.peg.2024	fig|83333.1.peg.181	b2048	b0181	cpsG	lpxA	EC:5.4.2.8	EC:2.3.1.129	..	3.10501	3.10501	1	3.10501	0	1	..	TRUE	FALSE	FALSE	FALSE	FALSE	TRUE	TRUE	..	nan	nan	FALSE	..	2	0.437527	..
..	fig|83333.1.peg.2024	fig|83333.1.peg.455	b2048	b0459	cpsG	maa	EC:5.4.2.8	EC:2.3.1.79	..	5.1587	5.27394	5	4.68864	0.235037	5	..	TRUE	FALSE	FALSE	FALSE	FALSE	TRUE	TRUE	..	nan	nan	FALSE	..	2	nan	..
..	fig|83333.1.peg.2024	fig|83333.1.peg.2018	b2048	b2042	cpsG	galF	EC:5.4.2.8	EC:2.7.7.9	..	5.88249	5.86843	253	4.92087	0.386123	245	..	TRUE	FALSE	FALSE	FALSE	FALSE	TRUE	TRUE	..	nan	nan	FALSE	..	nan	nan	..
..	fig|83333.1.peg.2024	fig|83333.1.peg.678	b2048	b0688	cpsG	pgm	EC:5.4.2.8	EC:5.4.2.2	..	5.68493	5.79796	792	1.68587	0.725481	710	..	TRUE	FALSE	FALSE	FALSE	FALSE	TRUE	TRUE	..	nan	nan	FALSE	..	0	-0.182102	..
..	fig|83333.1.peg.2024	fig|83333.1.peg.2015	b2048	b2039	cpsG	rfbA	EC:5.4.2.8	EC:2.7.7.24	..	5.46086	5.49123	214	4.83489	0.237154	210	..	TRUE	FALSE	FALSE	FALSE	FALSE	TRUE	TRUE	..	nan	nan	FALSE	..	1	-0.316837	..
..	fig|83333.1.peg.4110	fig|83333.1.peg.4112	b4200	b4202	rpsF	rpsR	#N/A	#N/A	..	2.57178	2.57178	1	2.57178	0	1	..	TRUE	FALSE	FALSE	FALSE	FALSE	TRUE	TRUE	..	nan	nan	FALSE	..	nan	nan	..
..	fig|83333.1.peg.2029	fig|83333.1.peg.3555	b2053	b3619	gmd	rfaD	EC:4.2.1.47	EC:5.1.3.20	..	6.49683	6.46325	13	6.34479	0.150024	11	..	TRUE	FALSE	FALSE	FALSE	FALSE	TRUE	TRUE	..	nan	nan	FALSE	..	2	-0.312004	..
..	fig|83333.1.peg.2028	fig|83333.1.peg.2029	b2052	b2053	fcl	gmd	EC:1.1.1.271	EC:4.2.1.47	..	6.92772	7.27771	18	0	1.6944	18	..	TRUE	FALSE	FALSE	FALSE	FALSE	TRUE	TRUE	..	nan	nan	FALSE	..	1	nan	..
..	fig|83333.1.peg.2028	fig|83333.1.peg.2016	b2052	b2040	fcl	rfbD	EC:1.1.1.271	EC:1.1.1.133	..	7.71012	7.71012	1	7.71012	0	1	..	TRUE	FALSE	FALSE	FALSE	FALSE	TRUE	TRUE	..	nan	nan	FALSE	..	2	-0.358399	..
..	fig|83333.1.peg.2028	fig|83333.1.peg.3555	b2052	b3619	fcl	rfaD	EC:1.1.1.271	EC:5.1.3.20	..	6.86456	6.86684	3	6.68016	0.149636	3	..	TRUE	FALSE	FALSE	FALSE	FALSE	TRUE	TRUE	..	nan	nan	FALSE	..	2	-0.312004	..
..	fig|83333.1.peg.2025	fig|83333.1.peg.3119	b2049	b3176	cpsB	glmM	EC:2.7.7.13	EC:5.4.2.10	..	6.28635	6.28077	3	6.28077	0.00789131	3	..	TRUE	FALSE	FALSE	FALSE	FALSE	TRUE	TRUE	..	nan	nan	FALSE	..	1	0.400383	..
..	fig|83333.1.peg.2025	fig|83333.1.peg.2018	b2049	b2042	cpsB	galF	EC:2.7.7.13	EC:2.7.7.9	..	6.44067	6.44067	1	6.44067	0	1	..	TRUE	FALSE	FALSE	FALSE	FALSE	TRUE	TRUE	..	nan	nan	FALSE	..	nan	nan	..
..	fig|83333.1.peg.2025	fig|83333.1.peg.678	b2049	b0688	cpsB	pgm	EC:2.7.7.13	EC:5.4.2.2	..	6.56765	6.56765	2	6.56765	0	2	..	TRUE	FALSE	FALSE	FALSE	FALSE	TRUE	TRUE	..	nan	nan	FALSE	..	0	-0.182102	..
..	fig|83333.1.peg.2025	fig|83333.1.peg.1223	b2049	b1236	cpsB	galU	EC:2.7.7.13	EC:2.7.7.9	..	6.59758	6.59758	1	6.59758	0	1	..	TRUE	FALSE	FALSE	FALSE	FALSE	TRUE	TRUE	..	nan	nan	FALSE	..	1	-0.195172	..
..	fig|83333.1.peg.4118	fig|83333.1.peg.7	b4208	b0007	cycA	yaaJ	#N/A	#N/A	..	3.45563	2.6149	151	2.54554	1.11539	151	..	TRUE	FALSE	FALSE	FALSE	FALSE	TRUE	TRUE	..	nan	nan	FALSE	..	0	nan	..
..	fig|83333.1.peg.4118	fig|83333.1.peg.4044	b4208	b4132	cycA	cadB	#N/A	#N/A	..	5.31219	5.30413	17	5.28506	0.0309349	17	..	TRUE	FALSE	FALSE	FALSE	FALSE	TRUE	TRUE	..	nan	nan	FALSE	..	0	nan	..
..	fig|83333.1.peg.4118	fig|83333.1.peg.682	b4208	b0692	cycA	potE	#N/A	#N/A	..	5.0097	5.00648	19	4.98443	0.0151157	17	..	TRUE	FALSE	FALSE	FALSE	FALSE	TRUE	TRUE	..	nan	nan	FALSE	..	0	-0.169949	..
..	fig|83333.1.peg.4118	fig|83333.1.peg.574	b4208	b0576	cycA	pheP	#N/A	#N/A	..	3.02109	2.9991	1205	1.72775	0.342068	854	..	TRUE	FALSE	FALSE	FALSE	FALSE	TRUE	TRUE	..	nan	nan	FALSE	..	0	-0.283378	..
..	fig|83333.1.peg.4118	fig|83333.1.peg.1591	b4208	b1605	cycA	ydgI	#N/A	#N/A	..	6.01412	6.01731	32	5.81096	0.0637523	32	..	TRUE	FALSE	FALSE	FALSE	FALSE	TRUE	TRUE	..	nan	nan	FALSE	..	0	-0.169949	..
..	fig|83333.1.peg.4118	fig|83333.1.peg.112	b4208	b0112	cycA	aroP	#N/A	#N/A	..	2.94087	2.94875	1210	1.72413	0.33292	855	..	TRUE	FALSE	FALSE	FALSE	FALSE	TRUE	TRUE	..	nan	nan	FALSE	..	0	nan	..
..	fig|83333.1.peg.4118	fig|83333.1.peg.2131	b4208	b2156	cycA	lysP	#N/A	#N/A	..	3.64687	3.69	1208	2.77886	0.272907	857	..	TRUE	FALSE	FALSE	FALSE	FALSE	TRUE	TRUE	..	nan	nan	FALSE	..	0	-0.169949	..
..	fig|83333.1.peg.4118	fig|83333.1.peg.2624	b4208	b2663	cycA	gabP	#N/A	#N/A	..	2.97425	3.00355	1218	2.21693	0.271169	860	..	TRUE	FALSE	FALSE	FALSE	FALSE	TRUE	TRUE	..	nan	nan	FALSE	..	0	0	..
..	fig|83333.1.peg.4118	fig|83333.1.peg.1479	b4208	b1492	cycA	gadC	#N/A	#N/A	..	4.72482	4.80196	134	4.56391	0.0920262	110	..	TRUE	FALSE	FALSE	FALSE	FALSE	TRUE	TRUE	..	nan	nan	FALSE	..	0	0	..
..	fig|83333.1.peg.2297	fig|83333.1.peg.1080	b2323	b1095	fabB	fabF	EC:2.3.1.41	EC:2.3.1.179	..	3.57939	3.5916	947	1.94	0.225443	930	..	TRUE	FALSE	FALSE	FALSE	FALSE	TRUE	TRUE	..	nan	nan	TRUE	..	1	nan	..
..	fig|83333.1.peg.2292	fig|83333.1.peg.2158	b2318	b2183	truA	rsuA	EC:5.4.99.12	#N/A	..	4.16219	4.12848	531	3.26525	0.402958	460	..	TRUE	FALSE	FALSE	FALSE	FALSE	TRUE	TRUE	..	nan	nan	FALSE	..	nan	nan	..
..	fig|83333.1.peg.2292	fig|83333.1.peg.1256	b2318	b1269	truA	rluB	EC:5.4.99.12	#N/A	..	4.31381	4.43896	559	1.36179	0.783401	473	..	TRUE	FALSE	FALSE	FALSE	FALSE	TRUE	TRUE	..	nan	nan	FALSE	..	nan	nan	..
..	fig|83333.1.peg.2292	fig|83333.1.peg.1120	b2318	b1135	truA	0	EC:5.4.99.12	#N/A	..	4.13016	4.77836	530	1.07563	1.35435	466	..	TRUE	FALSE	FALSE	FALSE	FALSE	TRUE	TRUE	..	nan	nan	FALSE	..	nan	nan	..
..	fig|83333.1.peg.2292	fig|83333.1.peg.2561	b2318	b2594	truA	rluD	EC:5.4.99.12	#N/A	..	9.62802	10.7441	3	7.19563	1.7219	3	..	TRUE	FALSE	FALSE	FALSE	FALSE	TRUE	TRUE	..	nan	nan	FALSE	..	nan	nan	..
..	fig|83333.1.peg.4124	fig|83333.1.peg.2503	b4214	b2533	cysQ	suhB	EC:3.1.3.7	EC:3.1.3.25	..	5.69241	5.59078	1093	3.24915	0.387771	1009	..	TRUE	FALSE	FALSE	FALSE	FALSE	TRUE	TRUE	..	nan	nan	FALSE	..	1	nan	..
..	fig|83333.1.peg.4123	fig|83333.1.peg.476	b4213	b0480	cpdB	ushA	EC:3.1.3.6#EC:3.1.4.16	EC:3.1.3.5#EC:3.6.1.45	..	3.08116	3.08206	12	3.07448	0.00273763	12	..	TRUE	FALSE	FALSE	FALSE	FALSE	TRUE	TRUE	..	nan	nan	FALSE	..	0	nan	..
..	fig|83333.1.peg.2018	fig|83333.1.peg.2024	b2042	b2048	galF	cpsG	EC:2.7.7.9	EC:5.4.2.8	..	4.17645	4.17645	1	4.17645	0	1	..	TRUE	FALSE	FALSE	FALSE	FALSE	TRUE	TRUE	..	nan	nan	FALSE	..	1	-0.182102	..
..	fig|83333.1.peg.2018	fig|83333.1.peg.3119	b2042	b3176	galF	glmM	EC:2.7.7.9	EC:5.4.2.10	..	5.34014	5.34014	1	5.34014	0	1	..	TRUE	FALSE	FALSE	FALSE	FALSE	TRUE	TRUE	..	nan	nan	FALSE	..	1	0.400383	..
..	fig|83333.1.peg.2018	fig|83333.1.peg.3718	b2042	b3789	galF	rffH	EC:2.7.7.9	EC:2.7.7.24	..	6.57051	6.52064	2674	4.33153	0.479389	2020	..	TRUE	FALSE	FALSE	FALSE	FALSE	TRUE	TRUE	..	nan	nan	FALSE	..	1	-0.316837	..
..	fig|83333.1.peg.2018	fig|83333.1.peg.1223	b2042	b1236	galF	galU	EC:2.7.7.9	EC:2.7.7.9	..	2.03491	2.26797	3193	0	0.798114	2387	..	TRUE	FALSE	FALSE	FALSE	FALSE	TRUE	TRUE	..	nan	nan	FALSE	..	1	-0.195172	..
..	fig|83333.1.peg.2018	fig|83333.1.peg.2015	b2042	b2039	galF	rfbA	EC:2.7.7.9	EC:2.7.7.24	..	6.07871	6.03336	2652	4.02959	0.431737	2020	..	TRUE	FALSE	FALSE	FALSE	FALSE	TRUE	TRUE	..	nan	nan	FALSE	..	1	-0.316837	..
..	fig|83333.1.peg.2018	fig|83333.1.peg.3364	b2042	b3430	galF	glgC	EC:2.7.7.9	EC:2.7.7.27	..	5.39726	5.39726	1	5.39726	0	1	..	TRUE	FALSE	FALSE	FALSE	FALSE	TRUE	TRUE	..	nan	nan	FALSE	..	0	0	..
..	fig|83333.1.peg.956	fig|83333.1.peg.2947	b0972	b2997	hyaA	hybO	EC:1.12.99.6	EC:1.12.99.6	..	1.72696	1.80592	765	0	1.21202	475	..	TRUE	FALSE	FALSE	FALSE	FALSE	TRUE	TRUE	..	nan	nan	FALSE	..	1	nan	..
..	fig|83333.1.peg.2014	fig|83333.1.peg.2016	b2038	b2040	rfbC	rfbD	EC:5.1.3.13	EC:1.1.1.133	..	3.19015	3.18956	61	2.78465	0.263664	60	..	TRUE	FALSE	FALSE	FALSE	FALSE	TRUE	TRUE	..	nan	nan	FALSE	..	2	-0.358399	..
..	fig|83333.1.peg.2015	fig|83333.1.peg.3667	b2039	b3730	rfbA	glmU	EC:2.7.7.24	EC:2.3.1.157#EC:2.7.7.23	..	3.99205	3.96195	52	3.61102	0.240635	41	..	TRUE	FALSE	FALSE	FALSE	FALSE	TRUE	TRUE	..	nan	nan	FALSE	..	0	0.400383	..
..	fig|83333.1.peg.2015	fig|83333.1.peg.2703	b2039	b2747	rfbA	ispD	EC:2.7.7.24	EC:2.7.7.60	..	7.05192	7.05192	1	7.05192	0	1	..	TRUE	FALSE	FALSE	FALSE	FALSE	TRUE	TRUE	..	nan	nan	FALSE	..	1	0.578334	..
..	fig|83333.1.peg.2015	fig|83333.1.peg.3718	b2039	b3789	rfbA	rffH	EC:2.7.7.24	EC:2.7.7.24	..	1.83033	1.43644	2608	0	1.40902	2124	..	TRUE	FALSE	FALSE	FALSE	FALSE	TRUE	TRUE	..	nan	nan	FALSE	..	1	-0.316837	..
..	fig|83333.1.peg.2015	fig|83333.1.peg.1223	b2039	b1236	rfbA	galU	EC:2.7.7.24	EC:2.7.7.9	..	5.1623	5.1953	2399	3.7205	0.304771	1959	..	TRUE	FALSE	FALSE	FALSE	FALSE	TRUE	TRUE	..	nan	nan	FALSE	..	1	-0.195172	..
..	fig|83333.1.peg.2015	fig|83333.1.peg.3364	b2039	b3430	rfbA	glgC	EC:2.7.7.24	EC:2.7.7.27	..	5.23118	5.35683	81	4.42782	0.390178	78	..	TRUE	FALSE	FALSE	FALSE	FALSE	TRUE	TRUE	..	nan	nan	FALSE	..	0	0	..
..	fig|83333.1.peg.2015	fig|83333.1.peg.181	b2039	b0181	rfbA	lpxA	EC:2.7.7.24	EC:2.3.1.129	..	3.83815	3.91119	2	3.76512	0.073035	2	..	TRUE	FALSE	FALSE	FALSE	FALSE	TRUE	TRUE	..	nan	nan	FALSE	..	2	0.437527	..
..	fig|83333.1.peg.2015	fig|83333.1.peg.455	b2039	b0459	rfbA	maa	EC:2.7.7.24	EC:2.3.1.79	..	3.74153	3.66915	9	3.66915	0.164887	9	..	TRUE	FALSE	FALSE	FALSE	FALSE	TRUE	TRUE	..	nan	nan	FALSE	..	2	nan	..
..	fig|83333.1.peg.2015	fig|83333.1.peg.2018	b2039	b2042	rfbA	galF	EC:2.7.7.24	EC:2.7.7.9	..	6.01038	6.02726	2506	4.68106	0.294843	2054	..	TRUE	FALSE	FALSE	FALSE	FALSE	TRUE	TRUE	..	nan	nan	FALSE	..	nan	nan	..
..	fig|83333.1.peg.2015	fig|83333.1.peg.2014	b2039	b2038	rfbA	rfbC	EC:2.7.7.24	EC:5.1.3.13	..	1.41254	1.41939	2	1.40568	0.006855	1	..	TRUE	FALSE	FALSE	FALSE	FALSE	TRUE	TRUE	..	nan	nan	FALSE	..	2	-0.358399	..
..	fig|83333.1.peg.2015	fig|83333.1.peg.179	b2039	b0179	rfbA	lpxD	EC:2.7.7.24	#N/A	..	4.51962	4.51962	1	4.51962	0	1	..	TRUE	FALSE	FALSE	FALSE	FALSE	TRUE	TRUE	..	nan	nan	FALSE	..	0	0.437527	..
..	fig|83333.1.peg.2016	fig|83333.1.peg.2029	b2040	b2053	rfbD	gmd	EC:1.1.1.133	EC:4.2.1.47	..	6.74688	6.73858	11	6.60023	0.125351	11	..	TRUE	FALSE	FALSE	FALSE	FALSE	TRUE	TRUE	..	nan	nan	FALSE	..	1	nan	..
..	fig|83333.1.peg.2016	fig|83333.1.peg.2014	b2040	b2038	rfbD	rfbC	EC:1.1.1.133	EC:5.1.3.13	..	3.64626	3.65476	56	2.43973	0.218496	55	..	TRUE	FALSE	FALSE	FALSE	FALSE	TRUE	TRUE	..	nan	nan	FALSE	..	2	-0.358399	..
..	fig|83333.1.peg.2016	fig|83333.1.peg.3555	b2040	b3619	rfbD	rfaD	EC:1.1.1.133	EC:5.1.3.20	..	7.62524	7.66237	3	7.55099	0.052505	3	..	TRUE	FALSE	FALSE	FALSE	FALSE	TRUE	TRUE	..	nan	nan	FALSE	..	2	-0.312004	..
..	fig|83333.1.peg.2017	fig|83333.1.peg.2029	b2041	b2053	rfbB	gmd	EC:4.2.1.46	EC:4.2.1.47	..	5.84591	5.83836	1922	0.96064	0.486267	1541	..	TRUE	FALSE	FALSE	FALSE	FALSE	TRUE	TRUE	..	nan	nan	FALSE	..	1	nan	..
..	fig|83333.1.peg.2017	fig|83333.1.peg.2014	b2041	b2038	rfbB	rfbC	EC:4.2.1.46	EC:5.1.3.13	..	2.34149	2.34149	1	2.34149	0	1	..	TRUE	FALSE	FALSE	FALSE	FALSE	TRUE	TRUE	..	nan	nan	FALSE	..	2	-0.358399	..
..	fig|83333.1.peg.2017	fig|83333.1.peg.2028	b2041	b2052	rfbB	fcl	EC:4.2.1.46	EC:1.1.1.271	..	1.74149	1.74149	2	1.74149	0	2	..	TRUE	FALSE	FALSE	FALSE	FALSE	TRUE	TRUE	..	nan	nan	FALSE	..	1	nan	..
..	fig|83333.1.peg.2017	fig|83333.1.peg.2016	b2041	b2040	rfbB	rfbD	EC:4.2.1.46	EC:1.1.1.133	..	6.39528	6.57332	77	5.81306	0.283199	67	..	TRUE	FALSE	FALSE	FALSE	FALSE	TRUE	TRUE	..	nan	nan	FALSE	..	2	-0.358399	..
..	fig|83333.1.peg.2017	fig|83333.1.peg.3555	b2041	b3619	rfbB	rfaD	EC:4.2.1.46	EC:5.1.3.20	..	6.36239	6.39537	977	5.20132	0.376173	846	..	TRUE	FALSE	FALSE	FALSE	FALSE	TRUE	TRUE	..	nan	nan	FALSE	..	2	-0.312004	..
..	fig|83333.1.peg.958	fig|83333.1.peg.1463	b0974	b1476	hyaC	fdnI	#N/A	#N/A	..	4.20652	4.22039	81	3.07763	0.284649	80	..	TRUE	FALSE	FALSE	FALSE	FALSE	TRUE	TRUE	..	nan	nan	FALSE	..	0	nan	..
..	fig|83333.1.peg.958	fig|83333.1.peg.3812	b0974	b3892	hyaC	fdoI	#N/A	#N/A	..	3.89711	3.98865	31	3.08184	0.426629	31	..	TRUE	FALSE	FALSE	FALSE	FALSE	TRUE	TRUE	..	nan	nan	FALSE	..	0	nan	..
..	fig|83333.1.peg.983	fig|83333.1.peg.2176	b0996	b2202	torC	napC	#N/A	#N/A	..	1.51945	1.51181	198	0.79866	0.183031	192	..	TRUE	FALSE	FALSE	FALSE	FALSE	TRUE	TRUE	..	nan	nan	FALSE	..	0	nan	..
..	fig|83333.1.peg.983	fig|83333.1.peg.1857	b0996	b1873	torC	torY	#N/A	#N/A	..	2.19299	2.09593	193	2.07282	0.233298	187	..	TRUE	FALSE	FALSE	FALSE	FALSE	TRUE	TRUE	..	nan	nan	FALSE	..	0	nan	..
..	fig|83333.1.peg.704	fig|83333.1.peg.703	b0712	b0711	ybgK	ybgJ	#N/A	#N/A	..	2.53125	2.6038	58	1.7566	0.248863	57	..	TRUE	FALSE	FALSE	FALSE	FALSE	TRUE	TRUE	..	nan	nan	FALSE	..	nan	nan	..
..	fig|83333.1.peg.984	fig|83333.1.peg.1856	b0997	b1872	torA	torZ	EC:1.7.2.3	EC:1.7.2.3	..	1.49579	1.85722	544	0	0.760172	384	..	TRUE	FALSE	FALSE	FALSE	FALSE	TRUE	TRUE	..	nan	nan	FALSE	..	0	nan	..
..	fig|83333.1.peg.703	fig|83333.1.peg.704	b0711	b0712	ybgJ	ybgK	#N/A	#N/A	..	3.03468	2.92213	117	2.32551	0.39282	116	..	TRUE	FALSE	FALSE	FALSE	FALSE	TRUE	TRUE	..	nan	nan	FALSE	..	nan	nan	..
..	fig|83333.1.peg.1511	fig|83333.1.peg.481	b1524	b0485	yneH	ybaS	EC:3.5.1.2	EC:3.5.1.2	..	2.44142	2.71416	1561	0	0.912273	1228	..	TRUE	FALSE	FALSE	FALSE	FALSE	TRUE	TRUE	..	nan	nan	FALSE	..	1	-0.182102	..
..	fig|83333.1.peg.1512	fig|83333.1.peg.1751	b1525	b1768	0	pncA	#N/A	EC:3.5.1.19	..	5.34826	5.34826	1	5.34826	0	1	..	TRUE	FALSE	FALSE	FALSE	FALSE	TRUE	TRUE	..	nan	nan	FALSE	..	2	-0.20918	..
..	fig|83333.1.peg.2041	fig|83333.1.peg.3576	b2065	b3640	dcd	dut	EC:3.5.4.13	EC:3.6.1.23	..	4.64104	4.94995	16	3.75154	0.599662	14	..	TRUE	FALSE	FALSE	FALSE	FALSE	TRUE	TRUE	..	nan	nan	FALSE	..	2	-0.182102	..
..	fig|83333.1.peg.2042	fig|83333.1.peg.3890	b2066	b3974	udk	coaA	EC:2.7.1.48	EC:2.7.1.33	..	5.25455	5.27719	94	4.98037	0.113778	93	..	TRUE	FALSE	FALSE	FALSE	FALSE	TRUE	TRUE	..	nan	nan	FALSE	..	0	0.666742	..
..	fig|83333.1.peg.2042	fig|83333.1.peg.103	b2066	b0103	udk	coaE	EC:2.7.1.48	EC:2.7.1.24	..	4.2797	4.28383	2	4.27557	0.00413	2	..	TRUE	FALSE	FALSE	FALSE	FALSE	TRUE	TRUE	..	nan	nan	FALSE	..	1	0.666742	..
..	fig|83333.1.peg.4136	fig|83333.1.peg.1305	b4226	b1317	ppa	ycjU	EC:3.6.1.1	EC:5.4.2.6	..	6.38501	6.69615	16	5.46593	0.502979	16	..	TRUE	FALSE	FALSE	FALSE	FALSE	TRUE	TRUE	..	nan	nan	TRUE	..	nan	nan	..
..	fig|83333.1.peg.4136	fig|83333.1.peg.3320	b4226	b3385	ppa	gph	EC:3.6.1.1	EC:3.1.3.18	..	4.19148	4.19148	2	4.19148	0	2	..	TRUE	FALSE	FALSE	FALSE	FALSE	TRUE	TRUE	..	nan	nan	TRUE	..	0	nan	..
..	fig|83333.1.peg.4136	fig|83333.1.peg.4282	b4226	b4374	ppa	yjjG	EC:3.6.1.1	EC:3.1.3.5	..	5.16995	5.31687	2	5.02303	0.14692	2	..	TRUE	FALSE	FALSE	FALSE	FALSE	TRUE	TRUE	..	nan	nan	TRUE	..	0	-0.203248	..
..	fig|83333.1.peg.1703	fig|83333.1.peg.2484	b1719	b2514	thrS	hisS	EC:6.1.1.3	EC:6.1.1.21	..	5.91622	5.91622	1	5.91622	0	1	..	TRUE	FALSE	FALSE	FALSE	FALSE	TRUE	TRUE	..	nan	nan	TRUE	..	2	nan	..
..	fig|83333.1.peg.1706	fig|83333.1.peg.3803	b1723	b3883	pfkB	yihV	EC:2.7.1.11	#N/A	..	7.67134	7.7054	169	6.95156	0.103457	169	..	TRUE	FALSE	FALSE	FALSE	FALSE	TRUE	TRUE	..	nan	nan	FALSE	..	nan	nan	..
..	fig|83333.1.peg.1706	fig|83333.1.peg.3690	b1723	b3752	pfkB	rbsK	EC:2.7.1.11	EC:2.7.1.15	..	5.04944	5.05602	170	4.71312	0.0319497	170	..	TRUE	FALSE	FALSE	FALSE	FALSE	TRUE	TRUE	..	nan	nan	FALSE	..	1	nan	..
..	fig|83333.1.peg.1706	fig|83333.1.peg.2143	b1723	b2168	pfkB	fruK	EC:2.7.1.11	EC:2.7.1.56	..	3.28407	3.29156	185	3.08109	0.0321905	185	..	TRUE	FALSE	FALSE	FALSE	FALSE	TRUE	TRUE	..	nan	nan	FALSE	..	1	nan	..
..	fig|83333.1.peg.4150	fig|83333.1.peg.2385	b4240	b2417	treB	crr	EC:2.7.1.69	#N/A	..	2.94831	2.84344	192	2.04483	0.313124	185	..	TRUE	FALSE	FALSE	FALSE	FALSE	TRUE	TRUE	..	nan	nan	FALSE	..	2	nan	..
..	fig|83333.1.peg.4150	fig|83333.1.peg.3659	b4240	b3722	treB	bglF	EC:2.7.1.69	EC:2.7.1.69	..	3.56109	3.57621	139	3.02846	0.0698247	139	..	TRUE	FALSE	FALSE	FALSE	FALSE	TRUE	TRUE	..	nan	nan	FALSE	..	nan	nan	..
..	fig|83333.1.peg.4150	fig|83333.1.peg.2397	b4240	b2429	treB	murP	EC:2.7.1.69	EC:2.7.1.69	..	4.31968	4.35451	850	3.57559	0.408313	839	..	TRUE	FALSE	FALSE	FALSE	FALSE	TRUE	TRUE	..	nan	nan	FALSE	..	0	nan	..
..	fig|83333.1.peg.1508	fig|83333.1.peg.4233	b1521	b4323	uxaB	uxuB	EC:1.1.1.58	EC:1.1.1.57	..	4.19612	4.113	335	3.66639	0.26165	320	..	TRUE	FALSE	FALSE	FALSE	FALSE	TRUE	TRUE	..	nan	nan	FALSE	..	1	nan	..
..	fig|83333.1.peg.1506	fig|83333.1.peg.3760	b1519	b3833	tam	ubiE	EC:2.1.1.144	#N/A	..	5.27682	5.27682	2	5.27682	0	2	..	TRUE	FALSE	FALSE	FALSE	FALSE	TRUE	TRUE	..	nan	nan	FALSE	..	-1	nan	..
..	fig|83333.1.peg.1506	fig|83333.1.peg.2205	b1519	b2232	tam	ubiG	EC:2.1.1.144	EC:2.1.1.64	..	5.8613	5.96403	4	5.50594	0.210001	4	..	TRUE	FALSE	FALSE	FALSE	FALSE	TRUE	TRUE	..	nan	nan	FALSE	..	2	nan	..
..	fig|83333.1.peg.1305	fig|83333.1.peg.3320	b1317	b3385	ycjU	gph	EC:5.4.2.6	EC:3.1.3.18	..	4.35254	4.28239	27	4.16373	0.192751	27	..	TRUE	FALSE	FALSE	FALSE	FALSE	TRUE	TRUE	..	nan	nan	FALSE	..	0	nan	..
..	fig|83333.1.peg.1305	fig|83333.1.peg.4282	b1317	b4374	ycjU	yjjG	EC:5.4.2.6	EC:3.1.3.5	..	5.9554	5.95822	5	5.05432	0.509907	5	..	TRUE	FALSE	FALSE	FALSE	FALSE	TRUE	TRUE	..	nan	nan	FALSE	..	0	-0.203248	..
..	fig|83333.1.peg.1306	fig|83333.1.peg.3944	b1318	b4035	0	malK	#N/A	EC:3.6.3.19	..	3.66899	3.66355	897	2.35072	0.387905	789	..	TRUE	FALSE	FALSE	FALSE	FALSE	TRUE	TRUE	..	nan	nan	FALSE	..	1	nan	..
..	fig|83333.1.peg.1306	fig|83333.1.peg.2638	b1318	b2677	0	proV	#N/A	#N/A	..	4.88706	4.90612	83	4.15429	0.174828	83	..	TRUE	FALSE	FALSE	FALSE	FALSE	TRUE	TRUE	..	nan	nan	FALSE	..	2	-0.203248	..
..	fig|83333.1.peg.1306	fig|83333.1.peg.3383	b1318	b3450	0	ugpC	#N/A	EC:3.6.3.20	..	3.61337	3.6468	878	2.31119	0.445883	779	..	TRUE	FALSE	FALSE	FALSE	FALSE	TRUE	TRUE	..	nan	nan	FALSE	..	-1	nan	..
..	fig|83333.1.peg.1306	fig|83333.1.peg.1111	b1318	b1126	0	potA	#N/A	EC:3.6.3.31	..	4.18651	4.16585	899	3.64969	0.21016	794	..	TRUE	FALSE	FALSE	FALSE	FALSE	TRUE	TRUE	..	nan	nan	FALSE	..	1	nan	..
..	fig|83333.1.peg.1306	fig|83333.1.peg.1427	b1318	b1441	0	ydcT	#N/A	#N/A	..	5.98519	6.06742	899	4.68183	0.342669	790	..	TRUE	FALSE	FALSE	FALSE	FALSE	TRUE	TRUE	..	nan	nan	FALSE	..	2	nan	..
..	fig|83333.1.peg.1306	fig|83333.1.peg.751	b1318	b0765	0	modC	#N/A	EC:3.6.3.29	..	6.26675	6.30392	875	5.43697	0.247812	782	..	TRUE	FALSE	FALSE	FALSE	FALSE	TRUE	TRUE	..	nan	nan	FALSE	..	1	nan	..
..	fig|83333.1.peg.1306	fig|83333.1.peg.1305	b1318	b1317	0	ycjU	#N/A	EC:5.4.2.6	..	0.74779	0.74779	1	0.74779	0	1	..	TRUE	FALSE	FALSE	FALSE	FALSE	TRUE	TRUE	..	nan	nan	FALSE	..	nan	nan	..
..	fig|83333.1.peg.1304	fig|83333.1.peg.1305	b1316	b1317	ycjT	ycjU	#N/A	EC:5.4.2.6	..	1.8806	1.9107	14	1.46246	0.178148	14	..	TRUE	FALSE	FALSE	FALSE	FALSE	TRUE	TRUE	..	nan	nan	FALSE	..	nan	nan	..
..	fig|83333.1.peg.1715	fig|83333.1.peg.3861	b1732	b3942	katE	katG	EC:1.11.1.6	#N/A	..	1.18153	1.3499	1155	0	0.562307	1059	..	TRUE	FALSE	FALSE	FALSE	FALSE	TRUE	TRUE	..	nan	nan	FALSE	..	0	nan	..
..	fig|83333.1.peg.4149	fig|83333.1.peg.400	b4239	b0403	treC	malZ	EC:3.2.1.93	EC:3.2.1.20	..	5.84081	5.88277	316	5.38169	0.132514	314	..	TRUE	FALSE	FALSE	FALSE	FALSE	TRUE	TRUE	..	nan	nan	FALSE	..	0	nan	..
..	fig|83333.1.peg.385	fig|83333.1.peg.3325	b0388	b3390	aroL	aroK	EC:2.7.1.71	EC:2.7.1.71	..	3.37641	3.4916	263	2.4158	0.254686	261	..	TRUE	FALSE	FALSE	FALSE	FALSE	TRUE	TRUE	..	nan	nan	FALSE	..	-1	0.349204	..
..	fig|83333.1.peg.4067	fig|83333.1.peg.2545	b4154	b2574	frdA	nadB	#N/A	EC:1.4.3.16	..	4.47197	4.37592	3112	3.18388	0.529476	2326	..	TRUE	FALSE	FALSE	FALSE	FALSE	TRUE	TRUE	..	nan	nan	FALSE	..	1	0.969877	..
..	fig|83333.1.peg.4067	fig|83333.1.peg.715	b4154	b0723	frdA	sdhA	#N/A	EC:1.3.5.1	..	2.7759	3.03798	3117	0	1.6294	2329	..	TRUE	FALSE	FALSE	FALSE	FALSE	TRUE	TRUE	..	nan	nan	FALSE	..	1	0.191921	..
..	fig|83333.1.peg.1108	fig|83333.1.peg.199	b1123	b0198	potD	metI	#N/A	#N/A	..	4.65387	4.25467	20	4.24663	0.687596	20	..	TRUE	FALSE	FALSE	FALSE	FALSE	TRUE	TRUE	..	nan	nan	FALSE	..	2	nan	..
..	fig|83333.1.peg.1108	fig|83333.1.peg.3941	b1123	b4032	potD	malG	#N/A	#N/A	..	5.58284	5.50025	17	5.50025	0.215558	17	..	TRUE	FALSE	FALSE	FALSE	FALSE	TRUE	TRUE	..	nan	nan	FALSE	..	0	nan	..
..	fig|83333.1.peg.1108	fig|83333.1.peg.2391	b1123	b2423	potD	cysW	#N/A	#N/A	..	5.33519	5.59653	4	4.87046	0.392503	4	..	TRUE	FALSE	FALSE	FALSE	FALSE	TRUE	TRUE	..	nan	nan	FALSE	..	1	nan	..
..	fig|83333.1.peg.1108	fig|83333.1.peg.2392	b1123	b2424	potD	cysU	#N/A	#N/A	..	4.08067	4.08058	16	4.07157	0.0041375	16	..	TRUE	FALSE	FALSE	FALSE	FALSE	TRUE	TRUE	..	nan	nan	FALSE	..	0	nan	..
..	fig|83333.1.peg.1108	fig|83333.1.peg.1110	b1123	b1125	potD	potB	#N/A	#N/A	..	5.49839	5.49839	1	5.49839	0	1	..	TRUE	FALSE	FALSE	FALSE	FALSE	TRUE	TRUE	..	nan	nan	FALSE	..	0	nan	..
..	fig|83333.1.peg.1108	fig|83333.1.peg.3663	b1123	b3726	potD	pstA	#N/A	#N/A	..	5.17519	5.17336	15	5.16692	0.00582135	15	..	TRUE	FALSE	FALSE	FALSE	FALSE	TRUE	TRUE	..	nan	nan	FALSE	..	0	-0.176952	..
..	fig|83333.1.peg.1108	fig|83333.1.peg.840	b1123	b0854	potD	potF	#N/A	#N/A	..	3.03451	2.78219	2196	2.02603	0.63272	1553	..	TRUE	FALSE	FALSE	FALSE	FALSE	TRUE	TRUE	..	nan	nan	FALSE	..	0	-0.186202	..
..	fig|83333.1.peg.1108	fig|83333.1.peg.1426	b1123	b1440	potD	ydcS	#N/A	#N/A	..	2.18005	3.44898	400	0	1.74636	374	..	TRUE	FALSE	FALSE	FALSE	FALSE	TRUE	TRUE	..	nan	nan	FALSE	..	0	nan	..
..	fig|83333.1.peg.1108	fig|83333.1.peg.69	b1123	b0068	potD	thiB	#N/A	#N/A	..	4.97847	4.97847	1	4.97847	0	1	..	TRUE	FALSE	FALSE	FALSE	FALSE	TRUE	TRUE	..	nan	nan	FALSE	..	0	nan	..
..	fig|83333.1.peg.1108	fig|83333.1.peg.842	b1123	b0856	potD	potH	#N/A	#N/A	..	6.27834	6.46033	2	6.09635	0.18199	2	..	TRUE	FALSE	FALSE	FALSE	FALSE	TRUE	TRUE	..	nan	nan	FALSE	..	0	-0.186202	..
..	fig|83333.1.peg.1108	fig|83333.1.peg.843	b1123	b0857	potD	potI	#N/A	#N/A	..	2.47697	2.06098	27	2.0498	0.520818	27	..	TRUE	FALSE	FALSE	FALSE	FALSE	TRUE	TRUE	..	nan	nan	FALSE	..	0	-0.186202	..
..	fig|83333.1.peg.1108	fig|83333.1.peg.1429	b1123	b1443	potD	ydcV	#N/A	#N/A	..	3.03272	2.68026	27	2.67479	0.439811	27	..	TRUE	FALSE	FALSE	FALSE	FALSE	TRUE	TRUE	..	nan	nan	FALSE	..	0	nan	..
..	fig|83333.1.peg.1108	fig|83333.1.peg.1428	b1123	b1442	potD	ydcU	#N/A	#N/A	..	6.57299	6.40018	5	6.2556	0.3044	5	..	TRUE	FALSE	FALSE	FALSE	FALSE	TRUE	TRUE	..	nan	nan	FALSE	..	0	nan	..
..	fig|83333.1.peg.1108	fig|83333.1.peg.750	b1123	b0764	potD	modB	#N/A	#N/A	..	5.51664	4.96223	24	4.95223	0.794794	24	..	TRUE	FALSE	FALSE	FALSE	FALSE	TRUE	TRUE	..	nan	nan	FALSE	..	0	nan	..
..	fig|83333.1.peg.1108	fig|83333.1.peg.159	b1123	b0158	potD	btuF	#N/A	#N/A	..	1.67429	1.68139	5	1.65806	0.0138615	5	..	TRUE	FALSE	FALSE	FALSE	FALSE	TRUE	TRUE	..	nan	nan	FALSE	..	0	nan	..
..	fig|83333.1.peg.1108	fig|83333.1.peg.919	b1123	b0934	potD	ssuC	#N/A	#N/A	..	5.30518	5.30511	13	5.29088	0.00576428	13	..	TRUE	FALSE	FALSE	FALSE	FALSE	TRUE	TRUE	..	nan	nan	FALSE	..	-1	nan	..
..	fig|83333.1.peg.1108	fig|83333.1.peg.1109	b1123	b1124	potD	potC	#N/A	#N/A	..	2.28562	1.70606	27	1.69451	0.70939	27	..	TRUE	FALSE	FALSE	FALSE	FALSE	TRUE	TRUE	..	nan	nan	FALSE	..	0	nan	..
..	fig|83333.1.peg.3386	fig|83333.1.peg.3943	b3453	b4034	ugpB	malE	#N/A	#N/A	..	2.90076	3.0339	634	1.4429	0.299795	597	..	TRUE	FALSE	FALSE	FALSE	FALSE	TRUE	TRUE	..	nan	nan	FALSE	..	0	nan	..
..	fig|83333.1.peg.3386	fig|83333.1.peg.3385	b3453	b3452	ugpB	ugpA	#N/A	#N/A	..	0.64618	0.64618	1	0.64618	0	1	..	TRUE	FALSE	FALSE	FALSE	FALSE	TRUE	TRUE	..	nan	nan	FALSE	..	0	nan	..
..	fig|83333.1.peg.3386	fig|83333.1.peg.1108	b3453	b1123	ugpB	potD	#N/A	#N/A	..	5.40092	5.48512	2	5.31671	0.084205	2	..	TRUE	FALSE	FALSE	FALSE	FALSE	TRUE	TRUE	..	nan	nan	FALSE	..	0	nan	..
..	fig|83333.1.peg.3386	fig|83333.1.peg.3384	b3453	b3451	ugpB	ugpE	#N/A	#N/A	..	7.79003	7.79003	1	7.79003	0	1	..	TRUE	FALSE	FALSE	FALSE	FALSE	TRUE	TRUE	..	nan	nan	FALSE	..	0	nan	..
..	fig|83333.1.peg.3386	fig|83333.1.peg.840	b3453	b0854	ugpB	potF	#N/A	#N/A	..	4.45728	4.45771	2	4.45685	0.00043	2	..	TRUE	FALSE	FALSE	FALSE	FALSE	TRUE	TRUE	..	nan	nan	FALSE	..	0	-0.186202	..
..	fig|83333.1.peg.4066	fig|83333.1.peg.2820	b4153	b2868	frdB	xdhC	EC:1.3.5.1	#N/A	..	6.70091	6.70091	2	6.70091	0	2	..	TRUE	FALSE	FALSE	FALSE	FALSE	TRUE	TRUE	..	nan	nan	FALSE	..	1	-0.23689	..
..	fig|83333.1.peg.4066	fig|83333.1.peg.4065	b4153	b4152	frdB	frdC	EC:1.3.5.1	#N/A	..	1.67566	1.67566	4	1.67566	0	4	..	TRUE	FALSE	FALSE	FALSE	FALSE	TRUE	TRUE	..	nan	nan	FALSE	..	0	nan	..
..	fig|83333.1.peg.4066	fig|83333.1.peg.2675	b4153	b2720	frdB	hycF	EC:1.3.5.1	#N/A	..	8.35083	8.35083	1	8.35083	0	1	..	TRUE	FALSE	FALSE	FALSE	FALSE	TRUE	TRUE	..	nan	nan	FALSE	..	0	nan	..
..	fig|83333.1.peg.4066	fig|83333.1.peg.716	b4153	b0724	frdB	sdhB	EC:1.3.5.1	EC:1.3.5.1	..	2.7787	3.39533	3162	0	1.51995	2328	..	TRUE	FALSE	FALSE	FALSE	FALSE	TRUE	TRUE	..	nan	nan	FALSE	..	1	0.191921	..
..	fig|83333.1.peg.3382	fig|83333.1.peg.2212	b3449	b2239	ugpQ	glpQ	EC:3.1.4.46	EC:3.1.4.46	..	2.52309	2.95954	417	0.69165	0.944783	391	..	TRUE	FALSE	FALSE	FALSE	FALSE	TRUE	TRUE	..	nan	nan	FALSE	..	0	nan	..
..	fig|83333.1.peg.574	fig|83333.1.peg.112	b0576	b0112	pheP	aroP	#N/A	#N/A	..	1.77564	1.08702	253	1.05725	1.06887	234	..	TRUE	FALSE	FALSE	FALSE	FALSE	TRUE	TRUE	..	nan	nan	FALSE	..	0	nan	..
..	fig|83333.1.peg.574	fig|83333.1.peg.2131	b0576	b2156	pheP	lysP	#N/A	#N/A	..	3.6692	3.78436	251	3.15646	0.201567	232	..	TRUE	FALSE	FALSE	FALSE	FALSE	TRUE	TRUE	..	nan	nan	FALSE	..	0	-0.169949	..
..	fig|83333.1.peg.574	fig|83333.1.peg.2624	b0576	b2663	pheP	gabP	#N/A	#N/A	..	2.82864	2.8663	253	2.43155	0.121921	234	..	TRUE	FALSE	FALSE	FALSE	FALSE	TRUE	TRUE	..	nan	nan	FALSE	..	0	0	..
..	fig|83333.1.peg.574	fig|83333.1.peg.4118	b0576	b4208	pheP	cycA	#N/A	#N/A	..	2.84013	2.78989	253	2.35324	0.151624	234	..	TRUE	FALSE	FALSE	FALSE	FALSE	TRUE	TRUE	..	nan	nan	FALSE	..	0	nan	..
..	fig|83333.1.peg.576	fig|83333.1.peg.837	b0578	b0851	nfsB	nfsA	EC:1.5.1.34	#N/A	..	4.67012	4.61326	45	3.85389	0.271448	44	..	TRUE	FALSE	FALSE	FALSE	FALSE	TRUE	TRUE	..	nan	nan	FALSE	..	nan	nan	..
..	fig|83333.1.peg.380	fig|83333.1.peg.2212	b0383	b2239	phoA	glpQ	EC:3.1.3.1	EC:3.1.4.46	..	3.28921	3.28921	1	3.28921	0	1	..	TRUE	FALSE	FALSE	FALSE	FALSE	TRUE	TRUE	..	nan	nan	FALSE	..	0	nan	..
..	fig|83333.1.peg.380	fig|83333.1.peg.3382	b0383	b3449	phoA	ugpQ	EC:3.1.3.1	EC:3.1.4.46	..	3.64979	3.64979	1	3.64979	0	1	..	TRUE	FALSE	FALSE	FALSE	FALSE	TRUE	TRUE	..	nan	nan	FALSE	..	1	nan	..
..	fig|83333.1.peg.380	fig|83333.1.peg.476	b0383	b0480	phoA	ushA	EC:3.1.3.1	EC:3.1.3.5#EC:3.6.1.45	..	3.83864	3.8909	35	2.4422	0.304393	35	..	TRUE	FALSE	FALSE	FALSE	FALSE	TRUE	TRUE	..	nan	nan	FALSE	..	0	nan	..
..	fig|83333.1.peg.180	fig|83333.1.peg.97	b0180	b0096	fabZ	lpxC	EC:4.2.1.59	#N/A	..	2.52947	2.57476	166	2.03965	0.243302	164	..	TRUE	FALSE	FALSE	FALSE	FALSE	TRUE	TRUE	..	nan	nan	TRUE	..	0	0.437527	..
..	fig|83333.1.peg.180	fig|83333.1.peg.939	b0180	b0954	fabZ	fabA	EC:4.2.1.59	EC:4.2.1.59#EC:5.3.3.14	..	4.9679	4.86467	2576	4.14167	0.48943	2327	..	TRUE	FALSE	FALSE	FALSE	FALSE	TRUE	TRUE	..	nan	nan	TRUE	..	1	nan	..
..	fig|83333.1.peg.181	fig|83333.1.peg.455	b0181	b0459	lpxA	maa	EC:2.3.1.129	EC:2.3.1.79	..	4.07	4.01552	196	3.26446	0.197733	194	..	TRUE	FALSE	FALSE	FALSE	FALSE	TRUE	TRUE	..	nan	nan	TRUE	..	2	nan	..
..	fig|83333.1.peg.181	fig|83333.1.peg.166	b0181	b0166	lpxA	dapD	EC:2.3.1.129	EC:2.3.1.117	..	4.31719	4.32132	8	4.31307	0.004125	8	..	TRUE	FALSE	FALSE	FALSE	FALSE	TRUE	TRUE	..	nan	nan	TRUE	..	0	0.349192	..
..	fig|83333.1.peg.181	fig|83333.1.peg.179	b0181	b0179	lpxA	lpxD	EC:2.3.1.129	#N/A	..	5.01735	5.00057	202	4.19621	0.341422	202	..	TRUE	FALSE	FALSE	FALSE	FALSE	TRUE	TRUE	..	nan	nan	TRUE	..	0	0.437527	..
..	fig|83333.1.peg.3589	fig|83333.1.peg.3461	b3653	b3528	gltS	dctA	#N/A	#N/A	..	3.06088	3.16825	937	0.85549	0.501544	629	..	TRUE	FALSE	FALSE	FALSE	FALSE	TRUE	TRUE	..	nan	nan	FALSE	..	0	nan	..
..	fig|83333.1.peg.3589	fig|83333.1.peg.3987	b3653	b4077	gltS	gltP	#N/A	#N/A	..	2.99515	3.06505	1160	0.89568	0.97166	794	..	TRUE	FALSE	FALSE	FALSE	FALSE	TRUE	TRUE	..	nan	nan	FALSE	..	0	nan	..
..	fig|83333.1.peg.775	fig|83333.1.peg.1236	b0789	b1249	ybhO	cls	#N/A	#N/A	..	3.02972	3.73864	1167	0	1.54819	918	..	TRUE	FALSE	FALSE	FALSE	FALSE	TRUE	TRUE	..	nan	nan	FALSE	..	0	-0.255667	..
..	fig|83333.1.peg.185	fig|83333.1.peg.2290	b0185	b2316	accA	accD	EC:6.4.1.2	EC:6.4.1.2	..	3.8918	4.30983	678	1.64207	0.923741	525	..	TRUE	FALSE	FALSE	FALSE	FALSE	TRUE	TRUE	..	nan	nan	TRUE	..	1	0.295855	..
..	fig|83333.1.peg.185	fig|83333.1.peg.3198	b0185	b3256	accA	accC	EC:6.4.1.2	EC:6.3.4.14#EC:6.4.1.2	..	2.74393	2.74321	47	2.49684	0.0454848	47	..	TRUE	FALSE	FALSE	FALSE	FALSE	TRUE	TRUE	..	nan	nan	TRUE	..	0	0.295855	..
..	fig|83333.1.peg.3586	fig|83333.1.peg.2740	b3650	b2784	spoT	relA	EC:2.7.6.5#EC:3.1.7.2	EC:2.7.6.5	..	3.85094	4.22775	1745	0	1.07712	1581	..	TRUE	FALSE	FALSE	FALSE	FALSE	TRUE	TRUE	..	nan	nan	TRUE	..	1	-0.203248	..
..	fig|83333.1.peg.186	fig|83333.1.peg.4029	b0186	b4117	ldcC	adiA	EC:4.1.1.18	EC:4.1.1.19	..	2.37889	2.46647	174	1.81089	0.205717	174	..	TRUE	FALSE	FALSE	FALSE	FALSE	TRUE	TRUE	..	nan	nan	FALSE	..	-1	-0.216913	..
..	fig|83333.1.peg.186	fig|83333.1.peg.4043	b0186	b4131	ldcC	cadA	EC:4.1.1.18	EC:4.1.1.18	..	0.856488	0.65017	174	0.62807	0.487091	174	..	TRUE	FALSE	FALSE	FALSE	FALSE	TRUE	TRUE	..	nan	nan	FALSE	..	1	nan	..
..	fig|83333.1.peg.186	fig|83333.1.peg.683	b0186	b0693	ldcC	speF	EC:4.1.1.18	EC:4.1.1.17	..	3.28748	3.36079	174	2.81931	0.17035	174	..	TRUE	FALSE	FALSE	FALSE	FALSE	TRUE	TRUE	..	nan	nan	FALSE	..	0	-0.203248	..
..	fig|83333.1.peg.186	fig|83333.1.peg.2916	b0186	b2965	ldcC	speC	EC:4.1.1.18	EC:4.1.1.17	..	3.99001	4.09817	172	3.28708	0.261029	172	..	TRUE	FALSE	FALSE	FALSE	FALSE	TRUE	TRUE	..	nan	nan	FALSE	..	-1	-0.203248	..
..	fig|83333.1.peg.3390	fig|83333.1.peg.3688	b3457	b3750	livH	rbsC	#N/A	#N/A	..	6.03673	6.16083	897	4.72744	0.324898	717	..	TRUE	FALSE	FALSE	FALSE	FALSE	TRUE	TRUE	..	nan	nan	FALSE	..	0	nan	..
..	fig|83333.1.peg.3390	fig|83333.1.peg.2123	b3457	b2148	livH	mglC	#N/A	#N/A	..	5.2155	5.25201	101	4.76621	0.190545	99	..	TRUE	FALSE	FALSE	FALSE	FALSE	TRUE	TRUE	..	nan	nan	FALSE	..	0	nan	..
..	fig|83333.1.peg.3390	fig|83333.1.peg.3389	b3457	b3456	livH	livM	#N/A	#N/A	..	3.56693	3.71756	14	2.81352	0.486642	11	..	TRUE	FALSE	FALSE	FALSE	FALSE	TRUE	TRUE	..	nan	nan	FALSE	..	0	nan	..
..	fig|83333.1.peg.3390	fig|83333.1.peg.1882	b3457	b1898m	livH	araH	#N/A	#N/A	..	4.83051	4.81822	843	4.23127	0.314333	666	..	TRUE	FALSE	FALSE	FALSE	FALSE	TRUE	TRUE	..	nan	nan	FALSE	..	nan	nan	..
..	fig|83333.1.peg.3584	fig|83333.1.peg.4006	b3648	b4094	gmk	phnN	EC:2.7.4.8	EC:2.7.4.23	..	3.48468	3.75302	3119	0	1.00265	2590	..	TRUE	FALSE	FALSE	FALSE	FALSE	TRUE	TRUE	..	nan	nan	TRUE	..	0	0	..
..	fig|83333.1.peg.188	fig|83333.1.peg.125	b0188	b0125	tilS	hpt	#N/A	EC:2.4.2.8	..	1.90133	1.94462	50	1.56985	0.102268	50	..	TRUE	FALSE	FALSE	FALSE	FALSE	TRUE	TRUE	..	nan	nan	TRUE	..	-1	-0.195172	..
..	fig|83333.1.peg.4073	fig|83333.1.peg.3359	b4160	b3425	psd	glpE	EC:4.1.1.65	EC:2.8.1.1	..	4.72796	4.72796	2	4.72796	0	2	..	TRUE	FALSE	FALSE	FALSE	FALSE	TRUE	TRUE	..	nan	nan	TRUE	..	0	nan	..
..	fig|83333.1.peg.1109	fig|83333.1.peg.3385	b1124	b3452	potC	ugpA	#N/A	#N/A	..	5.7416	6.06016	17	4.79634	0.431742	16	..	TRUE	FALSE	FALSE	FALSE	FALSE	TRUE	TRUE	..	nan	nan	FALSE	..	0	nan	..
..	fig|83333.1.peg.1109	fig|83333.1.peg.1108	b1124	b1123	potC	potD	#N/A	#N/A	..	2.2727	2.06695	24	2.0484	0.330712	24	..	TRUE	FALSE	FALSE	FALSE	FALSE	TRUE	TRUE	..	nan	nan	FALSE	..	0	nan	..
..	fig|83333.1.peg.1109	fig|83333.1.peg.199	b1124	b0198	potC	metI	#N/A	#N/A	..	5.37486	5.2574	453	4.24663	0.389242	451	..	TRUE	FALSE	FALSE	FALSE	FALSE	TRUE	TRUE	..	nan	nan	FALSE	..	2	nan	..
..	fig|83333.1.peg.1109	fig|83333.1.peg.3384	b1124	b3451	potC	ugpE	#N/A	#N/A	..	6.2773	6.46188	6	5.68652	0.292651	6	..	TRUE	FALSE	FALSE	FALSE	FALSE	TRUE	TRUE	..	nan	nan	FALSE	..	0	nan	..
..	fig|83333.1.peg.1109	fig|83333.1.peg.364	b1124	b0367	potC	tauC	#N/A	#N/A	..	5.12846	5.12811	60	5.01857	0.0621499	59	..	TRUE	FALSE	FALSE	FALSE	FALSE	TRUE	TRUE	..	nan	nan	FALSE	..	0	nan	..
..	fig|83333.1.peg.1109	fig|83333.1.peg.3941	b1124	b4032	potC	malG	#N/A	#N/A	..	6.00741	6.04247	881	5.36688	0.22754	739	..	TRUE	FALSE	FALSE	FALSE	FALSE	TRUE	TRUE	..	nan	nan	FALSE	..	0	nan	..
..	fig|83333.1.peg.1109	fig|83333.1.peg.2391	b1124	b2423	potC	cysW	#N/A	#N/A	..	5.05889	4.94979	877	4.1979	0.462504	699	..	TRUE	FALSE	FALSE	FALSE	FALSE	TRUE	TRUE	..	nan	nan	FALSE	..	1	nan	..
..	fig|83333.1.peg.1109	fig|83333.1.peg.2392	b1124	b2424	potC	cysU	#N/A	#N/A	..	4.53888	4.59811	977	3.94305	0.239341	815	..	TRUE	FALSE	FALSE	FALSE	FALSE	TRUE	TRUE	..	nan	nan	FALSE	..	0	nan	..
..	fig|83333.1.peg.1109	fig|83333.1.peg.1110	b1124	b1125	potC	potB	#N/A	#N/A	..	5.10773	5.18393	421	3.03376	0.346779	343	..	TRUE	FALSE	FALSE	FALSE	FALSE	TRUE	TRUE	..	nan	nan	FALSE	..	0	nan	..
..	fig|83333.1.peg.1109	fig|83333.1.peg.3663	b1124	b3726	potC	pstA	#N/A	#N/A	..	5.52776	5.30525	173	4.88053	0.607447	161	..	TRUE	FALSE	FALSE	FALSE	FALSE	TRUE	TRUE	..	nan	nan	FALSE	..	0	-0.176952	..
..	fig|83333.1.peg.1109	fig|83333.1.peg.840	b1124	b0854	potC	potF	#N/A	#N/A	..	2.51647	2.383	24	2.36616	0.213453	24	..	TRUE	FALSE	FALSE	FALSE	FALSE	TRUE	TRUE	..	nan	nan	FALSE	..	0	-0.186202	..
..	fig|83333.1.peg.1109	fig|83333.1.peg.842	b1124	b0856	potC	potH	#N/A	#N/A	..	5.7976	5.85503	395	3.43117	0.357633	326	..	TRUE	FALSE	FALSE	FALSE	FALSE	TRUE	TRUE	..	nan	nan	FALSE	..	0	-0.186202	..
..	fig|83333.1.peg.1109	fig|83333.1.peg.843	b1124	b0857	potC	potI	#N/A	#N/A	..	3.30953	3.27571	2263	1.94955	0.610584	1698	..	TRUE	FALSE	FALSE	FALSE	FALSE	TRUE	TRUE	..	nan	nan	FALSE	..	0	-0.186202	..
..	fig|83333.1.peg.1109	fig|83333.1.peg.1429	b1124	b1443	potC	ydcV	#N/A	#N/A	..	3.42614	3.66678	2254	0	1.05296	1690	..	TRUE	FALSE	FALSE	FALSE	FALSE	TRUE	TRUE	..	nan	nan	FALSE	..	0	nan	..
..	fig|83333.1.peg.1109	fig|83333.1.peg.1428	b1124	b1442	potC	ydcU	#N/A	#N/A	..	6.00892	6.05685	594	4.23623	0.418308	499	..	TRUE	FALSE	FALSE	FALSE	FALSE	TRUE	TRUE	..	nan	nan	FALSE	..	0	nan	..
..	fig|83333.1.peg.1109	fig|83333.1.peg.847	b1124	b0861	potC	artM	#N/A	#N/A	..	6.92675	6.92675	1	6.92675	0	1	..	TRUE	FALSE	FALSE	FALSE	FALSE	TRUE	TRUE	..	nan	nan	FALSE	..	0	-0.186202	..
..	fig|83333.1.peg.1109	fig|83333.1.peg.750	b1124	b0764	potC	modB	#N/A	#N/A	..	5.52112	5.52289	1663	4.50332	0.519538	1280	..	TRUE	FALSE	FALSE	FALSE	FALSE	TRUE	TRUE	..	nan	nan	FALSE	..	0	nan	..
..	fig|83333.1.peg.1109	fig|83333.1.peg.796	b1124	b0810	potC	glnP	#N/A	#N/A	..	5.02049	5.02049	1	5.02049	0	1	..	TRUE	FALSE	FALSE	FALSE	FALSE	TRUE	TRUE	..	nan	nan	FALSE	..	0	nan	..
..	fig|83333.1.peg.1109	fig|83333.1.peg.919	b1124	b0934	potC	ssuC	#N/A	#N/A	..	5.36941	5.30511	16	5.29088	0.143421	16	..	TRUE	FALSE	FALSE	FALSE	FALSE	TRUE	TRUE	..	nan	nan	FALSE	..	-1	nan	..
..	fig|83333.1.peg.1118	fig|83333.1.peg.25	b1133	b0025	mnmA	ribF	#N/A	EC:2.7.1.26#EC:2.7.7.2	..	4.17224	4.13638	5	4.13638	0.0666711	5	..	TRUE	FALSE	FALSE	FALSE	FALSE	TRUE	TRUE	..	nan	nan	FALSE	..	0	0.733111	..
..	fig|83333.1.peg.1118	fig|83333.1.peg.1723	b1133	b1740	mnmA	nadE	#N/A	EC:6.3.1.5	..	6.04831	6.04831	1	6.04831	0	1	..	TRUE	FALSE	FALSE	FALSE	FALSE	TRUE	TRUE	..	nan	nan	FALSE	..	2	0.581092	..
..	fig|83333.1.peg.1116	fig|83333.1.peg.3880	b1131	b3960	purB	argH	EC:4.3.2.2	EC:4.3.2.1	..	4.90808	4.90979	926	4.31371	0.153061	915	..	TRUE	FALSE	FALSE	FALSE	FALSE	TRUE	TRUE	..	nan	nan	TRUE	..	0	0.357191	..
..	fig|83333.1.peg.1116	fig|83333.1.peg.1597	b1131	b1611	purB	fumC	EC:4.3.2.2	EC:4.2.1.2	..	3.98632	3.98632	1	3.98632	0	1	..	TRUE	FALSE	FALSE	FALSE	FALSE	TRUE	TRUE	..	nan	nan	TRUE	..	1	0.233553	..
..	fig|83333.1.peg.1116	fig|83333.1.peg.4050	b1131	b4139	purB	aspA	EC:4.3.2.2	EC:4.3.1.1	..	5.70395	6.10412	2	5.30378	0.40017	2	..	TRUE	FALSE	FALSE	FALSE	FALSE	TRUE	TRUE	..	nan	nan	TRUE	..	-1	nan	..
..	fig|83333.1.peg.3393	fig|83333.1.peg.3391	b3460	b3458	livJ	livK	#N/A	#N/A	..	3.07263	3.53478	1572	0.0996	1.25364	989	..	TRUE	FALSE	FALSE	FALSE	FALSE	TRUE	TRUE	..	nan	nan	FALSE	..	0	-0.176952	..
..	fig|83333.1.peg.4238	fig|83333.1.peg.508	b4328	b0512	iadA	allB	#N/A	EC:3.5.2.5	..	4.88048	4.88048	1	4.88048	0	1	..	TRUE	FALSE	FALSE	FALSE	FALSE	TRUE	TRUE	..	nan	nan	FALSE	..	1	-0.23689	..
..	fig|83333.1.peg.4238	fig|83333.1.peg.814	b4328	b0828	iadA	iaaA	#N/A	EC:3.4.19.5	..	0.917876	0.79793	48	0.40381	0.423198	46	..	TRUE	FALSE	FALSE	FALSE	FALSE	TRUE	TRUE	..	nan	nan	FALSE	..	1	-0.182102	..
..	fig|83333.1.peg.4238	fig|83333.1.peg.3080	b4328	b3135	iadA	agaA	#N/A	#N/A	..	2.92348	2.91041	16	2.61892	0.216322	16	..	TRUE	FALSE	FALSE	FALSE	FALSE	TRUE	TRUE	..	nan	nan	FALSE	..	nan	nan	..
..	fig|83333.1.peg.378	fig|83333.1.peg.86	b0381	b0085	ddlA	murE	EC:6.3.2.4	EC:6.3.2.13	..	6.4822	6.49298	5	6.46602	0.0132076	5	..	TRUE	FALSE	FALSE	FALSE	FALSE	TRUE	TRUE	..	nan	nan	FALSE	..	1	0.452509	..
..	fig|83333.1.peg.378	fig|83333.1.peg.3888	b0381	b3972	ddlA	murB	EC:6.3.2.4	#N/A	..	4.50896	4.70744	2	4.31049	0.198475	2	..	TRUE	FALSE	FALSE	FALSE	FALSE	TRUE	TRUE	..	nan	nan	FALSE	..	1	0.452509	..
..	fig|83333.1.peg.378	fig|83333.1.peg.519	b0381	b0522	ddlA	purK	EC:6.3.2.4	EC:6.3.4.18	..	7.25391	7.26349	7	7.2325	0.0148724	7	..	TRUE	FALSE	FALSE	FALSE	FALSE	TRUE	TRUE	..	nan	nan	FALSE	..	1	0.343038	..
..	fig|83333.1.peg.378	fig|83333.1.peg.92	b0381	b0091	ddlA	murC	EC:6.3.2.4	EC:6.3.2.8	..	3.46404	3.59474	33	3.23747	0.167182	33	..	TRUE	FALSE	FALSE	FALSE	FALSE	TRUE	TRUE	..	nan	nan	FALSE	..	2	0.452509	..
..	fig|83333.1.peg.378	fig|83333.1.peg.93	b0381	b0092	ddlA	ddlB	EC:6.3.2.4	EC:6.3.2.4	..	1.81111	1.55641	2015	0.75984	0.659979	1920	..	TRUE	FALSE	FALSE	FALSE	FALSE	TRUE	TRUE	..	nan	nan	FALSE	..	2	0.452509	..
..	fig|83333.1.peg.1111	fig|83333.1.peg.3944	b1126	b4035	potA	malK	EC:3.6.3.31	EC:3.6.3.19	..	5.21353	5.17663	1831	3.9227	0.511998	1376	..	TRUE	FALSE	FALSE	FALSE	FALSE	TRUE	TRUE	..	nan	nan	FALSE	..	1	nan	..
..	fig|83333.1.peg.1111	fig|83333.1.peg.3473	b1126	b3540	potA	dppF	EC:3.6.3.31	#N/A	..	3.59372	3.62157	10	3.22788	0.188283	10	..	TRUE	FALSE	FALSE	FALSE	FALSE	TRUE	TRUE	..	nan	nan	FALSE	..	0	nan	..
..	fig|83333.1.peg.1111	fig|83333.1.peg.2638	b1126	b2677	potA	proV	EC:3.6.3.31	#N/A	..	4.38535	4.57812	385	3.64847	0.289042	360	..	TRUE	FALSE	FALSE	FALSE	FALSE	TRUE	TRUE	..	nan	nan	FALSE	..	2	-0.203248	..
..	fig|83333.1.peg.1111	fig|83333.1.peg.3383	b1126	b3450	potA	ugpC	EC:3.6.3.31	EC:3.6.3.20	..	5.14328	5.10915	803	3.62061	0.412582	658	..	TRUE	FALSE	FALSE	FALSE	FALSE	TRUE	TRUE	..	nan	nan	FALSE	..	-1	nan	..
..	fig|83333.1.peg.1111	fig|83333.1.peg.1427	b1126	b1441	potA	ydcT	EC:3.6.3.31	#N/A	..	4.26315	4.6618	2429	0	1.10246	1711	..	TRUE	FALSE	FALSE	FALSE	FALSE	TRUE	TRUE	..	nan	nan	FALSE	..	2	nan	..
..	fig|83333.1.peg.1111	fig|83333.1.peg.1234	b1126	b1247	potA	oppF	EC:3.6.3.31	#N/A	..	4.28939	4.30058	9	3.95663	0.14279	9	..	TRUE	FALSE	FALSE	FALSE	FALSE	TRUE	TRUE	..	nan	nan	FALSE	..	0	-0.247209	..
..	fig|83333.1.peg.1111	fig|83333.1.peg.751	b1126	b0765	potA	modC	EC:3.6.3.31	EC:3.6.3.29	..	6.18657	6.00006	2227	4.73913	0.549926	1584	..	TRUE	FALSE	FALSE	FALSE	FALSE	TRUE	TRUE	..	nan	nan	FALSE	..	1	nan	..
..	fig|83333.1.peg.1111	fig|83333.1.peg.1470	b1126	b1483	potA	ddpF	EC:3.6.3.31	#N/A	..	4.8407	4.86584	6	4.68509	0.0987621	6	..	TRUE	FALSE	FALSE	FALSE	FALSE	TRUE	TRUE	..	nan	nan	FALSE	..	1	-0.228089	..
..	fig|83333.1.peg.1110	fig|83333.1.peg.2281	b1125	b2307	potB	hisM	#N/A	#N/A	..	8.0974	8.0974	2	8.0974	0	2	..	TRUE	FALSE	FALSE	FALSE	FALSE	TRUE	TRUE	..	nan	nan	FALSE	..	0	-0.211664	..
..	fig|83333.1.peg.1110	fig|83333.1.peg.3385	b1125	b3452	potB	ugpA	#N/A	#N/A	..	5.78826	5.81358	41	5.47828	0.276333	40	..	TRUE	FALSE	FALSE	FALSE	FALSE	TRUE	TRUE	..	nan	nan	FALSE	..	0	nan	..
..	fig|83333.1.peg.1110	fig|83333.1.peg.199	b1125	b0198	potB	metI	#N/A	#N/A	..	5.30252	5.34361	29	4.8418	0.215649	29	..	TRUE	FALSE	FALSE	FALSE	FALSE	TRUE	TRUE	..	nan	nan	FALSE	..	2	nan	..
..	fig|83333.1.peg.1110	fig|83333.1.peg.3664	b1125	b3727	potB	pstC	#N/A	#N/A	..	5.99774	5.99774	2	5.99774	0	2	..	TRUE	FALSE	FALSE	FALSE	FALSE	TRUE	TRUE	..	nan	nan	FALSE	..	0	-0.176952	..
..	fig|83333.1.peg.1110	fig|83333.1.peg.3384	b1125	b3451	potB	ugpE	#N/A	#N/A	..	6.80882	6.93157	35	6.0145	0.354575	35	..	TRUE	FALSE	FALSE	FALSE	FALSE	TRUE	TRUE	..	nan	nan	FALSE	..	0	nan	..
..	fig|83333.1.peg.1110	fig|83333.1.peg.364	b1125	b0367	potB	tauC	#N/A	#N/A	..	5.35746	5.09046	8	4.8296	0.658453	8	..	TRUE	FALSE	FALSE	FALSE	FALSE	TRUE	TRUE	..	nan	nan	FALSE	..	0	nan	..
..	fig|83333.1.peg.1110	fig|83333.1.peg.3941	b1125	b4032	potB	malG	#N/A	#N/A	..	6.88173	6.89865	252	5.81004	0.427729	236	..	TRUE	FALSE	FALSE	FALSE	FALSE	TRUE	TRUE	..	nan	nan	FALSE	..	0	nan	..
..	fig|83333.1.peg.1110	fig|83333.1.peg.2391	b1125	b2423	potB	cysW	#N/A	#N/A	..	5.32777	5.33153	948	4.62819	0.205518	842	..	TRUE	FALSE	FALSE	FALSE	FALSE	TRUE	TRUE	..	nan	nan	FALSE	..	1	nan	..
..	fig|83333.1.peg.1110	fig|83333.1.peg.2392	b1125	b2424	potB	cysU	#N/A	#N/A	..	5.30104	5.23638	718	4.43289	0.442881	574	..	TRUE	FALSE	FALSE	FALSE	FALSE	TRUE	TRUE	..	nan	nan	FALSE	..	0	nan	..
..	fig|83333.1.peg.1110	fig|83333.1.peg.3663	b1125	b3726	potB	pstA	#N/A	#N/A	..	5.93125	5.93125	2	5.93125	0	2	..	TRUE	FALSE	FALSE	FALSE	FALSE	TRUE	TRUE	..	nan	nan	FALSE	..	0	-0.176952	..
..	fig|83333.1.peg.1110	fig|83333.1.peg.842	b1125	b0856	potB	potH	#N/A	#N/A	..	3.27783	3.42126	2214	0.85853	0.62516	1703	..	TRUE	FALSE	FALSE	FALSE	FALSE	TRUE	TRUE	..	nan	nan	FALSE	..	0	-0.186202	..
..	fig|83333.1.peg.1110	fig|83333.1.peg.843	b1125	b0857	potB	potI	#N/A	#N/A	..	5.61069	5.52066	1484	4.12214	0.514845	1209	..	TRUE	FALSE	FALSE	FALSE	FALSE	TRUE	TRUE	..	nan	nan	FALSE	..	0	-0.186202	..
..	fig|83333.1.peg.1110	fig|83333.1.peg.1429	b1125	b1443	potB	ydcV	#N/A	#N/A	..	6.28892	6.33149	1151	2.86375	0.380588	928	..	TRUE	FALSE	FALSE	FALSE	FALSE	TRUE	TRUE	..	nan	nan	FALSE	..	0	nan	..
..	fig|83333.1.peg.1110	fig|83333.1.peg.1428	b1125	b1442	potB	ydcU	#N/A	#N/A	..	3.65203	3.78533	2212	0	1.04682	1703	..	TRUE	FALSE	FALSE	FALSE	FALSE	TRUE	TRUE	..	nan	nan	FALSE	..	0	nan	..
..	fig|83333.1.peg.1110	fig|83333.1.peg.847	b1125	b0861	potB	artM	#N/A	#N/A	..	5.52425	5.52425	3	5.52425	0	3	..	TRUE	FALSE	FALSE	FALSE	FALSE	TRUE	TRUE	..	nan	nan	FALSE	..	0	-0.186202	..
..	fig|83333.1.peg.1110	fig|83333.1.peg.750	b1125	b0764	potB	modB	#N/A	#N/A	..	5.46885	5.48991	1561	4.49073	0.363908	1165	..	TRUE	FALSE	FALSE	FALSE	FALSE	TRUE	TRUE	..	nan	nan	FALSE	..	0	nan	..
..	fig|83333.1.peg.1110	fig|83333.1.peg.919	b1125	b0934	potB	ssuC	#N/A	#N/A	..	5.07886	5.07886	2	5.07886	0	2	..	TRUE	FALSE	FALSE	FALSE	FALSE	TRUE	TRUE	..	nan	nan	FALSE	..	-1	nan	..
..	fig|83333.1.peg.1110	fig|83333.1.peg.1109	b1125	b1124	potB	potC	#N/A	#N/A	..	6.21858	5.89917	1072	4.24483	0.749647	875	..	TRUE	FALSE	FALSE	FALSE	FALSE	TRUE	TRUE	..	nan	nan	FALSE	..	0	nan	..
..	fig|83333.1.peg.4233	fig|83333.1.peg.1508	b4323	b1521	uxuB	uxaB	EC:1.1.1.57	EC:1.1.1.58	..	1.69189	1.2058	716	0.43058	0.795108	567	..	TRUE	FALSE	FALSE	FALSE	FALSE	TRUE	TRUE	..	nan	nan	FALSE	..	1	nan	..
..	fig|83333.1.peg.4232	fig|83333.1.peg.2695	b4322	b2739	uxuA	ygbM	EC:4.2.1.8	EC:5.3.1.22	..	3.32518	3.32518	3	3.32518	4.44089e-16	3	..	TRUE	FALSE	FALSE	FALSE	FALSE	TRUE	TRUE	..	nan	nan	FALSE	..	nan	nan	..
..	fig|83333.1.peg.1396	fig|83333.1.peg.1892	b1408	b1912	ynbA	pgsA	#N/A	EC:2.7.8.5	..	3.81118	3.99644	2956	0	1.80013	2649	..	TRUE	FALSE	FALSE	FALSE	FALSE	TRUE	TRUE	..	nan	nan	FALSE	..	0	-0.255667	..
..	fig|83333.1.peg.1397	fig|83333.1.peg.175	b1409	b0175	ynbB	cdsA	#N/A	EC:2.7.7.41	..	3.07596	3.35338	3433	0	1.23841	3029	..	TRUE	FALSE	FALSE	FALSE	FALSE	TRUE	TRUE	..	nan	nan	FALSE	..	-1	0.409612	..
..	fig|83333.1.peg.3597	fig|83333.1.peg.198	b3661	b0197	nlpA	metQ	#N/A	#N/A	..	1.52804	1.61619	3966	0	0.607001	1968	..	TRUE	FALSE	FALSE	FALSE	FALSE	TRUE	TRUE	..	nan	nan	FALSE	..	0	nan	..
..	fig|83333.1.peg.3597	fig|83333.1.peg.199	b3661	b0198	nlpA	metI	#N/A	#N/A	..	2.28898	2.29314	29	2.25491	0.0123687	29	..	TRUE	FALSE	FALSE	FALSE	FALSE	TRUE	TRUE	..	nan	nan	FALSE	..	2	nan	..
..	fig|83333.1.peg.175	fig|83333.1.peg.1397	b0175	b1409	cdsA	ynbB	EC:2.7.7.41	#N/A	..	5.34889	5.81845	2533	0	1.62679	2261	..	TRUE	FALSE	FALSE	FALSE	FALSE	TRUE	TRUE	..	nan	nan	TRUE	..	nan	nan	..
..	fig|83333.1.peg.3590	fig|83333.1.peg.2466	b3654	b2497	xanP	uraA	#N/A	#N/A	..	4.42362	4.42652	1341	2.01137	0.300088	1095	..	TRUE	FALSE	FALSE	FALSE	FALSE	TRUE	TRUE	..	nan	nan	FALSE	..	0	0	..
..	fig|83333.1.peg.3590	fig|83333.1.peg.994	b3654	b1006	xanP	rutG	#N/A	#N/A	..	4.10573	4.1503	1930	0.60387	0.336707	1392	..	TRUE	FALSE	FALSE	FALSE	FALSE	TRUE	TRUE	..	nan	nan	FALSE	..	-1	0	..
..	fig|83333.1.peg.3593	fig|83333.1.peg.4032	b3657	b4120	yicJ	melB	#N/A	#N/A	..	2.80474	2.80474	1	2.80474	0	1	..	TRUE	FALSE	FALSE	FALSE	FALSE	TRUE	TRUE	..	nan	nan	FALSE	..	0	nan	..
..	fig|83333.1.peg.3593	fig|83333.1.peg.266	b3657	b0270	yicJ	yagG	#N/A	#N/A	..	0.830572	0.96099	4	0.53241	0.193759	4	..	TRUE	FALSE	FALSE	FALSE	FALSE	TRUE	TRUE	..	nan	nan	FALSE	..	nan	nan	..
..	fig|83333.1.peg.179	fig|83333.1.peg.181	b0179	b0181	lpxD	lpxA	#N/A	EC:2.3.1.129	..	4.29239	4.27932	1671	3.35048	0.218517	1564	..	TRUE	FALSE	FALSE	FALSE	FALSE	TRUE	TRUE	..	nan	nan	TRUE	..	2	0.437527	..
..	fig|83333.1.peg.179	fig|83333.1.peg.455	b0179	b0459	lpxD	maa	#N/A	EC:2.3.1.79	..	3.64642	3.59015	380	3.07295	0.344943	366	..	TRUE	FALSE	FALSE	FALSE	FALSE	TRUE	TRUE	..	nan	nan	TRUE	..	2	nan	..
..	fig|83333.1.peg.179	fig|83333.1.peg.166	b0179	b0166	lpxD	dapD	#N/A	EC:2.3.1.117	..	4.58243	4.58243	2	4.58243	0	2	..	TRUE	FALSE	FALSE	FALSE	FALSE	TRUE	TRUE	..	nan	nan	TRUE	..	0	0.349192	..
..	fig|83333.1.peg.4041	fig|83333.1.peg.2842	b4129	b2890	lysU	lysS	EC:6.1.1.6	EC:6.1.1.6	..	1.86381	2.17588	2805	0	0.909227	2658	..	TRUE	FALSE	FALSE	FALSE	FALSE	TRUE	TRUE	..	nan	nan	FALSE	..	1	nan	..
..	fig|83333.1.peg.4041	fig|83333.1.peg.1850	b4129	b1866	lysU	aspS	EC:6.1.1.6	EC:6.1.1.12	..	5.00255	4.98993	26	4.97708	0.0309932	26	..	TRUE	FALSE	FALSE	FALSE	FALSE	TRUE	TRUE	..	nan	nan	FALSE	..	1	nan	..
..	fig|83333.1.peg.4044	fig|83333.1.peg.682	b4132	b0692	cadB	potE	#N/A	#N/A	..	3.73665	3.94104	313	2.77673	0.375057	292	..	TRUE	FALSE	FALSE	FALSE	FALSE	TRUE	TRUE	..	nan	nan	FALSE	..	0	-0.169949	..
..	fig|83333.1.peg.4044	fig|83333.1.peg.574	b4132	b0576	cadB	pheP	#N/A	#N/A	..	5.98736	6.03955	18	5.46806	0.329301	18	..	TRUE	FALSE	FALSE	FALSE	FALSE	TRUE	TRUE	..	nan	nan	FALSE	..	0	-0.283378	..
..	fig|83333.1.peg.4044	fig|83333.1.peg.1591	b4132	b1605	cadB	ydgI	#N/A	#N/A	..	4.18656	4.45775	258	3.20091	0.436826	238	..	TRUE	FALSE	FALSE	FALSE	FALSE	TRUE	TRUE	..	nan	nan	FALSE	..	0	-0.169949	..
..	fig|83333.1.peg.4044	fig|83333.1.peg.112	b4132	b0112	cadB	aroP	#N/A	#N/A	..	5.73362	5.80135	17	5.38881	0.174939	17	..	TRUE	FALSE	FALSE	FALSE	FALSE	TRUE	TRUE	..	nan	nan	FALSE	..	0	nan	..
..	fig|83333.1.peg.4044	fig|83333.1.peg.2131	b4132	b2156	cadB	lysP	#N/A	#N/A	..	5.42818	5.23701	7	5.04136	0.324961	7	..	TRUE	FALSE	FALSE	FALSE	FALSE	TRUE	TRUE	..	nan	nan	FALSE	..	0	-0.169949	..
..	fig|83333.1.peg.4044	fig|83333.1.peg.2624	b4132	b2663	cadB	gabP	#N/A	#N/A	..	5.49461	5.69929	84	4.40786	0.390802	83	..	TRUE	FALSE	FALSE	FALSE	FALSE	TRUE	TRUE	..	nan	nan	FALSE	..	0	0	..
..	fig|83333.1.peg.4044	fig|83333.1.peg.4118	b4132	b4208	cadB	cycA	#N/A	#N/A	..	5.15678	5.14373	33	4.84323	0.143762	33	..	TRUE	FALSE	FALSE	FALSE	FALSE	TRUE	TRUE	..	nan	nan	FALSE	..	0	nan	..
..	fig|83333.1.peg.4043	fig|83333.1.peg.4029	b4131	b4117	cadA	adiA	EC:4.1.1.18	EC:4.1.1.19	..	2.24596	2.23651	258	1.08713	0.15687	227	..	TRUE	FALSE	FALSE	FALSE	FALSE	TRUE	TRUE	..	nan	nan	FALSE	..	-1	-0.216913	..
..	fig|83333.1.peg.4043	fig|83333.1.peg.683	b4131	b0693	cadA	speF	EC:4.1.1.18	EC:4.1.1.17	..	3.14808	3.12068	258	2.95639	0.0905473	227	..	TRUE	FALSE	FALSE	FALSE	FALSE	TRUE	TRUE	..	nan	nan	FALSE	..	0	-0.203248	..
..	fig|83333.1.peg.4043	fig|83333.1.peg.186	b4131	b0186	cadA	ldcC	EC:4.1.1.18	EC:4.1.1.18	..	0.774958	0.67456	258	0	0.498171	227	..	TRUE	FALSE	FALSE	FALSE	FALSE	TRUE	TRUE	..	nan	nan	FALSE	..	0	nan	..
..	fig|83333.1.peg.4043	fig|83333.1.peg.2916	b4131	b2965	cadA	speC	EC:4.1.1.18	EC:4.1.1.17	..	3.82108	3.78272	258	3.42459	0.128672	227	..	TRUE	FALSE	FALSE	FALSE	FALSE	TRUE	TRUE	..	nan	nan	FALSE	..	-1	-0.203248	..
..	fig|83333.1.peg.365	fig|83333.1.peg.2510	b0368	b2540	tauD	hcaC	EC:1.14.11.17	#N/A	..	4.59975	4.60603	4	4.5349	0.0418824	4	..	TRUE	FALSE	FALSE	FALSE	FALSE	TRUE	TRUE	..	nan	nan	FALSE	..	1	nan	..
..	fig|83333.1.peg.4049	fig|83333.1.peg.4035	b4138	b4123	dcuA	dcuB	#N/A	#N/A	..	2.62278	2.61832	318	2.34459	0.10637	308	..	TRUE	FALSE	FALSE	FALSE	FALSE	TRUE	TRUE	..	nan	nan	FALSE	..	0	nan	..
..	fig|83333.1.peg.4267	fig|83333.1.peg.338	b4356	b0341	yjjL	cynX	#N/A	#N/A	..	4.12624	4.18106	487	0.8006	0.419531	325	..	TRUE	FALSE	FALSE	FALSE	FALSE	TRUE	TRUE	..	nan	nan	FALSE	..	0	nan	..
..	fig|83333.1.peg.4267	fig|83333.1.peg.3627	b4356	b3691	yjjL	dgoT	#N/A	#N/A	..	1.9429	2.69925	461	0	1.36133	316	..	TRUE	FALSE	FALSE	FALSE	FALSE	TRUE	TRUE	..	nan	nan	FALSE	..	-1	nan	..
..	fig|83333.1.peg.4267	fig|83333.1.peg.3040	b4356	b3093	yjjL	exuT	#N/A	#N/A	..	3.26292	3.22037	412	2.78551	0.210053	287	..	TRUE	FALSE	FALSE	FALSE	FALSE	TRUE	TRUE	..	nan	nan	FALSE	..	0	nan	..
..	fig|83333.1.peg.4267	fig|83333.1.peg.3072	b4356	b3127	yjjL	garP	#N/A	#N/A	..	2.64406	2.8418	452	1.72663	0.620483	288	..	TRUE	FALSE	FALSE	FALSE	FALSE	TRUE	TRUE	..	nan	nan	FALSE	..	0	nan	..
..	fig|83333.1.peg.4267	fig|83333.1.peg.2213	b4356	b2240	yjjL	glpT	#N/A	#N/A	..	3.93773	3.94243	67	3.74963	0.0959906	60	..	TRUE	FALSE	FALSE	FALSE	FALSE	TRUE	TRUE	..	nan	nan	FALSE	..	0	nan	..
..	fig|83333.1.peg.4267	fig|83333.1.peg.3603	b4356	b3666	yjjL	uhpT	#N/A	#N/A	..	4.87671	4.88696	33	4.73501	0.0426816	29	..	TRUE	FALSE	FALSE	FALSE	FALSE	TRUE	TRUE	..	nan	nan	FALSE	..	0	nan	..
..	fig|83333.1.peg.4267	fig|83333.1.peg.4023	b4356	b4111	yjjL	proP	#N/A	#N/A	..	7.56845	7.43309	38	7.12761	0.418146	32	..	TRUE	FALSE	FALSE	FALSE	FALSE	TRUE	TRUE	..	nan	nan	FALSE	..	0	-0.203248	..
..	fig|83333.1.peg.2493	fig|83333.1.peg.4170	b2523	b4260	pepB	pepA	#N/A	#N/A	..	3.98721	3.96671	318	3.37777	0.255627	313	..	TRUE	FALSE	FALSE	FALSE	FALSE	TRUE	TRUE	..	nan	nan	FALSE	..	1	nan	..
..	fig|83333.1.peg.160	fig|83333.1.peg.1305	b0159	b1317	mtn	ycjU	EC:3.2.2.9	EC:5.4.2.6	..	7.01819	7.39617	2	6.64021	0.37798	2	..	TRUE	FALSE	FALSE	FALSE	FALSE	TRUE	TRUE	..	nan	nan	FALSE	..	nan	nan	..
..	fig|83333.1.peg.160	fig|83333.1.peg.3320	b0159	b3385	mtn	gph	EC:3.2.2.9	EC:3.1.3.18	..	5.24133	5.32154	4	5.10577	0.0892487	4	..	TRUE	FALSE	FALSE	FALSE	FALSE	TRUE	TRUE	..	nan	nan	FALSE	..	0	nan	..
..	fig|83333.1.peg.160	fig|83333.1.peg.3758	b0159	b3831	mtn	udp	EC:3.2.2.9	EC:2.4.2.3	..	4.65348	4.63303	203	4.03567	0.249982	203	..	TRUE	FALSE	FALSE	FALSE	FALSE	TRUE	TRUE	..	nan	nan	FALSE	..	2	-0.19259	..
..	fig|83333.1.peg.160	fig|83333.1.peg.2374	b0159	b2407	mtn	xapA	EC:3.2.2.9	EC:2.4.2.1	..	5.09324	5.09265	6	5.09265	0.00131183	6	..	TRUE	FALSE	FALSE	FALSE	FALSE	TRUE	TRUE	..	nan	nan	FALSE	..	2	-0.264873	..
..	fig|83333.1.peg.753	fig|83333.1.peg.385	b0767	b0388	pgl	aroL	EC:3.1.1.31	EC:2.7.1.71	..	5.72362	5.72362	1	5.72362	0	1	..	TRUE	FALSE	FALSE	FALSE	FALSE	TRUE	TRUE	..	nan	nan	FALSE	..	2	0.349204	..
..	fig|83333.1.peg.753	fig|83333.1.peg.3369	b0767	b3437	pgl	gntK	EC:3.1.1.31	EC:2.7.1.12	..	1.82778	1.82778	1	1.82778	0	1	..	TRUE	FALSE	FALSE	FALSE	FALSE	TRUE	TRUE	..	nan	nan	FALSE	..	2	-0.182102	..
..	fig|83333.1.peg.753	fig|83333.1.peg.668	b0767	b0678	pgl	nagB	EC:3.1.1.31	EC:3.5.99.6	..	3.74954	3.7675	11	3.58219	0.132389	11	..	TRUE	FALSE	FALSE	FALSE	FALSE	TRUE	TRUE	..	nan	nan	FALSE	..	2	-0.182102	..
..	fig|83333.1.peg.753	fig|83333.1.peg.4178	b0767	b4268	pgl	idnK	EC:3.1.1.31	EC:2.7.1.12	..	1.84022	1.84022	1	1.84022	0	1	..	TRUE	FALSE	FALSE	FALSE	FALSE	TRUE	TRUE	..	nan	nan	FALSE	..	2	-0.182102	..
..	fig|83333.1.peg.753	fig|83333.1.peg.3325	b0767	b3390	pgl	aroK	EC:3.1.1.31	EC:2.7.1.71	..	4.41328	4.41328	1	4.41328	0	1	..	TRUE	FALSE	FALSE	FALSE	FALSE	TRUE	TRUE	..	nan	nan	FALSE	..	-1	0.349204	..
..	fig|83333.1.peg.168	fig|83333.1.peg.2358	b0168	b2385	map	ypdF	#N/A	#N/A	..	4.94683	5.10919	37	3.00995	0.502825	36	..	TRUE	FALSE	FALSE	FALSE	FALSE	TRUE	TRUE	..	nan	nan	TRUE	..	nan	nan	..
..	fig|83333.1.peg.1368	fig|83333.1.peg.2255	b1378	b2281	ydbK	nuoI	#N/A	#N/A	..	5.98252	6.09255	212	4.60595	0.408556	206	..	TRUE	FALSE	FALSE	FALSE	FALSE	TRUE	TRUE	..	nan	nan	FALSE	..	1	nan	..
..	fig|83333.1.peg.1368	fig|83333.1.peg.1575	b1378	b1589	ydbK	ynfG	#N/A	#N/A	..	5.72704	5.6982	14	5.29273	0.362942	13	..	TRUE	FALSE	FALSE	FALSE	FALSE	TRUE	TRUE	..	nan	nan	FALSE	..	1	nan	..
..	fig|83333.1.peg.1368	fig|83333.1.peg.1462	b1378	b1475	ydbK	fdnH	#N/A	#N/A	..	5.77049	5.90446	3	5.50254	0.189467	3	..	TRUE	FALSE	FALSE	FALSE	FALSE	TRUE	TRUE	..	nan	nan	FALSE	..	0	nan	..
..	fig|83333.1.peg.1368	fig|83333.1.peg.2679	b1378	b2724	ydbK	hycB	#N/A	#N/A	..	6.33049	6.45669	8	5.88331	0.255614	8	..	TRUE	FALSE	FALSE	FALSE	FALSE	TRUE	TRUE	..	nan	nan	FALSE	..	1	nan	..
..	fig|83333.1.peg.1368	fig|83333.1.peg.2675	b1378	b2720	ydbK	hycF	#N/A	#N/A	..	7.76893	7.75377	20	7.59104	0.111523	20	..	TRUE	FALSE	FALSE	FALSE	FALSE	TRUE	TRUE	..	nan	nan	FALSE	..	0	nan	..
..	fig|83333.1.peg.1368	fig|83333.1.peg.2179	b1378	b2205	ydbK	napG	#N/A	#N/A	..	7.56013	8.04136	3	6.59768	0.680557	3	..	TRUE	FALSE	FALSE	FALSE	FALSE	TRUE	TRUE	..	nan	nan	FALSE	..	-1	nan	..
..	fig|83333.1.peg.166	fig|83333.1.peg.455	b0166	b0459	dapD	maa	EC:2.3.1.117	EC:2.3.1.79	..	3.50003	3.59049	143	2.91309	0.20713	143	..	TRUE	FALSE	FALSE	FALSE	FALSE	TRUE	TRUE	..	nan	nan	TRUE	..	2	nan	..
..	fig|83333.1.peg.4050	fig|83333.1.peg.3880	b4139	b3960	aspA	argH	EC:4.3.1.1	EC:4.3.2.1	..	6.21723	6.22043	142	5.89603	0.119612	139	..	TRUE	FALSE	FALSE	FALSE	FALSE	TRUE	TRUE	..	nan	nan	FALSE	..	0	0.357191	..
..	fig|83333.1.peg.4050	fig|83333.1.peg.1597	b4139	b1611	aspA	fumC	EC:4.3.1.1	EC:4.2.1.2	..	2.47952	2.52428	1415	1.89392	0.242049	1223	..	TRUE	FALSE	FALSE	FALSE	FALSE	TRUE	TRUE	..	nan	nan	FALSE	..	1	0.233553	..
..	fig|83333.1.peg.4031	fig|83333.1.peg.3618	b4119	b4556	melA	glvG	EC:3.2.1.22	#N/A	..	3.68809	3.7375	418	2.69052	0.223456	340	..	TRUE	FALSE	FALSE	FALSE	FALSE	TRUE	TRUE	..	nan	nan	FALSE	..	nan	nan	..
..	fig|83333.1.peg.4034	fig|83333.1.peg.3010	b4122	b3062	fumB	ttdB	EC:4.2.1.2#EC:4.2.1.81	EC:4.2.1.32	..	3.49116	3.50944	254	3.07517	0.0561795	252	..	TRUE	FALSE	FALSE	FALSE	FALSE	TRUE	TRUE	..	nan	nan	FALSE	..	1	nan	..
..	fig|83333.1.peg.4034	fig|83333.1.peg.1598	b4122	b1612	fumB	fumA	EC:4.2.1.2#EC:4.2.1.81	EC:4.2.1.2#EC:5.3.2.2	..	0.304583	0.18392	253	0.00245	0.216578	251	..	TRUE	FALSE	FALSE	FALSE	FALSE	TRUE	TRUE	..	nan	nan	FALSE	..	0	0.233553	..
..	fig|83333.1.peg.4034	fig|83333.1.peg.3009	b4122	b3061	fumB	ttdA	EC:4.2.1.2#EC:4.2.1.81	EC:4.2.1.32	..	4.65836	4.64438	257	4.53624	0.0717013	255	..	TRUE	FALSE	FALSE	FALSE	FALSE	TRUE	TRUE	..	nan	nan	FALSE	..	1	nan	..
..	fig|83333.1.peg.2894	fig|83333.1.peg.2558	b2943	b2587	galP	kgtP	#N/A	#N/A	..	6.14727	6.08493	256	5.79077	0.188557	246	..	TRUE	FALSE	FALSE	FALSE	FALSE	TRUE	TRUE	..	nan	nan	FALSE	..	0	-0.240292	..
..	fig|83333.1.peg.2894	fig|83333.1.peg.3940	b2943	b4031	galP	xylE	#N/A	#N/A	..	2.85194	2.82761	559	1.58727	0.298294	342	..	TRUE	FALSE	FALSE	FALSE	FALSE	TRUE	TRUE	..	nan	nan	FALSE	..	0	nan	..
..	fig|83333.1.peg.2894	fig|83333.1.peg.4023	b2943	b4111	galP	proP	#N/A	#N/A	..	7.9026	7.8203	51	7.00075	0.663478	49	..	TRUE	FALSE	FALSE	FALSE	FALSE	TRUE	TRUE	..	nan	nan	FALSE	..	0	-0.203248	..
..	fig|83333.1.peg.4251	fig|83333.1.peg.601	b4340	b0600	yjiR	ybdL	#N/A	#N/A	..	3.63391	3.58643	4150	1.31906	0.780559	2123	..	TRUE	FALSE	FALSE	FALSE	FALSE	TRUE	TRUE	..	nan	nan	FALSE	..	nan	nan	..
..	fig|83333.1.peg.4251	fig|83333.1.peg.3506	b4340	b3572	yjiR	avtA	#N/A	EC:2.6.1.66	..	4.47095	4.45823	63	3.93684	0.194452	63	..	TRUE	FALSE	FALSE	FALSE	FALSE	TRUE	TRUE	..	nan	nan	FALSE	..	-1	0	..
..	fig|83333.1.peg.4251	fig|83333.1.peg.3964	b4340	b4054	yjiR	tyrB	#N/A	EC:2.6.1.57	..	2.29415	1.90319	910	1.28533	1.01729	773	..	TRUE	FALSE	FALSE	FALSE	FALSE	TRUE	TRUE	..	nan	nan	FALSE	..	1	0.342476	..
..	fig|83333.1.peg.4251	fig|83333.1.peg.3567	b4340	b3631	yjiR	rfaG	#N/A	#N/A	..	2.49331	2.49331	1	2.49331	0	1	..	TRUE	FALSE	FALSE	FALSE	FALSE	TRUE	TRUE	..	nan	nan	FALSE	..	0	-0.358399	..
..	fig|83333.1.peg.4251	fig|83333.1.peg.1608	b4340	b1622	yjiR	malY	#N/A	EC:4.4.1.8	..	6.07834	5.91249	4424	2.80186	1.0974	2149	..	TRUE	FALSE	FALSE	FALSE	FALSE	TRUE	TRUE	..	nan	nan	FALSE	..	2	0.381302	..
..	fig|83333.1.peg.4251	fig|83333.1.peg.2956	b4340	b3008	yjiR	metC	#N/A	EC:4.4.1.8	..	5.98414	5.98414	2	5.98414	0	2	..	TRUE	FALSE	FALSE	FALSE	FALSE	TRUE	TRUE	..	nan	nan	FALSE	..	1	nan	..
..	fig|83333.1.peg.4251	fig|83333.1.peg.3858	b4340	b3939	yjiR	metB	#N/A	EC:2.5.1.48	..	7.0614	7.0614	1	7.0614	0	1	..	TRUE	FALSE	FALSE	FALSE	FALSE	TRUE	TRUE	..	nan	nan	FALSE	..	1	0.381302	..
..	fig|83333.1.peg.4251	fig|83333.1.peg.1996	b4340	b2021	yjiR	hisC	#N/A	EC:2.6.1.9	..	5.5686	5.52335	1452	3.5858	0.470994	980	..	TRUE	FALSE	FALSE	FALSE	FALSE	TRUE	TRUE	..	nan	nan	FALSE	..	2	0.400264	..
..	fig|83333.1.peg.4251	fig|83333.1.peg.1425	b4340	b1439	yjiR	ydcR	#N/A	#N/A	..	4.0241	4.37177	4386	0	1.4359	1442	..	TRUE	FALSE	FALSE	FALSE	FALSE	TRUE	TRUE	..	nan	nan	FALSE	..	nan	nan	..
..	fig|83333.1.peg.4251	fig|83333.1.peg.856	b4340	b0870	yjiR	ltaE	#N/A	#N/A	..	5.20582	5.14909	13	4.97886	0.150787	13	..	TRUE	FALSE	FALSE	FALSE	FALSE	TRUE	TRUE	..	nan	nan	FALSE	..	1	-0.231714	..
..	fig|83333.1.peg.4251	fig|83333.1.peg.913	b4340	b0928	yjiR	aspC	#N/A	EC:2.6.1.1	..	1.66521	1.50159	957	0	1.67604	815	..	TRUE	FALSE	FALSE	FALSE	FALSE	TRUE	TRUE	..	nan	nan	FALSE	..	2	0.285109	..
..	fig|83333.1.peg.4251	fig|83333.1.peg.3720	b4340	b3791	yjiR	rffA	#N/A	EC:2.6.1.59	..	4.17138	4.16718	6	4.05799	0.0589395	6	..	TRUE	FALSE	FALSE	FALSE	FALSE	TRUE	TRUE	..	nan	nan	FALSE	..	2	-0.323987	..
..	fig|83333.1.peg.2898	fig|83333.1.peg.2647	b2947	b2688	gshB	gshA	EC:6.3.2.3	EC:6.3.2.2	..	3.91961	3.93048	198	3.47743	0.211466	197	..	TRUE	FALSE	FALSE	FALSE	FALSE	TRUE	TRUE	..	nan	nan	FALSE	..	0	-0.210461	..
..	fig|83333.1.peg.1370	fig|83333.1.peg.639	b1380	b0638	ldhA	cobC	EC:1.1.1.28	EC:3.1.3.73	..	5.08962	5.08962	2	5.08962	0	2	..	TRUE	FALSE	FALSE	FALSE	FALSE	TRUE	TRUE	..	nan	nan	FALSE	..	1	nan	..
..	fig|83333.1.peg.1370	fig|83333.1.peg.601	b1380	b0600	ldhA	ybdL	EC:1.1.1.28	#N/A	..	3.36908	3.37016	2	3.368	0.00108	2	..	TRUE	FALSE	FALSE	FALSE	FALSE	TRUE	TRUE	..	nan	nan	FALSE	..	nan	nan	..
..	fig|83333.1.peg.1370	fig|83333.1.peg.741	b1380	b0755	ldhA	gpmA	EC:1.1.1.28	#N/A	..	1.31442	1.31442	2	1.31442	0	2	..	TRUE	FALSE	FALSE	FALSE	FALSE	TRUE	TRUE	..	nan	nan	FALSE	..	1	0.213009	..
..	fig|83333.1.peg.1370	fig|83333.1.peg.3485	b1380	b3553	ldhA	yiaE	EC:1.1.1.28	#N/A	..	4.15874	4.09231	1328	3.50973	0.263974	1181	..	TRUE	FALSE	FALSE	FALSE	FALSE	TRUE	TRUE	..	nan	nan	FALSE	..	-1	nan	..
..	fig|83333.1.peg.1370	fig|83333.1.peg.4303	b1380	b4395	ldhA	ytjC	EC:1.1.1.28	#N/A	..	5.59766	5.59766	2	5.59766	0	2	..	TRUE	FALSE	FALSE	FALSE	FALSE	TRUE	TRUE	..	nan	nan	FALSE	..	1	0.213009	..
..	fig|83333.1.peg.1370	fig|83333.1.peg.1608	b1380	b1622	ldhA	malY	EC:1.1.1.28	EC:4.4.1.8	..	5.80339	5.80614	2	5.80064	0.00275	2	..	TRUE	FALSE	FALSE	FALSE	FALSE	TRUE	TRUE	..	nan	nan	FALSE	..	2	0.381302	..
..	fig|83333.1.peg.1370	fig|83333.1.peg.2383	b1380	b2415	ldhA	ptsH	EC:1.1.1.28	#N/A	..	2.20269	2.20269	1	2.20269	0	1	..	TRUE	FALSE	FALSE	FALSE	FALSE	TRUE	TRUE	..	nan	nan	FALSE	..	2	nan	..
..	fig|83333.1.peg.1370	fig|83333.1.peg.2294	b1380	b2320	ldhA	pdxB	EC:1.1.1.28	EC:1.1.1.290	..	4.23524	4.13349	25	3.60048	0.260701	25	..	TRUE	FALSE	FALSE	FALSE	FALSE	TRUE	TRUE	..	nan	nan	FALSE	..	1	0.733111	..
..	fig|83333.1.peg.1370	fig|83333.1.peg.2864	b1380	b2913	ldhA	serA	EC:1.1.1.28	EC:1.1.1.95	..	4.32254	4.19932	465	3.6551	0.274425	429	..	TRUE	FALSE	FALSE	FALSE	FALSE	TRUE	TRUE	..	nan	nan	FALSE	..	1	0.217333	..
..	fig|83333.1.peg.150	fig|83333.1.peg.3331	b0149	b3396	mrcB	mrcA	EC:2.4.1.129	#N/A	..	2.32042	2.68315	1337	0	1.35293	1198	..	TRUE	FALSE	FALSE	FALSE	FALSE	TRUE	TRUE	..	nan	nan	FALSE	..	0	0.484987	..
..	fig|83333.1.peg.159	fig|83333.1.peg.4199	b0158	b4290	btuF	fecB	#N/A	#N/A	..	2.32286	2.14392	5	2.09529	0.25947	5	..	TRUE	FALSE	FALSE	FALSE	FALSE	TRUE	TRUE	..	nan	nan	FALSE	..	0	nan	..
..	fig|83333.1.peg.159	fig|83333.1.peg.153	b0158	b0152	btuF	fhuD	#N/A	#N/A	..	2.79077	2.74559	66	2.27021	0.335826	63	..	TRUE	FALSE	FALSE	FALSE	FALSE	TRUE	TRUE	..	nan	nan	FALSE	..	1	-0.237732	..
..	fig|83333.1.peg.155	fig|83333.1.peg.3553	b0154	b3617	hemL	kbl	EC:5.4.3.8	EC:2.3.1.29	..	5.06878	5.09156	7	4.98133	0.0614958	7	..	TRUE	FALSE	FALSE	FALSE	FALSE	TRUE	TRUE	..	nan	nan	TRUE	..	1	-0.202387	..
..	fig|83333.1.peg.155	fig|83333.1.peg.62	b0154	b0061	hemL	araD	EC:5.4.3.8	EC:5.1.3.4	..	3.93479	3.88689	3	3.88689	0.0677361	3	..	TRUE	FALSE	FALSE	FALSE	FALSE	TRUE	TRUE	..	nan	nan	TRUE	..	2	nan	..
..	fig|83333.1.peg.155	fig|83333.1.peg.2756	b0154	b2800	hemL	fucA	EC:5.4.3.8	EC:4.1.2.17	..	3.1196	3.08655	3	3.08655	0.0467398	3	..	TRUE	FALSE	FALSE	FALSE	FALSE	TRUE	TRUE	..	nan	nan	TRUE	..	1	nan	..
..	fig|83333.1.peg.155	fig|83333.1.peg.2297	b0154	b2323	hemL	fabB	EC:5.4.3.8	EC:2.3.1.41	..	6.40823	6.40823	1	6.40823	0	1	..	TRUE	FALSE	FALSE	FALSE	FALSE	TRUE	TRUE	..	nan	nan	TRUE	..	0	nan	..
..	fig|83333.1.peg.155	fig|83333.1.peg.3020	b0154	b3073	hemL	0	EC:5.4.3.8	#N/A	..	4.29343	4.28881	626	3.59007	0.215332	604	..	TRUE	FALSE	FALSE	FALSE	FALSE	TRUE	TRUE	..	nan	nan	TRUE	..	-1	-0.203248	..
..	fig|83333.1.peg.155	fig|83333.1.peg.1290	b0154	b1302	hemL	puuE	EC:5.4.3.8	EC:2.6.1.19	..	4.73644	4.70985	1826	3.45456	0.221006	1596	..	TRUE	FALSE	FALSE	FALSE	FALSE	TRUE	TRUE	..	nan	nan	TRUE	..	0	-0.176952	..
..	fig|83333.1.peg.155	fig|83333.1.peg.762	b0154	b0776	hemL	bioF	EC:5.4.3.8	EC:2.3.1.47	..	5.39154	5.40291	44	4.99931	0.0887402	44	..	TRUE	FALSE	FALSE	FALSE	FALSE	TRUE	TRUE	..	nan	nan	TRUE	..	1	nan	..
..	fig|83333.1.peg.155	fig|83333.1.peg.760	b0154	b0774	hemL	bioA	EC:5.4.3.8	EC:2.6.1.62	..	7.18297	7.16754	2164	5.03851	0.205589	1846	..	TRUE	FALSE	FALSE	FALSE	FALSE	TRUE	TRUE	..	nan	nan	TRUE	..	1	nan	..
..	fig|83333.1.peg.155	fig|83333.1.peg.856	b0154	b0870	hemL	ltaE	EC:5.4.3.8	#N/A	..	4.83128	4.90211	10	4.33572	0.212531	10	..	TRUE	FALSE	FALSE	FALSE	FALSE	TRUE	TRUE	..	nan	nan	TRUE	..	1	-0.231714	..
..	fig|83333.1.peg.155	fig|83333.1.peg.3294	b0154	b3359	hemL	argD	EC:5.4.3.8	EC:2.6.1.11#EC:2.6.1.17	..	6.03632	6.05724	2486	5.0487	0.348005	2033	..	TRUE	FALSE	FALSE	FALSE	FALSE	TRUE	TRUE	..	nan	nan	TRUE	..	0	0.349192	..
..	fig|83333.1.peg.155	fig|83333.1.peg.2623	b0154	b2662	hemL	gabT	EC:5.4.3.8	EC:2.6.1.19#EC:2.6.1.22	..	5.15288	5.15181	1574	3.82198	0.188492	1387	..	TRUE	FALSE	FALSE	FALSE	FALSE	TRUE	TRUE	..	nan	nan	TRUE	..	1	-0.176952	..
..	fig|83333.1.peg.155	fig|83333.1.peg.1080	b0154	b1095	hemL	fabF	EC:5.4.3.8	EC:2.3.1.179	..	5.24739	5.24739	1	5.24739	0	1	..	TRUE	FALSE	FALSE	FALSE	FALSE	TRUE	TRUE	..	nan	nan	TRUE	..	1	nan	..
..	fig|83333.1.peg.155	fig|83333.1.peg.1731	b0154	b1748	hemL	astC	EC:5.4.3.8	EC:2.6.1.81	..	6.22998	6.21426	2447	4.62599	0.270177	2035	..	TRUE	FALSE	FALSE	FALSE	FALSE	TRUE	TRUE	..	nan	nan	TRUE	..	2	0	..
..	fig|83333.1.peg.153	fig|83333.1.peg.4199	b0152	b4290	fhuD	fecB	#N/A	#N/A	..	1.81239	1.88264	3	1.6719	0.0993438	3	..	TRUE	FALSE	FALSE	FALSE	FALSE	TRUE	TRUE	..	nan	nan	FALSE	..	0	nan	..
..	fig|83333.1.peg.154	fig|83333.1.peg.4197	b0153	b4288	fhuB	fecD	#N/A	#N/A	..	4.10248	4.10252	97	2.93588	0.329215	95	..	TRUE	FALSE	FALSE	FALSE	FALSE	TRUE	TRUE	..	nan	nan	FALSE	..	0	nan	..
..	fig|83333.1.peg.154	fig|83333.1.peg.1695	b0153	b1711	fhuB	btuC	#N/A	#N/A	..	4.72051	4.66059	128	3.96452	0.261288	125	..	TRUE	FALSE	FALSE	FALSE	FALSE	TRUE	TRUE	..	nan	nan	FALSE	..	0	nan	..
..	fig|83333.1.peg.142	fig|83333.1.peg.4317	b0142	b2153	folK	folE	EC:2.7.6.3	EC:3.5.4.16	..	2.08005	2.10381	18	2.02639	0.037145	18	..	TRUE	FALSE	FALSE	FALSE	FALSE	TRUE	TRUE	..	nan	nan	TRUE	..	2	0.656837	..
..	fig|83333.1.peg.142	fig|83333.1.peg.2533	b0142	b2563	folK	acpS	EC:2.7.6.3	EC:2.7.8.7	..	2.69257	2.70788	6	2.59633	0.073135	6	..	TRUE	FALSE	FALSE	FALSE	FALSE	TRUE	TRUE	..	nan	nan	TRUE	..	1	nan	..
..	fig|83333.1.peg.142	fig|83333.1.peg.49	b0142	b0048	folK	folA	EC:2.7.6.3	EC:1.5.1.3	..	3.54321	3.59291	3	3.44245	0.0712479	3	..	TRUE	FALSE	FALSE	FALSE	FALSE	TRUE	TRUE	..	nan	nan	TRUE	..	0	0.454071	..
..	fig|83333.1.peg.142	fig|83333.1.peg.3006	b0142	b3058	folK	ygiG,folB	EC:2.7.6.3	#N/A	..	3.63288	3.59618	185	2.76798	0.261195	185	..	TRUE	FALSE	FALSE	FALSE	FALSE	TRUE	TRUE	..	nan	nan	TRUE	..	1	0.656837	..
..	fig|83333.1.peg.142	fig|83333.1.peg.3120	b0142	b3177	folK	folP	EC:2.7.6.3	EC:2.5.1.15	..	3.34998	3.40059	73	2.40335	0.250473	73	..	TRUE	FALSE	FALSE	FALSE	FALSE	TRUE	TRUE	..	nan	nan	TRUE	..	1	0.656837	..
..	fig|83333.1.peg.142	fig|83333.1.peg.3719	b0142	b3790	folK	wecD	EC:2.7.6.3	#N/A	..	5.24057	5.24057	2	5.24057	0	2	..	TRUE	FALSE	FALSE	FALSE	FALSE	TRUE	TRUE	..	nan	nan	TRUE	..	-1	-0.323987	..
..	fig|83333.1.peg.3352	fig|83333.1.peg.3362	b3417	b3428	malP	glgP	EC:2.4.1.1	EC:2.4.1.1	..	2.60318	2.49876	401	2.0662	0.235413	399	..	TRUE	FALSE	FALSE	FALSE	FALSE	TRUE	TRUE	..	nan	nan	FALSE	..	0	0	..
..	fig|83333.1.peg.3351	fig|83333.1.peg.3362	b3416	b3428	malQ	glgP	EC:2.4.1.25	EC:2.4.1.1	..	2.50054	2.50054	1	2.50054	0	1	..	TRUE	FALSE	FALSE	FALSE	FALSE	TRUE	TRUE	..	nan	nan	FALSE	..	0	0	..
..	fig|83333.1.peg.3351	fig|83333.1.peg.3352	b3416	b3417	malQ	malP	EC:2.4.1.25	EC:2.4.1.1	..	3.12834	3.12834	1	3.12834	0	1	..	TRUE	FALSE	FALSE	FALSE	FALSE	TRUE	TRUE	..	nan	nan	FALSE	..	-1	-0.203248	..
..	fig|83333.1.peg.3351	fig|83333.1.peg.400	b3416	b0403	malQ	malZ	EC:2.4.1.25	EC:3.2.1.20	..	4.21569	4.16585	13	4.07551	0.108581	13	..	TRUE	FALSE	FALSE	FALSE	FALSE	TRUE	TRUE	..	nan	nan	FALSE	..	0	nan	..
..	fig|83333.1.peg.3350	fig|83333.1.peg.4175	b3415	b4265	gntT	idnT	#N/A	#N/A	..	1.08881	1.07503	250	0.78468	0.0830372	246	..	TRUE	FALSE	FALSE	FALSE	FALSE	TRUE	TRUE	..	nan	nan	FALSE	..	0	-0.265721	..
..	fig|83333.1.peg.1353	fig|83333.1.peg.3775	b1363	b3849	trkG	trkH	#N/A	#N/A	..	2.11406	2.00429	15	1.71911	0.274591	15	..	TRUE	FALSE	FALSE	FALSE	FALSE	TRUE	TRUE	..	nan	nan	FALSE	..	-1	0.176952	..
..	fig|83333.1.peg.510	fig|83333.1.peg.3069	b0514	b3124	glxK	garK	EC:2.7.1.31	#N/A	..	1.63831	1.5278	2245	0	0.753311	1703	..	TRUE	FALSE	FALSE	FALSE	FALSE	TRUE	TRUE	..	nan	nan	FALSE	..	0	0	..
..	fig|83333.1.peg.3369	fig|83333.1.peg.385	b3437	b0388	gntK	aroL	EC:2.7.1.12	EC:2.7.1.71	..	5.20527	5.14023	243	4.04634	0.259789	241	..	TRUE	FALSE	FALSE	FALSE	FALSE	TRUE	TRUE	..	nan	nan	FALSE	..	2	0.349204	..
..	fig|83333.1.peg.3369	fig|83333.1.peg.64	b3437	b0063	gntK	araB	EC:2.7.1.12	EC:2.7.1.16	..	4.9114	4.88357	192	4.68967	0.161143	186	..	TRUE	FALSE	FALSE	FALSE	FALSE	TRUE	TRUE	..	nan	nan	FALSE	..	2	nan	..
..	fig|83333.1.peg.3369	fig|83333.1.peg.3498	b3437	b3564	gntK	xylB	EC:2.7.1.12	EC:2.7.1.17	..	3.2783	3.21662	598	2.82519	0.260115	496	..	TRUE	FALSE	FALSE	FALSE	FALSE	TRUE	TRUE	..	nan	nan	FALSE	..	0	nan	..
..	fig|83333.1.peg.3369	fig|83333.1.peg.2865	b3437	b2914	gntK	rpiA	EC:2.7.1.12	EC:5.3.1.6	..	2.44867	2.44867	1	2.44867	0	1	..	TRUE	FALSE	FALSE	FALSE	FALSE	TRUE	TRUE	..	nan	nan	FALSE	..	-1	0.313002	..
..	fig|83333.1.peg.3369	fig|83333.1.peg.4178	b3437	b4268	gntK	idnK	EC:2.7.1.12	EC:2.7.1.12	..	1.62744	1.77961	1148	0	0.701194	967	..	TRUE	FALSE	FALSE	FALSE	FALSE	TRUE	TRUE	..	nan	nan	FALSE	..	2	-0.182102	..
..	fig|83333.1.peg.3369	fig|83333.1.peg.3825	b3437	b3904	gntK	rhaB	EC:2.7.1.12	EC:2.7.1.5	..	3.67195	3.61542	597	3.26692	0.278058	493	..	TRUE	FALSE	FALSE	FALSE	FALSE	TRUE	TRUE	..	nan	nan	FALSE	..	0	nan	..
..	fig|83333.1.peg.3369	fig|83333.1.peg.3845	b3437	b3926	gntK	glpK	EC:2.7.1.12	EC:2.7.1.30	..	4.57048	4.5533	515	4.09741	0.234967	454	..	TRUE	FALSE	FALSE	FALSE	FALSE	TRUE	TRUE	..	nan	nan	FALSE	..	0	nan	..
..	fig|83333.1.peg.3369	fig|83333.1.peg.3325	b3437	b3390	gntK	aroK	EC:2.7.1.12	EC:2.7.1.71	..	4.66188	4.65284	209	4.0368	0.324856	207	..	TRUE	FALSE	FALSE	FALSE	FALSE	TRUE	TRUE	..	nan	nan	FALSE	..	-1	0.349204	..
..	fig|83333.1.peg.3369	fig|83333.1.peg.2759	b3437	b2803	gntK	fucK	EC:2.7.1.12	EC:2.7.1.51	..	4.05912	4.03115	599	3.62121	0.256326	497	..	TRUE	FALSE	FALSE	FALSE	FALSE	TRUE	TRUE	..	nan	nan	FALSE	..	0	nan	..
..	fig|83333.1.peg.3367	fig|83333.1.peg.1762	b3433	b1779	asd	gapA	EC:1.2.1.11	EC:1.2.1.12	..	5.73764	5.76533	5	5.6689	0.0595442	5	..	TRUE	FALSE	FALSE	FALSE	FALSE	TRUE	TRUE	..	nan	nan	TRUE	..	1	0.220807	..
..	fig|83333.1.peg.3367	fig|83333.1.peg.2878	b3433	b2927	asd	epd	EC:1.2.1.11	EC:1.2.1.72	..	6.15294	6.1531	4	6.14152	0.0139216	4	..	TRUE	FALSE	FALSE	FALSE	FALSE	TRUE	TRUE	..	nan	nan	TRUE	..	2	0.733111	..
..	fig|83333.1.peg.3367	fig|83333.1.peg.3878	b3433	b3958	asd	argC	EC:1.2.1.11	EC:1.2.1.38	..	5.22116	5.18624	345	4.56538	0.202553	342	..	TRUE	FALSE	FALSE	FALSE	FALSE	TRUE	TRUE	..	nan	nan	TRUE	..	1	0.357191	..
..	fig|83333.1.peg.1121	fig|83333.1.peg.1783	b1136	b1800	icd	dmlA	EC:1.1.1.42	EC:1.1.1.83	..	4.33597	4.36335	280	3.12374	0.378686	275	..	TRUE	FALSE	FALSE	FALSE	FALSE	TRUE	TRUE	..	nan	nan	FALSE	..	1	nan	..
..	fig|83333.1.peg.1121	fig|83333.1.peg.74	b1136	b0073	icd	leuB	EC:1.1.1.42	EC:1.1.1.85	..	4.30944	4.34321	1231	3.24627	0.216848	1208	..	TRUE	FALSE	FALSE	FALSE	FALSE	TRUE	TRUE	..	nan	nan	FALSE	..	-1	0.342476	..
..	fig|83333.1.peg.3362	fig|83333.1.peg.3352	b3428	b3417	glgP	malP	EC:2.4.1.1	EC:2.4.1.1	..	2.59809	2.64797	1416	1.11273	0.482943	1311	..	TRUE	FALSE	FALSE	FALSE	FALSE	TRUE	TRUE	..	nan	nan	FALSE	..	-1	-0.203248	..
..	fig|83333.1.peg.3364	fig|83333.1.peg.3667	b3430	b3730	glgC	glmU	EC:2.7.7.27	EC:2.3.1.157#EC:2.7.7.23	..	6.02375	6.02375	2	6.02375	0	2	..	TRUE	FALSE	FALSE	FALSE	FALSE	TRUE	TRUE	..	nan	nan	FALSE	..	0	0.400383	..
..	fig|83333.1.peg.3364	fig|83333.1.peg.2018	b3430	b2042	glgC	galF	EC:2.7.7.27	EC:2.7.7.9	..	7.54465	7.56504	59	7.33038	0.139836	59	..	TRUE	FALSE	FALSE	FALSE	FALSE	TRUE	TRUE	..	nan	nan	FALSE	..	nan	nan	..
..	fig|83333.1.peg.3364	fig|83333.1.peg.3718	b3430	b3789	glgC	rffH	EC:2.7.7.27	EC:2.7.7.24	..	6.31433	6.28205	294	5.80066	0.241913	284	..	TRUE	FALSE	FALSE	FALSE	FALSE	TRUE	TRUE	..	nan	nan	FALSE	..	1	-0.316837	..
..	fig|83333.1.peg.3364	fig|83333.1.peg.1223	b3430	b1236	glgC	galU	EC:2.7.7.27	EC:2.7.7.9	..	5.74218	5.7266	80	5.49656	0.0934296	79	..	TRUE	FALSE	FALSE	FALSE	FALSE	TRUE	TRUE	..	nan	nan	FALSE	..	1	-0.195172	..
..	fig|83333.1.peg.3364	fig|83333.1.peg.2015	b3430	b2039	glgC	rfbA	EC:2.7.7.27	EC:2.7.7.24	..	7.29368	7.19998	285	6.74659	0.321828	276	..	TRUE	FALSE	FALSE	FALSE	FALSE	TRUE	TRUE	..	nan	nan	FALSE	..	1	-0.316837	..
..	fig|83333.1.peg.3363	fig|83333.1.peg.3564	b3429	b3628	glgA	rfaB	EC:2.4.1.21	#N/A	..	2.89807	2.89807	2	2.89807	0	2	..	TRUE	FALSE	FALSE	FALSE	FALSE	TRUE	TRUE	..	nan	nan	FALSE	..	0	-0.358399	..
..	fig|83333.1.peg.3363	fig|83333.1.peg.3567	b3429	b3631	glgA	rfaG	EC:2.4.1.21	#N/A	..	3.19461	3.34511	41	1.61897	0.526928	41	..	TRUE	FALSE	FALSE	FALSE	FALSE	TRUE	TRUE	..	nan	nan	FALSE	..	0	-0.358399	..
..	fig|83333.1.peg.125	fig|83333.1.peg.188	b0125	b0188	hpt	tilS	EC:2.4.2.8	#N/A	..	1.94135	1.94504	41	1.83128	0.0213425	41	..	TRUE	FALSE	FALSE	FALSE	FALSE	TRUE	TRUE	..	nan	nan	FALSE	..	nan	nan	..
..	fig|83333.1.peg.125	fig|83333.1.peg.233	b0125	b0238	hpt	gpt	EC:2.4.2.8	EC:2.4.2.22	..	1.92842	1.80348	235	1.39722	0.340518	223	..	TRUE	FALSE	FALSE	FALSE	FALSE	TRUE	TRUE	..	nan	nan	FALSE	..	0	-0.203248	..
..	fig|83333.1.peg.124	fig|83333.1.peg.823	b0124	b0837	gcd	yliI	EC:1.1.5.2	#N/A	..	1.31832	1.31832	1	1.31832	0	1	..	TRUE	FALSE	FALSE	FALSE	FALSE	TRUE	TRUE	..	nan	nan	FALSE	..	0	-0.182102	..
..	fig|83333.1.peg.126	fig|83333.1.peg.3651	b0126	b3714	can	purP	EC:4.2.1.1	#N/A	..	4.5952	4.5952	1	4.5952	0	1	..	TRUE	FALSE	FALSE	FALSE	FALSE	TRUE	TRUE	..	nan	nan	TRUE	..	nan	nan	..
..	fig|83333.1.peg.126	fig|83333.1.peg.3719	b0126	b3790	can	wecD	EC:4.2.1.1	#N/A	..	5.10658	5.10807	2	5.1051	0.001485	2	..	TRUE	FALSE	FALSE	FALSE	FALSE	TRUE	TRUE	..	nan	nan	TRUE	..	-1	-0.323987	..
..	fig|83333.1.peg.126	fig|83333.1.peg.181	b0126	b0181	can	lpxA	EC:4.2.1.1	EC:2.3.1.129	..	3.80969	3.76577	5	3.70593	0.150077	5	..	TRUE	FALSE	FALSE	FALSE	FALSE	TRUE	TRUE	..	nan	nan	TRUE	..	2	0.437527	..
..	fig|83333.1.peg.126	fig|83333.1.peg.455	b0126	b0459	can	maa	EC:4.2.1.1	EC:2.3.1.79	..	3.96149	3.97921	66	3.43038	0.215855	64	..	TRUE	FALSE	FALSE	FALSE	FALSE	TRUE	TRUE	..	nan	nan	TRUE	..	2	nan	..
..	fig|83333.1.peg.126	fig|83333.1.peg.3601	b0126	b3664	can	yicO	EC:4.2.1.1	#N/A	..	5.24848	5.30997	17	5.03213	0.0974553	17	..	TRUE	FALSE	FALSE	FALSE	FALSE	TRUE	TRUE	..	nan	nan	TRUE	..	nan	nan	..
..	fig|83333.1.peg.126	fig|83333.1.peg.336	b0126	b0339	can	cynT	EC:4.2.1.1	EC:4.2.1.1	..	2.04563	2.18523	765	0	1.1789	656	..	TRUE	FALSE	FALSE	FALSE	FALSE	TRUE	TRUE	..	nan	nan	TRUE	..	1	0.303669	..
..	fig|83333.1.peg.121	fig|83333.1.peg.2791	b0121	b2838	speE	lysA	EC:2.5.1.16#EC:2.5.1.22#EC:2.5.1.79	EC:4.1.1.20	..	5.0173	5.0173	1	5.0173	0	1	..	TRUE	FALSE	FALSE	FALSE	FALSE	TRUE	TRUE	..	nan	nan	FALSE	..	0	0.351921	..
..	fig|83333.1.peg.120	fig|83333.1.peg.121	b0120	b0121	speD	speE	EC:4.1.1.50	EC:2.5.1.16#EC:2.5.1.22#EC:2.5.1.79	..	3.32926	3.57377	17	2.44386	0.750397	17	..	TRUE	FALSE	FALSE	FALSE	FALSE	TRUE	TRUE	..	nan	nan	FALSE	..	2	nan	..
..	fig|83333.1.peg.518	fig|83333.1.peg.320	b0521	b0323	ybcF	yahI	EC:2.7.2.2	#N/A	..	2.12971	2.24442	1481	0	0.622421	1003	..	TRUE	FALSE	FALSE	FALSE	FALSE	TRUE	TRUE	..	nan	nan	FALSE	..	1	0.195074	..
..	fig|83333.1.peg.518	fig|83333.1.peg.3879	b0521	b3959	ybcF	argB	EC:2.7.2.2	EC:2.7.2.8	..	6.0676	6.08836	140	5.45835	0.21759	132	..	TRUE	FALSE	FALSE	FALSE	FALSE	TRUE	TRUE	..	nan	nan	FALSE	..	-1	0.357191	..
..	fig|83333.1.peg.797	fig|83333.1.peg.2283	b0811	b2309	glnH	hisJ	#N/A	#N/A	..	4.59341	4.49607	1170	1.30156	0.451048	918	..	TRUE	FALSE	FALSE	FALSE	FALSE	TRUE	TRUE	..	nan	nan	FALSE	..	0	-0.176952	..
..	fig|83333.1.peg.797	fig|83333.1.peg.2281	b0811	b2307	glnH	hisM	#N/A	#N/A	..	4.05153	4.01846	316	3.42693	0.381732	298	..	TRUE	FALSE	FALSE	FALSE	FALSE	TRUE	TRUE	..	nan	nan	FALSE	..	0	-0.211664	..
..	fig|83333.1.peg.797	fig|83333.1.peg.2282	b0811	b2308	glnH	hisQ	#N/A	#N/A	..	5.20765	5.07398	315	4.51431	0.307979	297	..	TRUE	FALSE	FALSE	FALSE	FALSE	TRUE	TRUE	..	nan	nan	FALSE	..	0	-0.211664	..
..	fig|83333.1.peg.797	fig|83333.1.peg.199	b0811	b0198	glnH	metI	#N/A	#N/A	..	5.97325	5.9847	272	4.91007	0.368465	255	..	TRUE	FALSE	FALSE	FALSE	FALSE	TRUE	TRUE	..	nan	nan	FALSE	..	2	nan	..
..	fig|83333.1.peg.797	fig|83333.1.peg.362	b0811	b0365	glnH	tauA	#N/A	#N/A	..	6.6814	6.6814	1	6.6814	0	1	..	TRUE	FALSE	FALSE	FALSE	FALSE	TRUE	TRUE	..	nan	nan	FALSE	..	-1	nan	..
..	fig|83333.1.peg.797	fig|83333.1.peg.364	b0811	b0367	glnH	tauC	#N/A	#N/A	..	5.49199	5.48979	165	5.22325	0.171226	163	..	TRUE	FALSE	FALSE	FALSE	FALSE	TRUE	TRUE	..	nan	nan	FALSE	..	0	nan	..
..	fig|83333.1.peg.797	fig|83333.1.peg.3663	b0811	b3726	glnH	pstA	#N/A	#N/A	..	7.07973	7.06832	28	7.06832	0.0403075	27	..	TRUE	FALSE	FALSE	FALSE	FALSE	TRUE	TRUE	..	nan	nan	FALSE	..	0	-0.176952	..
..	fig|83333.1.peg.797	fig|83333.1.peg.654	b0811	b0653	glnH	gltK	#N/A	#N/A	..	4.56273	4.50487	316	3.78925	0.265735	298	..	TRUE	FALSE	FALSE	FALSE	FALSE	TRUE	TRUE	..	nan	nan	FALSE	..	0	nan	..
..	fig|83333.1.peg.797	fig|83333.1.peg.921	b0811	b0936	glnH	ssuA	#N/A	#N/A	..	5.24318	5.37085	52	4.16715	0.726549	47	..	TRUE	FALSE	FALSE	FALSE	FALSE	TRUE	TRUE	..	nan	nan	FALSE	..	-1	nan	..
..	fig|83333.1.peg.797	fig|83333.1.peg.656	b0811	b0655	glnH	gltI	#N/A	#N/A	..	4.72049	4.78127	870	2.66318	0.387919	752	..	TRUE	FALSE	FALSE	FALSE	FALSE	TRUE	TRUE	..	nan	nan	FALSE	..	-1	nan	..
..	fig|83333.1.peg.797	fig|83333.1.peg.846	b0811	b0860	glnH	artJ	#N/A	#N/A	..	3.34215	3.19676	1188	2.47059	0.529536	939	..	TRUE	FALSE	FALSE	FALSE	FALSE	TRUE	TRUE	..	nan	nan	FALSE	..	0	-0.186202	..
..	fig|83333.1.peg.797	fig|83333.1.peg.847	b0811	b0861	glnH	artM	#N/A	#N/A	..	4.60813	4.4592	316	3.8789	0.336158	298	..	TRUE	FALSE	FALSE	FALSE	FALSE	TRUE	TRUE	..	nan	nan	FALSE	..	0	-0.186202	..
..	fig|83333.1.peg.797	fig|83333.1.peg.796	b0811	b0810	glnH	glnP	#N/A	#N/A	..	2.88491	2.86491	316	2.008	0.283117	298	..	TRUE	FALSE	FALSE	FALSE	FALSE	TRUE	TRUE	..	nan	nan	FALSE	..	0	nan	..
..	fig|83333.1.peg.797	fig|83333.1.peg.919	b0811	b0934	glnH	ssuC	#N/A	#N/A	..	5.80817	5.78012	64	5.64862	0.0908222	64	..	TRUE	FALSE	FALSE	FALSE	FALSE	TRUE	TRUE	..	nan	nan	FALSE	..	-1	nan	..
..	fig|83333.1.peg.513	fig|83333.1.peg.3509	b0517	b3575	allD	yiaK	#N/A	EC:1.1.1.130	..	0.305987	0.13279	162	0.00028	0.382642	161	..	TRUE	FALSE	FALSE	FALSE	FALSE	TRUE	TRUE	..	nan	nan	FALSE	..	1	nan	..
..	fig|83333.1.peg.523	fig|83333.1.peg.3542	b0526	b3606	cysS	trmL	EC:6.1.1.16	#N/A	..	5.81169	5.81169	1	5.81169	0	1	..	TRUE	FALSE	FALSE	FALSE	FALSE	TRUE	TRUE	..	nan	nan	TRUE	..	nan	nan	..
..	fig|83333.1.peg.523	fig|83333.1.peg.2389	b0526	b2421	cysS	cysM	EC:6.1.1.16	EC:2.5.1.47	..	1.97495	1.97495	1	1.97495	0	1	..	TRUE	FALSE	FALSE	FALSE	FALSE	TRUE	TRUE	..	nan	nan	TRUE	..	1	0.363877	..
..	fig|83333.1.peg.523	fig|83333.1.peg.2382	b0526	b2414	cysS	cysK	EC:6.1.1.16	EC:2.5.1.47#EC:4.5.1.5	..	2.43905	2.43905	1	2.43905	0	1	..	TRUE	FALSE	FALSE	FALSE	FALSE	TRUE	TRUE	..	nan	nan	TRUE	..	1	0.363877	..
..	fig|83333.1.peg.118	fig|83333.1.peg.73	b0118	b0072	acnB	leuC	EC:4.2.1.3#EC:4.2.1.99	EC:4.2.1.33	..	6.64401	6.62614	112	5.0531	0.348036	112	..	TRUE	FALSE	FALSE	FALSE	FALSE	TRUE	TRUE	..	nan	nan	FALSE	..	1	0.342476	..
..	fig|83333.1.peg.118	fig|83333.1.peg.72	b0118	b0071	acnB	leuD	EC:4.2.1.3#EC:4.2.1.99	EC:4.2.1.33	..	7.31675	7.41015	5	7.16971	0.120084	5	..	TRUE	FALSE	FALSE	FALSE	FALSE	TRUE	TRUE	..	nan	nan	FALSE	..	2	0.342476	..
..	fig|83333.1.peg.118	fig|83333.1.peg.1263	b0118	b1276	acnB	acnA	EC:4.2.1.3#EC:4.2.1.99	EC:4.2.1.3	..	1.51391	1.8618	641	0	0.752312	640	..	TRUE	FALSE	FALSE	FALSE	FALSE	TRUE	TRUE	..	nan	nan	FALSE	..	0	0.313992	..
..	fig|83333.1.peg.116	fig|83333.1.peg.3882	b0116	b3962	lpd	udhA	EC:1.8.1.4	#N/A	..	4.72664	4.73648	2988	0.78506	0.330539	2383	..	TRUE	FALSE	FALSE	FALSE	FALSE	TRUE	TRUE	..	nan	nan	TRUE	..	-1	-0.158489	..
..	fig|83333.1.peg.116	fig|83333.1.peg.719	b0116	b0727	lpd	sucB	EC:1.8.1.4	EC:2.3.1.61	..	3.35011	3.40406	8	3.2856	0.0646539	8	..	TRUE	FALSE	FALSE	FALSE	FALSE	TRUE	TRUE	..	nan	nan	TRUE	..	1	0.182417	..
..	fig|83333.1.peg.116	fig|83333.1.peg.3433	b0116	b3500	lpd	gor	EC:1.8.1.4	EC:1.8.1.7	..	4.19982	4.139	2972	3.00956	0.292624	2378	..	TRUE	FALSE	FALSE	FALSE	FALSE	TRUE	TRUE	..	nan	nan	TRUE	..	1	0	..
..	fig|83333.1.peg.116	fig|83333.1.peg.301	b0116	b0304	lpd	ykgC	EC:1.8.1.4	#N/A	..	4.62994	4.62056	2981	1.253	0.285795	2383	..	TRUE	FALSE	FALSE	FALSE	FALSE	TRUE	TRUE	..	nan	nan	TRUE	..	nan	nan	..
..	fig|83333.1.peg.116	fig|83333.1.peg.873	b0116	b0888	lpd	trxB	EC:1.8.1.4	EC:1.8.1.9	..	6.44314	6.36985	413	5.26306	0.346339	375	..	TRUE	FALSE	FALSE	FALSE	FALSE	TRUE	TRUE	..	nan	nan	TRUE	..	1	0	..
..	fig|83333.1.peg.116	fig|83333.1.peg.1094	b0116	b1109	lpd	ndh	EC:1.8.1.4	EC:1.6.99.3	..	5.88982	5.82432	107	5.25114	0.260452	107	..	TRUE	FALSE	FALSE	FALSE	FALSE	TRUE	TRUE	..	nan	nan	TRUE	..	0	nan	..
..	fig|83333.1.peg.115	fig|83333.1.peg.719	b0115	b0727	aceF	sucB	EC:2.3.1.12	EC:2.3.1.61	..	3.13315	3.07503	1730	2.51318	0.312007	1476	..	TRUE	FALSE	FALSE	FALSE	FALSE	TRUE	TRUE	..	nan	nan	FALSE	..	1	0.182417	..
..	fig|83333.1.peg.115	fig|83333.1.peg.3197	b0115	b3255	aceF	accB	EC:2.3.1.12	#N/A	..	3.85191	3.9766	5	3.61465	0.157633	5	..	TRUE	FALSE	FALSE	FALSE	FALSE	TRUE	TRUE	..	nan	nan	FALSE	..	0	0.295855	..
..	fig|83333.1.peg.115	fig|83333.1.peg.3882	b0115	b3962	aceF	udhA	EC:2.3.1.12	#N/A	..	4.45558	4.53821	11	4.20827	0.187363	11	..	TRUE	FALSE	FALSE	FALSE	FALSE	TRUE	TRUE	..	nan	nan	FALSE	..	-1	-0.158489	..
..	fig|83333.1.peg.115	fig|83333.1.peg.2237	b0115	b2263	aceF	menH	EC:2.3.1.12	EC:4.2.99.20	..	2.15589	2.08027	35	2.03777	0.115277	35	..	TRUE	FALSE	FALSE	FALSE	FALSE	TRUE	TRUE	..	nan	nan	FALSE	..	nan	nan	..
..	fig|83333.1.peg.115	fig|83333.1.peg.116	b0115	b0116	aceF	lpd	EC:2.3.1.12	EC:1.8.1.4	..	4.21654	4.3005	11	4.01244	0.15493	11	..	TRUE	FALSE	FALSE	FALSE	FALSE	TRUE	TRUE	..	nan	nan	FALSE	..	2	0.528536	..
..	fig|83333.1.peg.115	fig|83333.1.peg.301	b0115	b0304	aceF	ykgC	EC:2.3.1.12	#N/A	..	4.37259	4.41889	11	4.17347	0.146431	11	..	TRUE	FALSE	FALSE	FALSE	FALSE	TRUE	TRUE	..	nan	nan	FALSE	..	nan	nan	..
..	fig|83333.1.peg.115	fig|83333.1.peg.3433	b0115	b3500	aceF	gor	EC:2.3.1.12	EC:1.8.1.7	..	4.21322	4.2621	11	4.0215	0.142432	11	..	TRUE	FALSE	FALSE	FALSE	FALSE	TRUE	TRUE	..	nan	nan	FALSE	..	1	0	..
..	fig|83333.1.peg.115	fig|83333.1.peg.873	b0115	b0888	aceF	trxB	EC:2.3.1.12	EC:1.8.1.9	..	5.67552	5.66929	4	5.66929	0.0107907	4	..	TRUE	FALSE	FALSE	FALSE	FALSE	TRUE	TRUE	..	nan	nan	FALSE	..	1	0	..
..	fig|83333.1.peg.115	fig|83333.1.peg.346	b0115	b0349	aceF	mhpC	EC:2.3.1.12	EC:3.7.1.14	..	1.64507	1.59198	57	1.4959	0.146817	57	..	TRUE	FALSE	FALSE	FALSE	FALSE	TRUE	TRUE	..	nan	nan	FALSE	..	2	nan	..
..	fig|83333.1.peg.2431	fig|83333.1.peg.2271	b2463	b2297	maeB	pta	EC:1.1.1.40	EC:2.3.1.8	..	4.28498	4.28916	2	4.28079	0.004185	2	..	TRUE	FALSE	FALSE	FALSE	FALSE	TRUE	TRUE	..	nan	nan	FALSE	..	1	0.21926	..
..	fig|83333.1.peg.2431	fig|83333.1.peg.3010	b2463	b3062	maeB	ttdB	EC:1.1.1.40	EC:4.2.1.32	..	2.27303	2.27303	1	2.27303	0	1	..	TRUE	FALSE	FALSE	FALSE	FALSE	TRUE	TRUE	..	nan	nan	FALSE	..	1	nan	..
..	fig|83333.1.peg.2431	fig|83333.1.peg.1075	b2463	b1090	maeB	0	EC:1.1.1.40	#N/A	..	5.97725	5.97725	1	5.97725	0	1	..	TRUE	FALSE	FALSE	FALSE	FALSE	TRUE	TRUE	..	nan	nan	FALSE	..	nan	nan	..
..	fig|83333.1.peg.2431	fig|83333.1.peg.1466	b2463	b1479	maeB	sfcA	EC:1.1.1.40	#N/A	..	4.09964	4.12672	1188	1.94423	0.241737	1080	..	TRUE	FALSE	FALSE	FALSE	FALSE	TRUE	TRUE	..	nan	nan	FALSE	..	-1	-0.182102	..
..	fig|83333.1.peg.3506	fig|83333.1.peg.601	b3572	b0600	avtA	ybdL	EC:2.6.1.66	#N/A	..	4.42003	4.4495	5	4.1847	0.120559	5	..	TRUE	FALSE	FALSE	FALSE	FALSE	TRUE	TRUE	..	nan	nan	FALSE	..	nan	nan	..
..	fig|83333.1.peg.3506	fig|83333.1.peg.3964	b3572	b4054	avtA	tyrB	EC:2.6.1.66	EC:2.6.1.57	..	5.31595	5.31595	2	5.31595	0	2	..	TRUE	FALSE	FALSE	FALSE	FALSE	TRUE	TRUE	..	nan	nan	FALSE	..	1	0.342476	..
..	fig|83333.1.peg.3506	fig|83333.1.peg.4251	b3572	b4340	avtA	yjiR	EC:2.6.1.66	#N/A	..	4.59929	4.47577	28	3.10915	0.839081	28	..	TRUE	FALSE	FALSE	FALSE	FALSE	TRUE	TRUE	..	nan	nan	FALSE	..	nan	nan	..
..	fig|83333.1.peg.3506	fig|83333.1.peg.1608	b3572	b1622	avtA	malY	EC:2.6.1.66	EC:4.4.1.8	..	7.03913	7.16797	54	6.55573	0.238427	54	..	TRUE	FALSE	FALSE	FALSE	FALSE	TRUE	TRUE	..	nan	nan	FALSE	..	2	0.381302	..
..	fig|83333.1.peg.3506	fig|83333.1.peg.1996	b3572	b2021	avtA	hisC	EC:2.6.1.66	EC:2.6.1.9	..	5.62274	5.70411	33	5.0578	0.193421	33	..	TRUE	FALSE	FALSE	FALSE	FALSE	TRUE	TRUE	..	nan	nan	FALSE	..	2	0.400264	..
..	fig|83333.1.peg.3506	fig|83333.1.peg.1425	b3572	b1439	avtA	ydcR	EC:2.6.1.66	#N/A	..	4.62469	3.87352	27	2.86121	1.44829	27	..	TRUE	FALSE	FALSE	FALSE	FALSE	TRUE	TRUE	..	nan	nan	FALSE	..	nan	nan	..
..	fig|83333.1.peg.1598	fig|83333.1.peg.3010	b1612	b3062	fumA	ttdB	EC:4.2.1.2#EC:5.3.2.2	EC:4.2.1.32	..	2.88168	2.80181	1513	1.10955	0.449176	1471	..	TRUE	FALSE	FALSE	FALSE	FALSE	TRUE	TRUE	..	nan	nan	FALSE	..	1	nan	..
..	fig|83333.1.peg.1598	fig|83333.1.peg.4034	b1612	b4122	fumA	fumB	EC:4.2.1.2#EC:5.3.2.2	EC:4.2.1.2#EC:4.2.1.81	..	3.00832	4.59299	1099	0.1402	2.13652	1081	..	TRUE	FALSE	FALSE	FALSE	FALSE	TRUE	TRUE	..	nan	nan	FALSE	..	2	0.233553	..
..	fig|83333.1.peg.1598	fig|83333.1.peg.3009	b1612	b3061	fumA	ttdA	EC:4.2.1.2#EC:5.3.2.2	EC:4.2.1.32	..	3.71745	3.51691	1504	1.80946	0.767429	1462	..	TRUE	FALSE	FALSE	FALSE	FALSE	TRUE	TRUE	..	nan	nan	FALSE	..	1	nan	..
..	fig|83333.1.peg.1599	fig|83333.1.peg.3166	b1613	b3222	manA	nanK	EC:5.3.1.8	EC:2.7.1.60	..	4.06584	3.98896	3	3.70933	0.327025	3	..	TRUE	FALSE	FALSE	FALSE	FALSE	TRUE	TRUE	..	nan	nan	FALSE	..	-1	nan	..
..	fig|83333.1.peg.1597	fig|83333.1.peg.3880	b1611	b3960	fumC	argH	EC:4.2.1.2	EC:4.3.2.1	..	6.116	6.12532	136	5.81381	0.0914875	136	..	TRUE	FALSE	FALSE	FALSE	FALSE	TRUE	TRUE	..	nan	nan	FALSE	..	0	0.357191	..
..	fig|83333.1.peg.1597	fig|83333.1.peg.1116	b1611	b1131	fumC	purB	EC:4.2.1.2	EC:4.3.2.2	..	5.74466	5.74466	6	5.74466	8.88178e-16	6	..	TRUE	FALSE	FALSE	FALSE	FALSE	TRUE	TRUE	..	nan	nan	FALSE	..	1	0.342766	..
..	fig|83333.1.peg.1597	fig|83333.1.peg.4050	b1611	b4139	fumC	aspA	EC:4.2.1.2	EC:4.3.1.1	..	2.54094	2.52285	2280	1.1246	0.323483	2197	..	TRUE	FALSE	FALSE	FALSE	FALSE	TRUE	TRUE	..	nan	nan	FALSE	..	-1	nan	..
..	fig|83333.1.peg.3900	fig|83333.1.peg.3899	b3988	b3987	rpoC	rpoB	EC:2.7.7.6	EC:2.7.7.6	..	2.33574	2.41056	34	1.85407	0.138796	33	..	TRUE	FALSE	FALSE	FALSE	FALSE	TRUE	TRUE	..	nan	nan	TRUE	..	nan	nan	..
..	fig|83333.1.peg.3902	fig|83333.1.peg.761	b3990	b0775	thiH	bioB	EC:4.1.99.19	EC:2.8.1.6	..	4.63639	4.81732	161	3.98893	0.283573	159	..	TRUE	FALSE	FALSE	FALSE	FALSE	TRUE	TRUE	..	nan	nan	FALSE	..	1	nan	..
..	fig|83333.1.peg.2433	fig|83333.1.peg.8	b2465	b0008	tktB	talB	EC:2.2.1.1	#N/A	..	4.51228	4.51228	1	4.51228	0	1	..	TRUE	FALSE	FALSE	FALSE	FALSE	TRUE	TRUE	..	nan	nan	FALSE	..	2	0.185675	..
..	fig|83333.1.peg.2433	fig|83333.1.peg.417	b2465	b0420	tktB	dxs	EC:2.2.1.1	EC:2.2.1.7	..	3.91074	5.69759	4	2.12389	1.78685	4	..	TRUE	FALSE	FALSE	FALSE	FALSE	TRUE	TRUE	..	nan	nan	FALSE	..	0	0.573195	..
..	fig|83333.1.peg.2433	fig|83333.1.peg.1762	b2465	b1779	tktB	gapA	EC:2.2.1.1	EC:1.2.1.12	..	2.33974	2.33974	2	2.33974	0	2	..	TRUE	FALSE	FALSE	FALSE	FALSE	TRUE	TRUE	..	nan	nan	FALSE	..	1	0.220807	..
..	fig|83333.1.peg.2433	fig|83333.1.peg.2881	b2465	b2930	tktB	yggF	EC:2.2.1.1	EC:3.1.3.11	..	2.84235	2.84235	1	2.84235	0	1	..	TRUE	FALSE	FALSE	FALSE	FALSE	TRUE	TRUE	..	nan	nan	FALSE	..	nan	nan	..
..	fig|83333.1.peg.2433	fig|83333.1.peg.2886	b2465	b2935	tktB	tktA	EC:2.2.1.1	EC:2.2.1.1	..	1.58173	1.81915	3333	0.00166	0.933668	2586	..	TRUE	FALSE	FALSE	FALSE	FALSE	TRUE	TRUE	..	nan	nan	FALSE	..	-1	0.969214	..
..	fig|83333.1.peg.2433	fig|83333.1.peg.2878	b2465	b2927	tktB	epd	EC:2.2.1.1	EC:1.2.1.72	..	2.59991	2.59991	2	2.59991	0	2	..	TRUE	FALSE	FALSE	FALSE	FALSE	TRUE	TRUE	..	nan	nan	FALSE	..	2	0.733111	..
..	fig|83333.1.peg.2433	fig|83333.1.peg.3844	b2465	b3925	tktB	glpX	EC:2.2.1.1	EC:3.1.3.11	..	2.62709	2.62709	1	2.62709	0	1	..	TRUE	FALSE	FALSE	FALSE	FALSE	TRUE	TRUE	..	nan	nan	FALSE	..	1	-0.182102	..
..	fig|83333.1.peg.104	fig|83333.1.peg.3167	b0104	b3223	guaC	nanE	EC:1.7.1.7	EC:5.1.3.9	..	3.57493	3.53811	6	3.36874	0.185224	6	..	TRUE	FALSE	FALSE	FALSE	FALSE	TRUE	TRUE	..	nan	nan	FALSE	..	2	nan	..
..	fig|83333.1.peg.2432	fig|83333.1.peg.8	b2464	b0008	talA	talB	EC:2.2.1.2	#N/A	..	2.7647	3.667	2807	0	1.61881	2023	..	TRUE	FALSE	FALSE	FALSE	FALSE	TRUE	TRUE	..	nan	nan	FALSE	..	2	0.185675	..
..	fig|83333.1.peg.2432	fig|83333.1.peg.3865	b2464	b3946	talA	fsaB	EC:2.2.1.2	#N/A	..	3.41763	3.3376	2675	0	1.4362	2022	..	TRUE	FALSE	FALSE	FALSE	FALSE	TRUE	TRUE	..	nan	nan	FALSE	..	2	0	..
..	fig|83333.1.peg.2432	fig|83333.1.peg.2561	b2464	b2594	talA	rluD	EC:2.2.1.2	#N/A	..	3.97117	3.97117	1	3.97117	0	1	..	TRUE	FALSE	FALSE	FALSE	FALSE	TRUE	TRUE	..	nan	nan	FALSE	..	nan	nan	..
..	fig|83333.1.peg.2432	fig|83333.1.peg.59	b2464	b0058	talA	rluA	EC:2.2.1.2	#N/A	..	4.07135	4.07135	1	4.07135	0	1	..	TRUE	FALSE	FALSE	FALSE	FALSE	TRUE	TRUE	..	nan	nan	FALSE	..	nan	nan	..
..	fig|83333.1.peg.2432	fig|83333.1.peg.811	b2464	b0825	talA	mipB	EC:2.2.1.2	#N/A	..	3.03587	2.94727	2661	0	1.28264	2017	..	TRUE	FALSE	FALSE	FALSE	FALSE	TRUE	TRUE	..	nan	nan	FALSE	..	-1	0	..
..	fig|83333.1.peg.1591	fig|83333.1.peg.4044	b1605	b4132	ydgI	cadB	#N/A	#N/A	..	4.13299	4.2686	1299	2.67792	0.421696	880	..	TRUE	FALSE	FALSE	FALSE	FALSE	TRUE	TRUE	..	nan	nan	FALSE	..	0	nan	..
..	fig|83333.1.peg.1591	fig|83333.1.peg.682	b1605	b0692	ydgI	potE	#N/A	#N/A	..	1.55375	1.61656	1298	0.00056	0.839789	879	..	TRUE	FALSE	FALSE	FALSE	FALSE	TRUE	TRUE	..	nan	nan	FALSE	..	0	-0.169949	..
..	fig|83333.1.peg.1591	fig|83333.1.peg.574	b1605	b0576	ydgI	pheP	#N/A	#N/A	..	6.71359	6.83859	30	5.39823	0.433689	29	..	TRUE	FALSE	FALSE	FALSE	FALSE	TRUE	TRUE	..	nan	nan	FALSE	..	0	-0.283378	..
..	fig|83333.1.peg.1591	fig|83333.1.peg.112	b1605	b0112	ydgI	aroP	#N/A	#N/A	..	6.59224	6.78922	25	5.41353	0.581344	19	..	TRUE	FALSE	FALSE	FALSE	FALSE	TRUE	TRUE	..	nan	nan	FALSE	..	0	nan	..
..	fig|83333.1.peg.1591	fig|83333.1.peg.2131	b1605	b2156	ydgI	lysP	#N/A	#N/A	..	6.50645	6.65891	20	4.96189	0.467013	11	..	TRUE	FALSE	FALSE	FALSE	FALSE	TRUE	TRUE	..	nan	nan	FALSE	..	0	-0.169949	..
..	fig|83333.1.peg.1591	fig|83333.1.peg.2624	b1605	b2663	ydgI	gabP	#N/A	#N/A	..	5.83027	6.01072	116	4.7277	0.482124	104	..	TRUE	FALSE	FALSE	FALSE	FALSE	TRUE	TRUE	..	nan	nan	FALSE	..	0	0	..
..	fig|83333.1.peg.1591	fig|83333.1.peg.1479	b1605	b1492	ydgI	gadC	#N/A	#N/A	..	4.4002	4.4002	2	4.4002	0	2	..	TRUE	FALSE	FALSE	FALSE	FALSE	TRUE	TRUE	..	nan	nan	FALSE	..	0	0	..
..	fig|83333.1.peg.1591	fig|83333.1.peg.4118	b1605	b4208	ydgI	cycA	#N/A	#N/A	..	5.68251	5.58281	80	4.88397	0.359931	80	..	TRUE	FALSE	FALSE	FALSE	FALSE	TRUE	TRUE	..	nan	nan	FALSE	..	0	nan	..
..	fig|83333.1.peg.309	fig|83333.1.peg.238	b0312	b0243	betB	proA	EC:1.2.1.8	EC:1.2.1.41	..	5.25958	5.31266	4	5.2065	0.05308	4	..	TRUE	FALSE	FALSE	FALSE	FALSE	TRUE	TRUE	..	nan	nan	FALSE	..	1	0.182102	..
..	fig|83333.1.peg.103	fig|83333.1.peg.3369	b0103	b3437	coaE	gntK	EC:2.7.1.24	EC:2.7.1.12	..	4.93435	5.00622	5	4.50096	0.22394	5	..	TRUE	FALSE	FALSE	FALSE	FALSE	TRUE	TRUE	..	nan	nan	TRUE	..	2	-0.182102	..
..	fig|83333.1.peg.103	fig|83333.1.peg.4178	b0103	b4268	coaE	idnK	EC:2.7.1.24	EC:2.7.1.12	..	4.34607	4.34607	1	4.34607	0	1	..	TRUE	FALSE	FALSE	FALSE	FALSE	TRUE	TRUE	..	nan	nan	TRUE	..	2	-0.182102	..
..	fig|83333.1.peg.3119	fig|83333.1.peg.2024	b3176	b2048	glmM	cpsG	EC:5.4.2.10	EC:5.4.2.8	..	5.41956	5.49359	3285	3.85878	0.39478	2826	..	TRUE	FALSE	FALSE	FALSE	FALSE	TRUE	TRUE	..	nan	nan	FALSE	..	1	-0.182102	..
..	fig|83333.1.peg.3119	fig|83333.1.peg.678	b3176	b0688	glmM	pgm	EC:5.4.2.10	EC:5.4.2.2	..	5.5527	5.57587	1730	3.83737	0.372339	1633	..	TRUE	FALSE	FALSE	FALSE	FALSE	TRUE	TRUE	..	nan	nan	FALSE	..	0	-0.182102	..
..	fig|83333.1.peg.3119	fig|83333.1.peg.1998	b3176	b2023	glmM	hisH	EC:5.4.2.10	#N/A	..	10.7184	10.7184	1	10.7184	0	1	..	TRUE	FALSE	FALSE	FALSE	FALSE	TRUE	TRUE	..	nan	nan	FALSE	..	1	0.400264	..
..	fig|83333.1.peg.3907	fig|83333.1.peg.3906	b3994	b3993	thiC	thiE	#N/A	EC:2.5.1.3	..	4.67851	4.68068	15	4.65589	0.0103326	15	..	TRUE	FALSE	FALSE	FALSE	FALSE	TRUE	TRUE	..	nan	nan	FALSE	..	1	0.733111	..
..	fig|83333.1.peg.3907	fig|83333.1.peg.2078	b3994	b2103	thiC	thiD	#N/A	EC:2.7.1.49#EC:2.7.4.7	..	2.47423	2.47423	1	2.47423	0	1	..	TRUE	FALSE	FALSE	FALSE	FALSE	TRUE	TRUE	..	nan	nan	FALSE	..	1	nan	..
..	fig|83333.1.peg.3300	fig|83333.1.peg.3359	b3365	b3425	nirB	glpE	#N/A	EC:2.8.1.1	..	3.79789	3.79789	1	3.79789	0	1	..	TRUE	FALSE	FALSE	FALSE	FALSE	TRUE	TRUE	..	nan	nan	FALSE	..	0	nan	..
..	fig|83333.1.peg.3300	fig|83333.1.peg.1094	b3365	b1109	nirB	ndh	#N/A	EC:1.6.99.3	..	5.98317	6.00788	756	4.95376	0.275608	689	..	TRUE	FALSE	FALSE	FALSE	FALSE	TRUE	TRUE	..	nan	nan	FALSE	..	0	nan	..
..	fig|83333.1.peg.3300	fig|83333.1.peg.3882	b3365	b3962	nirB	udhA	#N/A	#N/A	..	7.11554	7.14193	57	6.45091	0.198946	54	..	TRUE	FALSE	FALSE	FALSE	FALSE	TRUE	TRUE	..	nan	nan	FALSE	..	-1	-0.158489	..
..	fig|83333.1.peg.3300	fig|83333.1.peg.2510	b3365	b2540	nirB	hcaC	#N/A	#N/A	..	2.51903	2.48383	3	2.48383	0.0497803	3	..	TRUE	FALSE	FALSE	FALSE	FALSE	TRUE	TRUE	..	nan	nan	FALSE	..	1	nan	..
..	fig|83333.1.peg.3300	fig|83333.1.peg.301	b3365	b0304	nirB	ykgC	#N/A	#N/A	..	5.98576	6.08831	4	5.57845	0.241866	4	..	TRUE	FALSE	FALSE	FALSE	FALSE	TRUE	TRUE	..	nan	nan	FALSE	..	nan	nan	..
..	fig|83333.1.peg.3300	fig|83333.1.peg.3433	b3365	b3500	nirB	gor	#N/A	EC:1.8.1.7	..	6.16065	6.40734	9	5.0596	0.545436	9	..	TRUE	FALSE	FALSE	FALSE	FALSE	TRUE	TRUE	..	nan	nan	FALSE	..	1	0	..
..	fig|83333.1.peg.3300	fig|83333.1.peg.2719	b3365	b2763	nirB	cysI	#N/A	EC:1.8.1.2	..	3.48872	3.48872	2	3.48872	0	2	..	TRUE	FALSE	FALSE	FALSE	FALSE	TRUE	TRUE	..	nan	nan	FALSE	..	0	0.363877	..
..	fig|83333.1.peg.3300	fig|83333.1.peg.873	b3365	b0888	nirB	trxB	#N/A	EC:1.8.1.9	..	6.44445	6.38172	205	5.97423	0.198987	192	..	TRUE	FALSE	FALSE	FALSE	FALSE	TRUE	TRUE	..	nan	nan	FALSE	..	1	0	..
..	fig|83333.1.peg.3300	fig|83333.1.peg.3301	b3365	b3366	nirB	nirD	#N/A	#N/A	..	2.38237	2.23469	67	1.78013	0.528034	67	..	TRUE	FALSE	FALSE	FALSE	FALSE	TRUE	TRUE	..	nan	nan	FALSE	..	0	nan	..
..	fig|83333.1.peg.3904	fig|83333.1.peg.3903	b4407	b3991	thiS	thiG	#N/A	#N/A	..	2.57718	2.57718	1	2.57718	0	1	..	TRUE	FALSE	FALSE	FALSE	FALSE	TRUE	TRUE	..	nan	nan	FALSE	..	-1	0.733111	..
..	fig|83333.1.peg.3903	fig|83333.1.peg.3904	b3991	b4407	thiG	thiS	#N/A	#N/A	..	2.83986	2.79474	37	2.52606	0.172272	37	..	TRUE	FALSE	FALSE	FALSE	FALSE	TRUE	TRUE	..	nan	nan	FALSE	..	-1	0.733111	..
..	fig|83333.1.peg.3903	fig|83333.1.peg.3167	b3991	b3223	thiG	nanE	#N/A	EC:5.1.3.9	..	3.60636	3.69315	4	3.51957	0.08679	4	..	TRUE	FALSE	FALSE	FALSE	FALSE	TRUE	TRUE	..	nan	nan	FALSE	..	2	nan	..
..	fig|83333.1.peg.3903	fig|83333.1.peg.1175	b3991	b1189	thiG	dadA	#N/A	EC:1.4.99.1	..	3.63398	3.64772	6	3.5727	0.0294779	6	..	TRUE	FALSE	FALSE	FALSE	FALSE	TRUE	TRUE	..	nan	nan	FALSE	..	0	nan	..
..	fig|83333.1.peg.3906	fig|83333.1.peg.414	b3993	b0417	thiE	thiL	EC:2.5.1.3	EC:2.7.4.16	..	3.69824	3.69824	1	3.69824	0	1	..	TRUE	FALSE	FALSE	FALSE	FALSE	TRUE	TRUE	..	nan	nan	FALSE	..	2	0.733111	..
..	fig|83333.1.peg.3906	fig|83333.1.peg.3907	b3993	b3994	thiE	thiC	EC:2.5.1.3	#N/A	..	1.94452	1.94301	19	1.93207	0.00772767	19	..	TRUE	FALSE	FALSE	FALSE	FALSE	TRUE	TRUE	..	nan	nan	FALSE	..	1	0.733111	..
..	fig|83333.1.peg.3906	fig|83333.1.peg.1305	b3993	b1317	thiE	ycjU	EC:2.5.1.3	EC:5.4.2.6	..	5.52095	5.52095	1	5.52095	0	1	..	TRUE	FALSE	FALSE	FALSE	FALSE	TRUE	TRUE	..	nan	nan	FALSE	..	nan	nan	..
..	fig|83333.1.peg.3906	fig|83333.1.peg.3167	b3993	b3223	thiE	nanE	EC:2.5.1.3	EC:5.1.3.9	..	4.42433	4.56017	16	2.82857	0.430035	16	..	TRUE	FALSE	FALSE	FALSE	FALSE	TRUE	TRUE	..	nan	nan	FALSE	..	2	nan	..
..	fig|83333.1.peg.3906	fig|83333.1.peg.1622	b3993	b1636	thiE	pdxY	EC:2.5.1.3	EC:2.7.1.35	..	4.22729	4.27641	19	3.98443	0.139303	19	..	TRUE	FALSE	FALSE	FALSE	FALSE	TRUE	TRUE	..	nan	nan	FALSE	..	1	-0.182102	..
..	fig|83333.1.peg.3906	fig|83333.1.peg.3803	b3993	b3883	thiE	yihV	EC:2.5.1.3	#N/A	..	12.3262	12.3262	1	12.3262	0	1	..	TRUE	FALSE	FALSE	FALSE	FALSE	TRUE	TRUE	..	nan	nan	FALSE	..	nan	nan	..
..	fig|83333.1.peg.3906	fig|83333.1.peg.2078	b3993	b2103	thiE	thiD	EC:2.5.1.3	EC:2.7.1.49#EC:2.7.4.7	..	3.047	2.84025	174	1.6414	0.708222	173	..	TRUE	FALSE	FALSE	FALSE	FALSE	TRUE	TRUE	..	nan	nan	FALSE	..	1	nan	..
..	fig|83333.1.peg.301	fig|83333.1.peg.3882	b0304	b3962	ykgC	udhA	#N/A	#N/A	..	4.88217	4.86568	594	4.48489	0.168732	569	..	TRUE	FALSE	FALSE	FALSE	FALSE	TRUE	TRUE	..	nan	nan	FALSE	..	-1	-0.158489	..
..	fig|83333.1.peg.301	fig|83333.1.peg.116	b0304	b0116	ykgC	lpd	#N/A	EC:1.8.1.4	..	4.46926	4.53189	587	3.10034	0.227347	566	..	TRUE	FALSE	FALSE	FALSE	FALSE	TRUE	TRUE	..	nan	nan	FALSE	..	2	0.528536	..
..	fig|83333.1.peg.301	fig|83333.1.peg.3433	b0304	b3500	ykgC	gor	#N/A	EC:1.8.1.7	..	4.52658	4.57254	599	3.91169	0.230789	572	..	TRUE	FALSE	FALSE	FALSE	FALSE	TRUE	TRUE	..	nan	nan	FALSE	..	1	0	..
..	fig|83333.1.peg.301	fig|83333.1.peg.873	b0304	b0888	ykgC	trxB	#N/A	EC:1.8.1.9	..	6.63023	6.64769	194	6.22783	0.146925	186	..	TRUE	FALSE	FALSE	FALSE	FALSE	TRUE	TRUE	..	nan	nan	FALSE	..	1	0	..
..	fig|83333.1.peg.301	fig|83333.1.peg.1094	b0304	b1109	ykgC	ndh	#N/A	EC:1.6.99.3	..	6.01046	5.97403	38	5.5379	0.233553	38	..	TRUE	FALSE	FALSE	FALSE	FALSE	TRUE	TRUE	..	nan	nan	FALSE	..	0	nan	..
..	fig|83333.1.peg.3905	fig|83333.1.peg.3904	b3992	b4407	thiF	thiS	#N/A	#N/A	..	0.51105	0.51105	1	0.51105	0	1	..	TRUE	FALSE	FALSE	FALSE	FALSE	TRUE	TRUE	..	nan	nan	FALSE	..	-1	0.733111	..
..	fig|83333.1.peg.3905	fig|83333.1.peg.3359	b3992	b3425	thiF	glpE	#N/A	EC:2.8.1.1	..	4.40915	4.37713	534	3.02537	0.491945	463	..	TRUE	FALSE	FALSE	FALSE	FALSE	TRUE	TRUE	..	nan	nan	FALSE	..	0	nan	..
..	fig|83333.1.peg.3111	fig|83333.1.peg.25	b3166	b0025	truB	ribF	#N/A	EC:2.7.1.26#EC:2.7.7.2	..	4.3677	4.44143	2	4.29398	0.073725	2	..	TRUE	FALSE	FALSE	FALSE	FALSE	TRUE	TRUE	..	nan	nan	FALSE	..	0	0.733111	..
..	fig|83333.1.peg.1186	fig|83333.1.peg.1185	b1200	b1199	dhaK	dhaL	#N/A	#N/A	..	2.51964	2.76564	2	2.27365	0.245995	2	..	TRUE	FALSE	FALSE	FALSE	FALSE	TRUE	TRUE	..	nan	nan	FALSE	..	-1	0	..
..	fig|83333.1.peg.3301	fig|83333.1.peg.3300	b3366	b3365	nirD	nirB	#N/A	#N/A	..	1.08715	1.06749	8	1.05675	0.0303231	8	..	TRUE	FALSE	FALSE	FALSE	FALSE	TRUE	TRUE	..	nan	nan	FALSE	..	0	nan	..
..	fig|83333.1.peg.3301	fig|83333.1.peg.2510	b3366	b2540	nirD	hcaC	#N/A	#N/A	..	2.83942	2.89748	112	2.03107	0.240809	110	..	TRUE	FALSE	FALSE	FALSE	FALSE	TRUE	TRUE	..	nan	nan	FALSE	..	1	nan	..
..	fig|83333.1.peg.3301	fig|83333.1.peg.1094	b3366	b1109	nirD	ndh	#N/A	EC:1.6.99.3	..	6.00924	6.04719	4	5.89638	0.0655315	4	..	TRUE	FALSE	FALSE	FALSE	FALSE	TRUE	TRUE	..	nan	nan	FALSE	..	0	nan	..
..	fig|83333.1.peg.1184	fig|83333.1.peg.2384	b1198	b2416	ycgC	ptsI	#N/A	EC:2.7.3.9	..	2.77393	2.81479	64	2.26559	0.278262	60	..	TRUE	FALSE	FALSE	FALSE	FALSE	TRUE	TRUE	..	nan	nan	FALSE	..	1	nan	..
..	fig|83333.1.peg.1184	fig|83333.1.peg.2383	b1198	b2415	ycgC	ptsH	#N/A	#N/A	..	2.51151	2.54392	253	1.56882	0.295084	242	..	TRUE	FALSE	FALSE	FALSE	FALSE	TRUE	TRUE	..	nan	nan	FALSE	..	2	nan	..
..	fig|83333.1.peg.1183	fig|83333.1.peg.3452	b1197	b3519	treA	treF	EC:3.2.1.28	EC:3.2.1.28	..	1.81195	1.81431	328	0.00254	0.277834	321	..	TRUE	FALSE	FALSE	FALSE	FALSE	TRUE	TRUE	..	nan	nan	FALSE	..	0	-0.195172	..
..	fig|83333.1.peg.3509	fig|83333.1.peg.513	b3575	b0517	yiaK	allD	EC:1.1.1.130	#N/A	..	3.17761	3.19203	88	2.83103	0.0592614	87	..	TRUE	FALSE	FALSE	FALSE	FALSE	TRUE	TRUE	..	nan	nan	FALSE	..	1	-0.239336	..
..	fig|83333.1.peg.2440	fig|83333.1.peg.3877	b2472	b3957	dapE	argE	EC:3.5.1.18	EC:3.5.1.16	..	5.45188	5.44732	1411	3.20213	0.349436	1359	..	TRUE	FALSE	FALSE	FALSE	FALSE	TRUE	TRUE	..	nan	nan	TRUE	..	0	0.357191	..
..	fig|83333.1.peg.2447	fig|83333.1.peg.3169	b2478	b3225	dapA	nanA	EC:4.3.3.7	EC:4.1.3.3	..	3.44229	3.37753	4018	2.06545	0.38493	2834	..	TRUE	FALSE	FALSE	FALSE	FALSE	TRUE	TRUE	..	nan	nan	TRUE	..	1	nan	..
..	fig|83333.1.peg.3106	fig|83333.1.peg.1890	b3161	b1907	mtr	tyrP	#N/A	#N/A	..	2.67823	2.71287	9	2.4343	0.200366	9	..	TRUE	FALSE	FALSE	FALSE	FALSE	TRUE	TRUE	..	nan	nan	FALSE	..	0	-0.263839	..
..	fig|83333.1.peg.3106	fig|83333.1.peg.3646	b3161	b3709	mtr	tnaB	#N/A	#N/A	..	2.6136	2.44096	12	2.27737	0.349399	12	..	TRUE	FALSE	FALSE	FALSE	FALSE	TRUE	TRUE	..	nan	nan	FALSE	..	-1	nan	..
..	fig|83333.1.peg.1196	fig|83333.1.peg.3215	b1210	b3281	hemA	aroE	EC:1.2.1.70	EC:1.1.1.25	..	8.53056	8.53056	1	8.53056	0	1	..	TRUE	FALSE	FALSE	FALSE	FALSE	TRUE	TRUE	..	nan	nan	TRUE	..	1	0.34912	..
..	fig|83333.1.peg.1196	fig|83333.1.peg.3730	b1210	b3805	hemA	hemC	EC:1.2.1.70	EC:2.5.1.61	..	2.92569	2.92569	1	2.92569	0	1	..	TRUE	FALSE	FALSE	FALSE	FALSE	TRUE	TRUE	..	nan	nan	TRUE	..	-1	0.684016	..
..	fig|83333.1.peg.1193	fig|83333.1.peg.125	b1207	b0125	prs	hpt	EC:2.7.6.1	EC:2.4.2.8	..	3.02495	3.02495	1	3.02495	0	1	..	TRUE	FALSE	FALSE	FALSE	FALSE	TRUE	TRUE	..	nan	nan	TRUE	..	-1	-0.195172	..
..	fig|83333.1.peg.1193	fig|83333.1.peg.465	b1207	b0469	prs	apt	EC:2.7.6.1	EC:2.4.2.7	..	3.99071	3.84212	3	3.80922	0.233783	3	..	TRUE	FALSE	FALSE	FALSE	FALSE	TRUE	TRUE	..	nan	nan	TRUE	..	2	0	..
..	fig|83333.1.peg.1194	fig|83333.1.peg.3	b1208	b0003	ispE	thrB	EC:2.7.1.148	EC:2.7.1.39	..	4.2443	4.23859	55	4.08011	0.0789972	55	..	TRUE	FALSE	FALSE	FALSE	FALSE	TRUE	TRUE	..	nan	nan	TRUE	..	2	0.336066	..
..	fig|83333.1.peg.1576	fig|83333.1.peg.881	b1590	b0896	ynfH	dmsC	#N/A	#N/A	..	1.51064	1.04892	351	0	1.50299	203	..	TRUE	FALSE	FALSE	FALSE	FALSE	TRUE	TRUE	..	nan	nan	FALSE	..	0	nan	..
..	fig|83333.1.peg.3522	fig|83333.1.peg.238	b3588	b0243	aldB	proA	#N/A	EC:1.2.1.41	..	5.63894	5.76657	33	4.97395	0.338295	33	..	TRUE	FALSE	FALSE	FALSE	FALSE	TRUE	TRUE	..	nan	nan	FALSE	..	1	0.182102	..
..	fig|83333.1.peg.1574	fig|83333.1.peg.1856	b1588	b1872	0	torZ	#N/A	EC:1.7.2.3	..	3.28715	3.12006	986	2.81356	0.347731	384	..	TRUE	FALSE	FALSE	FALSE	FALSE	TRUE	TRUE	..	nan	nan	FALSE	..	0	nan	..
..	fig|83333.1.peg.1574	fig|83333.1.peg.3843	b1588	b3924	0	fpr	#N/A	EC:1.18.1.2	..	5.97043	5.97043	1	5.97043	0	1	..	TRUE	FALSE	FALSE	FALSE	FALSE	TRUE	TRUE	..	nan	nan	FALSE	..	2	nan	..
..	fig|83333.1.peg.1575	fig|83333.1.peg.1576	b1589	b1590	ynfG	ynfH	#N/A	#N/A	..	3.49968	3.49968	1	3.49968	0	1	..	TRUE	FALSE	FALSE	FALSE	FALSE	TRUE	TRUE	..	nan	nan	FALSE	..	-1	nan	..
..	fig|83333.1.peg.1575	fig|83333.1.peg.2255	b1589	b2281	ynfG	nuoI	#N/A	#N/A	..	9.1305	9.1305	1	9.1305	0	1	..	TRUE	FALSE	FALSE	FALSE	FALSE	TRUE	TRUE	..	nan	nan	FALSE	..	1	nan	..
..	fig|83333.1.peg.1575	fig|83333.1.peg.1462	b1589	b1475	ynfG	fdnH	#N/A	#N/A	..	4.12104	4.02451	1104	2.40002	0.27128	534	..	TRUE	FALSE	FALSE	FALSE	FALSE	TRUE	TRUE	..	nan	nan	FALSE	..	0	nan	..
..	fig|83333.1.peg.1575	fig|83333.1.peg.2679	b1589	b2724	ynfG	hycB	#N/A	#N/A	..	4.00993	3.60472	198	3.06589	0.775674	174	..	TRUE	FALSE	FALSE	FALSE	FALSE	TRUE	TRUE	..	nan	nan	FALSE	..	1	nan	..
..	fig|83333.1.peg.1575	fig|83333.1.peg.2179	b1589	b2205	ynfG	napG	#N/A	#N/A	..	6.12747	6.30349	72	4.69611	0.441748	72	..	TRUE	FALSE	FALSE	FALSE	FALSE	TRUE	TRUE	..	nan	nan	FALSE	..	-1	nan	..
..	fig|83333.1.peg.1575	fig|83333.1.peg.880	b1589	b0895	ynfG	dmsB	#N/A	#N/A	..	5.10004	5.00281	84	3.91009	0.388797	80	..	TRUE	FALSE	FALSE	FALSE	FALSE	TRUE	TRUE	..	nan	nan	FALSE	..	1	nan	..
..	fig|83333.1.peg.3523	fig|83333.1.peg.1228	b3589	b1241	yiaY	adhE	EC:1.1.1.1	EC:1.1.1.1#EC:1.2.1.10	..	1.03714	1.45811	1160	0	0.685685	1120	..	TRUE	FALSE	FALSE	FALSE	FALSE	TRUE	TRUE	..	nan	nan	FALSE	..	1	-0.230923	..
..	fig|83333.1.peg.3523	fig|83333.1.peg.322	b3589	b0325	yiaY	yahK	EC:1.1.1.1	EC:1.1.1.2	..	4.09626	4.1872	3603	0	1.8004	1700	..	TRUE	FALSE	FALSE	FALSE	FALSE	TRUE	TRUE	..	nan	nan	FALSE	..	nan	nan	..
..	fig|83333.1.peg.3523	fig|83333.1.peg.2066	b3589	b2091	yiaY	gatD	EC:1.1.1.1	EC:1.1.1.251	..	6.01828	5.85735	3489	3.38434	0.628963	1648	..	TRUE	FALSE	FALSE	FALSE	FALSE	TRUE	TRUE	..	nan	nan	FALSE	..	1	nan	..
..	fig|83333.1.peg.3523	fig|83333.1.peg.1465	b3589	b1478	yiaY	adhP	EC:1.1.1.1	EC:1.1.1.1	..	3.63208	3.99115	4010	0	1.56757	1770	..	TRUE	FALSE	FALSE	FALSE	FALSE	TRUE	TRUE	..	nan	nan	FALSE	..	1	-0.230923	..
..	fig|83333.1.peg.3523	fig|83333.1.peg.600	b3589	b0599	yiaY	ybdH	EC:1.1.1.1	#N/A	..	1.87951	2.01648	3205	0.67986	0.561484	1886	..	TRUE	FALSE	FALSE	FALSE	FALSE	TRUE	TRUE	..	nan	nan	FALSE	..	nan	nan	..
..	fig|83333.1.peg.3523	fig|83333.1.peg.3552	b3589	b3616	yiaY	tdh	EC:1.1.1.1	EC:1.1.1.103	..	4.82076	4.73168	2702	3.25398	0.54531	1503	..	TRUE	FALSE	FALSE	FALSE	FALSE	TRUE	TRUE	..	nan	nan	FALSE	..	1	-0.202387	..
..	fig|83333.1.peg.3523	fig|83333.1.peg.238	b3589	b0243	yiaY	proA	EC:1.1.1.1	EC:1.2.1.41	..	4.56166	4.5532	15	4.40534	0.120684	15	..	TRUE	FALSE	FALSE	FALSE	FALSE	TRUE	TRUE	..	nan	nan	FALSE	..	1	0.182102	..
..	fig|83333.1.peg.3523	fig|83333.1.peg.2755	b3589	b2799	yiaY	fucO	EC:1.1.1.1	EC:1.1.1.77	..	3.32896	3.43977	3161	1.7535	0.629106	1876	..	TRUE	FALSE	FALSE	FALSE	FALSE	TRUE	TRUE	..	nan	nan	FALSE	..	0	nan	..
..	fig|83333.1.peg.3523	fig|83333.1.peg.4179	b3589	b4269	yiaY	yjgB	EC:1.1.1.1	#N/A	..	3.96451	3.26539	3620	0	1.68455	1671	..	TRUE	FALSE	FALSE	FALSE	FALSE	TRUE	TRUE	..	nan	nan	FALSE	..	nan	nan	..
..	fig|83333.1.peg.3523	fig|83333.1.peg.4177	b3589	b4267	yiaY	idnD	EC:1.1.1.1	EC:1.1.1.264	..	4.37611	4.35078	564	2.91816	0.460827	481	..	TRUE	FALSE	FALSE	FALSE	FALSE	TRUE	TRUE	..	nan	nan	FALSE	..	0	-0.158489	..
..	fig|83333.1.peg.1579	fig|83333.1.peg.764	b1593	b0778	ynfK	bioD	EC:6.3.3.3	EC:6.3.3.3	..	2.48062	2.92625	2264	0	1.15677	1958	..	TRUE	FALSE	FALSE	FALSE	FALSE	TRUE	TRUE	..	nan	nan	FALSE	..	1	nan	..
..	fig|83333.1.peg.1579	fig|83333.1.peg.1506	b1593	b1519	ynfK	tam	EC:6.3.3.3	EC:2.1.1.144	..	2.82469	2.82469	1	2.82469	0	1	..	TRUE	FALSE	FALSE	FALSE	FALSE	TRUE	TRUE	..	nan	nan	FALSE	..	2	nan	..
..	fig|83333.1.peg.1573	fig|83333.1.peg.1856	b1587	b1872	ynfE	torZ	#N/A	EC:1.7.2.3	..	3.28715	3.12006	986	2.81356	0.347731	384	..	TRUE	FALSE	FALSE	FALSE	FALSE	TRUE	TRUE	..	nan	nan	FALSE	..	0	nan	..
..	fig|83333.1.peg.1573	fig|83333.1.peg.3843	b1587	b3924	ynfE	fpr	#N/A	EC:1.18.1.2	..	5.97043	5.97043	1	5.97043	0	1	..	TRUE	FALSE	FALSE	FALSE	FALSE	TRUE	TRUE	..	nan	nan	FALSE	..	2	nan	..
..	fig|83333.1.peg.1570	fig|83333.1.peg.3719	b1584	b3790	speG	wecD	EC:2.3.1.57	#N/A	..	5.81346	5.74204	53	5.08378	0.551435	53	..	TRUE	FALSE	FALSE	FALSE	FALSE	TRUE	TRUE	..	nan	nan	FALSE	..	-1	-0.323987	..
..	fig|83333.1.peg.3923	fig|83333.1.peg.328	b4014	b0331	aceB	prpB	EC:2.3.3.9	EC:4.1.3.30	..	4.57376	4.57771	4	4.5698	0.003955	4	..	TRUE	FALSE	FALSE	FALSE	FALSE	TRUE	TRUE	..	nan	nan	FALSE	..	1	-0.195172	..
..	fig|83333.1.peg.3923	fig|83333.1.peg.3924	b4014	b4015	aceB	aceA	EC:2.3.3.9	EC:4.1.3.1	..	1.10291	1.11035	4	1.09546	0.007445	4	..	TRUE	FALSE	FALSE	FALSE	FALSE	TRUE	TRUE	..	nan	nan	FALSE	..	0	nan	..
..	fig|83333.1.peg.3924	fig|83333.1.peg.328	b4015	b0331	aceA	prpB	EC:4.1.3.1	EC:4.1.3.30	..	5.06337	4.85192	1230	3.03243	0.639379	1192	..	TRUE	FALSE	FALSE	FALSE	FALSE	TRUE	TRUE	..	nan	nan	FALSE	..	1	-0.195172	..
..	fig|83333.1.peg.3924	fig|83333.1.peg.3923	b4015	b4014	aceA	aceB	EC:4.1.3.1	EC:2.3.3.9	..	1.20666	1.22616	4	1.18714	0.019505	4	..	TRUE	FALSE	FALSE	FALSE	FALSE	TRUE	TRUE	..	nan	nan	FALSE	..	1	nan	..
..	fig|83333.1.peg.3928	fig|83333.1.peg.3120	b4019	b3177	metH	folP	EC:2.1.1.13	EC:2.5.1.15	..	4.65661	4.71757	69	3.91236	0.212378	69	..	TRUE	FALSE	FALSE	FALSE	FALSE	TRUE	TRUE	..	nan	nan	FALSE	..	1	0.656837	..
..	fig|83333.1.peg.3928	fig|83333.1.peg.256	b4019	b0261	metH	mmuM	EC:2.1.1.13	#N/A	..	4.22517	4.35253	1128	2.71754	0.373021	1116	..	TRUE	FALSE	FALSE	FALSE	FALSE	TRUE	TRUE	..	nan	nan	FALSE	..	-1	nan	..
..	fig|83333.1.peg.3320	fig|83333.1.peg.201	b3385	b0200	gph	gmhB	EC:3.1.3.18	#N/A	..	4.20108	4.21091	6	3.85662	0.277144	6	..	TRUE	FALSE	FALSE	FALSE	FALSE	TRUE	TRUE	..	nan	nan	FALSE	..	0	-0.312004	..
[truncated: 833 more rows]
