# Supplementary material for: Systems-Wide Prediction of Enzyme Promiscuity Reveals a New Underground Alternative Route for Pyridoxal 5’-Phosphate Production in E. coli
Source: PLoS Comput Biol. 2016 Jan 28;12(1):e1004705. doi: 10.1371/journal.pcbi.1004705 (PMC4731195; doi:10.1371/journal.pcbi.1004705)
Supplement: S2 Table — (XLSX) [file pcbi.1004705.s014.xlsx]

## Sheet: Table S2. experimental results
..	Target and replacer information:								..	Information on the target-replacer pair:			..	results of multicopy suppression experiments:					..
..	target is metabolic?	target is a Patrick target (on M9)?	target(SEED)	replacer(SEED)	target name	replacer name	Target function	Replacer function	..	why tested in lab?	Patrick replacer?	Predicted replacer (direct or indirect)	..	is in vitro replacer (verified, taking into account backgrounds)	New verified replacer?	Time till colony appearance (Days)	Colony size	Extent of background growth with empty plasmid	..
..	yes	yes	fig|83333.1.peg.3702	fig|83333.1.peg.2389	ilvA	cysM	Threonine dehydratase biosynthetic (EC 4.3.1.19)	Cysteine synthase B (EC 2.5.1.47)	..	direct promiscuity prediction	n	yes	..	yes	yes	5-8, depending on IPTG concentration	heterogeneous - 0.1-1mm	Very low. Small (~0.1mm) colonies appearing after 10 days	..
..	yes	yes	fig|83333.1.peg.2956	fig|83333.1.peg.3858	metC	metB	Cystathionine beta-lyase (EC 4.4.1.8)	Cystathionine gamma-synthase (EC 2.5.1.48)	..	direct promiscuity prediction	n	yes	..	yes	yes	3	normal (~1mm)	None	..
..	yes	yes	fig|83333.1.peg.1998	fig|83333.1.peg.1999	hisH	hisA	Imidazole glycerol phosphate synthase amidotransferase subunit (EC 2.4.2.-)	Phosphoribosylformimino-5-aminoimidazole carboxamide ribotide isomerase (EC 5.3.1.16)	..	direct promiscuity prediction	n	yes	..	yes	yes	6-10, depending on IPTG concentration	heterogeneous - 0.1-1mm	Considerable: 20-50% of the colony number in the replacer plate. Colony size is smaller.	..
..	yes	yes	fig|83333.1.peg.2294	fig|83333.1.peg.3903	pdxB	thiG	Erythronate-4-phosphate dehydrogenase (EC 1.1.1.290)	Thiazole biosynthesis protein ThiG	..	indirect promiscuity prediction	n	yes	..	yes	yes	3-4 days	heterogeneous - 0.1-1mm	Considerable. Colonies showed 1 day later than in the replacer plate and/or were considerably smaller	..
..	yes	yes	fig|83333.1.peg.519	fig|83333.1.peg.520	purK	purE	Phosphoribosylaminoimidazole carboxylase ATPase subunit (EC 4.1.1.21)	Phosphoribosylaminoimidazole carboxylase catalytic subunit (EC 4.1.1.21)	..	direct promiscuity prediction	yes	yes	..	yes	n	5 days	normal (~1mm)	None	..
..	yes	yes	fig|83333.1.peg.519	fig|83333.1.peg.49	purK	folA	Phosphoribosylaminoimidazole carboxylase ATPase subunit (EC 4.1.1.21)	Dihydrofolate reductase (EC 1.5.1.3)	..	direct promiscuity prediction	n	yes	..	no	n	__	__	__	..
..	yes	yes	fig|83333.1.peg.519	fig|83333.1.peg.1833	purK	purT	Phosphoribosylaminoimidazole carboxylase ATPase subunit (EC 4.1.1.21)	Phosphoribosylglycinamide formyltransferase 2 (EC 2.1.2.-)	..	direct promiscuity prediction	n	yes	..	no	n	__	__	__	..
..	yes	yes	fig|83333.1.peg.4296	fig|83333.1.peg.3320	serB	gph	Phosphoserine phosphatase (EC 3.1.3.3)	Phosphoglycolate phosphatase (EC 3.1.3.18)	..	direct promiscuity prediction	yes	yes	..	yes	n	2	normal (~1mm)	None	..
..	yes	yes	fig|83333.1.peg.4296	fig|83333.1.peg.3141	serB	kdsC	Phosphoserine phosphatase (EC 3.1.3.3)	3-deoxy-D-manno-octulosonate 8-phosphate phosphatase (EC 3.1.3.45)	..	direct promiscuity prediction	n	yes	..	no	n	__	__	__	..
..	yes	yes	fig|83333.1.peg.4296	fig|83333.1.peg.2965	serB	plsC	Phosphoserine phosphatase (EC 3.1.3.3)	1-acyl-sn-glycerol-3-phosphate acyltransferase (EC 2.3.1.51)	..	direct promiscuity prediction	n	yes	..	no	n	__	__	__	..
..	yes	yes	fig|83333.1.peg.4296	fig|83333.1.peg.1305	serB	ycjU	Phosphoserine phosphatase (EC 3.1.3.3)	Beta-phosphoglucomutase (EC 5.4.2.6)	..	direct promiscuity prediction	n	yes	..	no	n	__	__	__	..
..	yes	yes	fig|83333.1.peg.3702	fig|83333.1.peg.3063	ilvA	tdcB	Threonine dehydratase biosynthetic (EC 4.3.1.19)	Threonine dehydratase, catabolic (EC 4.3.1.19)	..	direct promiscuity prediction	yes	yes	..	yes	n	3	normal (~1mm)	None	..
..	yes	yes	fig|83333.1.peg.3702	fig|83333.1.peg.2382	ilvA	cysK	Threonine dehydratase biosynthetic (EC 4.3.1.19)	Cysteine synthase (EC 2.5.1.47)	..	direct promiscuity prediction	n	yes	..	no	n	__	__	__	..
..	yes	yes	fig|83333.1.peg.3702	fig|83333.1.peg.2339	ilvA	dsdA	Threonine dehydratase biosynthetic (EC 4.3.1.19)	D-serine dehydratase (EC 4.3.1.18)	..	direct promiscuity prediction	n	yes	..	no	n	__	__	__	..
..	yes	yes	fig|83333.1.peg.3701	fig|83333.1.peg.1835	ilvD	edd	Dihydroxy-acid dehydratase (EC 4.2.1.9)	Phosphogluconate dehydratase (EC 4.2.1.12)	..	direct promiscuity prediction	n	yes	..	no	n	__	__	__	..
..	yes	yes	fig|83333.1.peg.3700	fig|83333.1.peg.1081	ilvE	pabC	Branched-chain amino acid aminotransferase (EC 2.6.1.42)	Aminodeoxychorismate lyase (EC 4.1.3.38)	..	direct promiscuity prediction	n	yes	..	no	n	__	__	__	..
..	yes	yes	fig|83333.1.peg.3295	fig|83333.1.peg.2239	pabA	menF	Para-aminobenzoate synthase, amidotransferase component (EC 2.6.1.85)	Menaquinone-specific isochorismate synthase (EC 5.4.4.2)	..	direct promiscuity prediction	yes	yes	..	yes	n	2	normal (~1mm)	Considerable, but colonies much samller than in replacer plates	..
..	yes	yes	fig|83333.1.peg.3295	fig|83333.1.peg.1998	pabA	hisH	Para-aminobenzoate synthase, amidotransferase component (EC 2.6.1.85)	Imidazole glycerol phosphate synthase amidotransferase subunit (EC 2.4.2.-)	..	direct promiscuity prediction	n	yes	..	no	n	__	0	0	..
..	yes	yes	fig|83333.1.peg.3295	fig|83333.1.peg.1795	pabA	pabB	Para-aminobenzoate synthase, amidotransferase component (EC 2.6.1.85)	Para-aminobenzoate synthase, aminase component (EC 2.6.1.85)	..	direct promiscuity prediction	yes	yes	..	yes	n	2	normal (~1mm)	Small (~0.1mm ) colonies	..
..	yes	yes	fig|83333.1.peg.3295	fig|83333.1.peg.1251	pabA	trpE	Para-aminobenzoate synthase, amidotransferase component (EC 2.6.1.85)	Anthranilate synthase, aminase component (EC 4.1.3.27)	..	direct promiscuity prediction	n	yes	..	no	n	__	__	__	..
..	yes	yes	fig|83333.1.peg.32	fig|83333.1.peg.3295	carA	pabA	Carbamoyl-phosphate synthase small chain (EC 6.3.5.5)	Para-aminobenzoate synthase, amidotransferase component (EC 2.6.1.85)	..	direct promiscuity prediction	n	yes	..	no	n	__	__	__	..
..	yes	yes	fig|83333.1.peg.32	fig|83333.1.peg.1998	carA	hisH	Carbamoyl-phosphate synthase small chain (EC 6.3.5.5)	Imidazole glycerol phosphate synthase amidotransferase subunit (EC 2.4.2.-)	..	direct promiscuity prediction	n	yes	..	no	n	__	__	__	..
..	yes	yes	fig|83333.1.peg.2956	fig|83333.1.peg.856	metC	ltaE	Cystathionine beta-lyase (EC 4.4.1.8)	Low-specificity L-threonine aldolase (EC 4.1.2.5)	..	direct promiscuity prediction	n	yes	..	no	n	__	__	__	..
..	yes	yes	fig|83333.1.peg.2864	fig|83333.1.peg.62	serA	araD	D-3-phosphoglycerate dehydrogenase (EC 1.1.1.95)	L-ribulose-5-phosphate 4-epimerase (EC 5.1.3.4)	..	direct promiscuity prediction	n	yes	..	no	n	__	__	__	..
..	yes	yes	fig|83333.1.peg.2864	fig|83333.1.peg.3845	serA	glpK	D-3-phosphoglycerate dehydrogenase (EC 1.1.1.95)	Glycerol kinase (EC 2.7.1.30)	..	direct promiscuity prediction	n	yes	..	no	n	__	__	__	..
..	yes	yes	fig|83333.1.peg.2864	fig|83333.1.peg.3607	serA	ilvN	D-3-phosphoglycerate dehydrogenase (EC 1.1.1.95)	Acetolactate synthase small subunit (EC 2.2.1.6)	..	direct promiscuity prediction	n	yes	..	no	n	__	__	__	..
..	yes	yes	fig|83333.1.peg.2864	fig|83333.1.peg.3498	serA	xylB	D-3-phosphoglycerate dehydrogenase (EC 1.1.1.95)	Xylulose kinase (EC 2.7.1.17)	..	direct promiscuity prediction	n	yes	..	no	n	__	__	__	..
..	yes	yes	fig|83333.1.peg.2864	fig|83333.1.peg.3485	serA	yiaE	D-3-phosphoglycerate dehydrogenase (EC 1.1.1.95)	2-ketoaldonate reductase, broad specificity (EC 1.1.1.215) (EC 1.1.1.-)	..	direct promiscuity prediction	n	yes	..	no	n	__	__	__	..
..	yes	yes	fig|83333.1.peg.2864	fig|83333.1.peg.2759	serA	fucK	D-3-phosphoglycerate dehydrogenase (EC 1.1.1.95)	L-fuculokinase (EC 2.7.1.51)	..	direct promiscuity prediction	n	yes	..	no	n	__	__	__	..
..	yes	yes	fig|83333.1.peg.2864	fig|83333.1.peg.2756	serA	fucA	D-3-phosphoglycerate dehydrogenase (EC 1.1.1.95)	L-fuculose phosphate aldolase (EC 4.1.2.17)	..	direct promiscuity prediction	n	yes	..	no	n	__	__	__	..
..	yes	yes	fig|83333.1.peg.2864	fig|83333.1.peg.2294	serA	pdxB	D-3-phosphoglycerate dehydrogenase (EC 1.1.1.95)	Erythronate-4-phosphate dehydrogenase (EC 1.1.1.290)	..	direct promiscuity prediction	n	yes	..	no	n	__	__	__	..
..	yes	yes	fig|83333.1.peg.2864	fig|83333.1.peg.1370	serA	ldhA	D-3-phosphoglycerate dehydrogenase (EC 1.1.1.95)	D-lactate dehydrogenase (EC 1.1.1.28)	..	direct promiscuity prediction	n	yes	..	no	n	__	__	__	..
..	yes	yes	fig|83333.1.peg.2521	fig|83333.1.peg.856	glyA	ltaE	Serine hydroxymethyltransferase (EC 2.1.2.1)	Low-specificity L-threonine aldolase (EC 4.1.2.5)	..	direct promiscuity prediction	yes	yes	..	no	n	No growth suprression on M9 - couldn't be tested	__	__	..
..	yes	yes	fig|83333.1.peg.2521	fig|83333.1.peg.762	glyA	bioF	Serine hydroxymethyltransferase (EC 2.1.2.1)	8-amino-7-oxononanoate synthase (EC 2.3.1.47)	..	direct promiscuity prediction	n	yes	..	no	n	No growth suprression on M9 - couldn't be tested	__	__	..
..	yes	yes	fig|83333.1.peg.2521	fig|83333.1.peg.4002	glyA	rpiB	Serine hydroxymethyltransferase (EC 2.1.2.1)	Ribose 5-phosphate isomerase B (EC 5.3.1.6)	..	direct promiscuity prediction	n	yes	..	no	n	No growth suprression on M9 - couldn't be tested	__	__	..
..	yes	yes	fig|83333.1.peg.2521	fig|83333.1.peg.3720	glyA	rffA	Serine hydroxymethyltransferase (EC 2.1.2.1)	Lipopolysaccharide biosynthesis protein RffA	..	direct promiscuity prediction	n	yes	..	no	n	No growth suprression on M9 - couldn't be tested	__	__	..
..	yes	yes	fig|83333.1.peg.2521	fig|83333.1.peg.3645	glyA	tnaA	Serine hydroxymethyltransferase (EC 2.1.2.1)	Tryptophanase (EC 4.1.99.1)	..	direct promiscuity prediction	n	yes	..	no	n	No growth suprression on M9 - couldn't be tested	__	__	..
..	yes	yes	fig|83333.1.peg.2521	fig|83333.1.peg.3553	glyA	kbl	Serine hydroxymethyltransferase (EC 2.1.2.1)	2-amino-3-ketobutyrate coenzyme A ligase (EC 2.3.1.29)	..	direct promiscuity prediction	n	yes	..	no	n	No growth suprression on M9 - couldn't be tested	__	__	..
..	yes	yes	fig|83333.1.peg.2294	fig|83333.1.peg.3485	pdxB	yiaE	Erythronate-4-phosphate dehydrogenase (EC 1.1.1.290)	2-ketoaldonate reductase, broad specificity (EC 1.1.1.215) (EC 1.1.1.-)	..	direct promiscuity prediction	n	yes	..	no	n	__	__	__	..
..	yes	yes	fig|83333.1.peg.2294	fig|83333.1.peg.2864	pdxB	serA	Erythronate-4-phosphate dehydrogenase (EC 1.1.1.290)	D-3-phosphoglycerate dehydrogenase (EC 1.1.1.95)	..	direct promiscuity prediction	n	yes	..	no	n	__	__	__	..
..	yes	yes	fig|83333.1.peg.2294	fig|83333.1.peg.1370	pdxB	ldhA	Erythronate-4-phosphate dehydrogenase (EC 1.1.1.290)	D-lactate dehydrogenase (EC 1.1.1.28)	..	direct promiscuity prediction	n	yes	..	no	n	__	__	__	..
..	yes	yes	fig|83333.1.peg.2286	fig|83333.1.peg.3666	purF	glmS	Amidophosphoribosyltransferase (EC 2.4.2.14)	Glucosamine--fructose-6-phosphate aminotransferase [isomerizing] (EC 2.6.1.16)	..	direct promiscuity prediction	n	yes	..	no	n	__	__	__	..
..	yes	yes	fig|83333.1.peg.1998	fig|83333.1.peg.3295	hisH	pabA	Imidazole glycerol phosphate synthase amidotransferase subunit (EC 2.4.2.-)	Para-aminobenzoate synthase, amidotransferase component (EC 2.6.1.85)	..	direct promiscuity prediction	n	yes	..	no	n	__	__	__	..
..	yes	yes	fig|83333.1.peg.1998	fig|83333.1.peg.2000	hisH	hisF	Imidazole glycerol phosphate synthase amidotransferase subunit (EC 2.4.2.-)	Imidazole glycerol phosphate synthase cyclase subunit (EC 4.1.3.-)	..	direct promiscuity prediction	yes	yes	..	yes	n	2	normal (~1mm)	none	..
..	yes	yes	fig|83333.1.peg.1795	fig|83333.1.peg.3700	pabB	ilvE	Para-aminobenzoate synthase, aminase component (EC 2.6.1.85)	Branched-chain amino acid aminotransferase (EC 2.6.1.42)	..	direct promiscuity prediction	n	yes	..	no	n	__	__	__	..
..	yes	yes	fig|83333.1.peg.1795	fig|83333.1.peg.3295	pabB	pabA	Para-aminobenzoate synthase, aminase component (EC 2.6.1.85)	Para-aminobenzoate synthase, amidotransferase component (EC 2.6.1.85)	..	direct promiscuity prediction	n	yes	..	no	n	__	__	__	..
..	yes	yes	fig|83333.1.peg.1795	fig|83333.1.peg.2239	pabB	menF	Para-aminobenzoate synthase, aminase component (EC 2.6.1.85)	Menaquinone-specific isochorismate synthase (EC 5.4.4.2)	..	direct promiscuity prediction	yes	yes	..	yes	n	2	normal (~1mm)	Very high - repacement verifired by plateer experiments	..
..	yes	yes	fig|83333.1.peg.1795	fig|83333.1.peg.2042	pabB	udk	Para-aminobenzoate synthase, aminase component (EC 2.6.1.85)	Uridine kinase (EC 2.7.1.48) [C1]	..	direct promiscuity prediction	n	yes	..	no	n	__	__	__	..
..	yes	yes	fig|83333.1.peg.1795	fig|83333.1.peg.1998	pabB	hisH	Para-aminobenzoate synthase, aminase component (EC 2.6.1.85)	Imidazole glycerol phosphate synthase amidotransferase subunit (EC 2.4.2.-)	..	direct promiscuity prediction	n	yes	..	no	n	__	__	__	..
..	yes	yes	fig|83333.1.peg.1795	fig|83333.1.peg.142	pabB	folK	Para-aminobenzoate synthase, aminase component (EC 2.6.1.85)	2-amino-4-hydroxy-6-hydroxymethyldihydropteridine pyrophosphokinase (EC 2.7.6.3)	..	direct promiscuity prediction	n	yes	..	no	n	__	__	__	..
..	yes	yes	fig|83333.1.peg.1795	fig|83333.1.peg.1251	pabB	trpE	Para-aminobenzoate synthase, aminase component (EC 2.6.1.85)	Anthranilate synthase, aminase component (EC 4.1.3.27)	..	direct promiscuity prediction	n	yes	..	no	n	__	__	__	..
..	yes	yes	fig|83333.1.peg.1795	fig|83333.1.peg.1081	pabB	pabC	Para-aminobenzoate synthase, aminase component (EC 2.6.1.85)	Aminodeoxychorismate lyase (EC 4.1.3.38)	..	direct promiscuity prediction	n	yes	..	no	n	__	__	__	..
..	yes	yes	fig|83333.1.peg.32	fig|83333.1.peg.unmapped	carA	yncK	Carbamoyl-phosphate synthase small chain (EC 6.3.5.5)	#N/A	..	patrick TR pair that we suspected might not come up over background	yes	n	..	no	n	__	__	__	..
..	yes	yes	fig|83333.1.peg.32	fig|83333.1.peg.1724	carA	cho	Carbamoyl-phosphate synthase small chain (EC 6.3.5.5)	#N/A	..	patrick TR pair that we suspected might not come up over background	yes	n	..	no	n	__	__	__	..
..	yes	yes	fig|83333.1.peg.2864	fig|83333.1.peg.1511	serA	yneH	D-3-phosphoglycerate dehydrogenase (EC 1.1.1.95)	Glutaminase (EC 3.5.1.2)	..	patrick TR pair that we suspected might not come up over background	yes	n	..	no	n	__	__	__	..
..	yes	yes	fig|83333.1.peg.2286	fig|83333.1.peg.1719	purF	chbA	Amidophosphoribosyltransferase (EC 2.4.2.14)	#N/A	..	patrick TR pair that we suspected might not come up over background	yes	n	..	no	n	__	__	__	..
..	yes	yes	fig|83333.1.peg.2294	fig|83333.1.peg.2286	pdxB	purF	Erythronate-4-phosphate dehydrogenase (EC 1.1.1.290)	Amidophosphoribosyltransferase (EC 2.4.2.14)	..	patrick TR pair that we suspected might not come up over background	yes	n	..	yes	n	5	normal (~1mm)	none	..
..	yes	yes	fig|83333.1.peg.2294	fig|83333.1.peg.1998	pdxB	hisH	Erythronate-4-phosphate dehydrogenase (EC 1.1.1.290)	Imidazole glycerol phosphate synthase amidotransferase subunit (EC 2.4.2.-)	..	indirect promiscuity prediction	n	yes	..	no	n	__	0	0	..
..	yes	yes	fig|83333.1.peg.3700	fig|83333.1.peg.1744	ilvE	gdhA	Branched-chain amino acid aminotransferase (EC 2.6.1.42)	NADP-specific glutamate dehydrogenase (EC 1.4.1.4)	..	indirect promiscuity prediction	n	yes	..	no	n	__	__	__	..
..	yes	yes	fig|83333.1.peg.892	fig|83333.1.peg.1998	serC	hisH	Phosphoserine aminotransferase (EC 2.6.1.52)	Imidazole glycerol phosphate synthase amidotransferase subunit (EC 2.4.2.-)	..	indirect promiscuity prediction	n	yes	..	no	n	__	__	__	..
..	yes	yes	fig|83333.1.peg.892	fig|83333.1.peg.3903	serC	thiG	Phosphoserine aminotransferase (EC 2.6.1.52)	Thiazole biosynthesis protein ThiG	..	indirect promiscuity prediction	n	yes	..	no	n	__	__	__	..
..	yes	yes	fig|83333.1.peg.2286	fig|83333.1.peg.233	purF	gpt	Amidophosphoribosyltransferase (EC 2.4.2.14)	Xanthine-guanine phosphoribosyltransferase (EC 2.4.2.22)	..	direct promiscuity prediction	n	yes	..	no	n	__	__	__	..
..	yes	yes	fig|83333.1.peg.2384	fig|83333.1.peg.1184	ptsI	ycgC	Phosphoenolpyruvate-protein phosphotransferase of PTS system (EC 2.7.3.9)	DHA-specific EI component	..	direct promiscuity prediction	n	yes	..	no	n	No growth suprression on M9 - couldn't be tested	__	__	..
..	yes	yes	fig|83333.1.peg.2384	fig|83333.1.peg.2069	ptsI	gatA	Phosphoenolpyruvate-protein phosphotransferase of PTS system (EC 2.7.3.9)	PTS system, galactitol-specific IIA component (EC 2.7.1.69)	..	direct promiscuity prediction	n	yes	..	no	n	No growth suprression on M9 - couldn't be tested	__	__	..
..	yes	yes	fig|83333.1.peg.2384	fig|83333.1.peg.2144	ptsI	fruB	Phosphoenolpyruvate-protein phosphotransferase of PTS system (EC 2.7.3.9)	PTS system, fructose-specific IIA component (EC 2.7.1.69)	..	direct promiscuity prediction	n	yes	..	no	n	No growth suprression on M9 - couldn't be tested	__	__	..
..	yes	yes	fig|83333.1.peg.2384	fig|83333.1.peg.2356	ptsI	fryA	Phosphoenolpyruvate-protein phosphotransferase of PTS system (EC 2.7.3.9)	Phosphoenolpyruvate-protein phosphotransferase of PTS system (EC 2.7.3.9)	..	direct promiscuity prediction	n	yes	..	no	n	No growth suprression on M9 - couldn't be tested	__	__	..
..	yes	yes	fig|83333.1.peg.2384	fig|83333.1.peg.2383	ptsI	ptsH	Phosphoenolpyruvate-protein phosphotransferase of PTS system (EC 2.7.3.9)	Phosphocarrier protein of PTS system	..	direct promiscuity prediction	n	yes	..	no	n	No growth suprression on M9 - couldn't be tested	__	__	..
..	yes	yes	fig|83333.1.peg.2384	fig|83333.1.peg.2385	ptsI	crr	Phosphoenolpyruvate-protein phosphotransferase of PTS system (EC 2.7.3.9)	PTS system, glucose-specific IIA component (EC 2.7.1.69)	..	direct promiscuity prediction	n	yes	..	no	n	No growth suprression on M9 - couldn't be tested	__	__	..
..	yes	yes	fig|83333.1.peg.2384	fig|83333.1.peg.3821	ptsI	frvA	Phosphoenolpyruvate-protein phosphotransferase of PTS system (EC 2.7.3.9)	PTS system, fructose-specific IIA component (EC 2.7.1.69)	..	direct promiscuity prediction	n	yes	..	no	n	No growth suprression on M9 - couldn't be tested	__	__	..
..	yes	yes	fig|83333.1.peg.2384	fig|83333.1.peg.3866	ptsI	ptsA	Phosphoenolpyruvate-protein phosphotransferase of PTS system (EC 2.7.3.9)	Phosphoenolpyruvate-protein phosphotransferase of PTS system (EC 2.7.3.9)	..	direct promiscuity prediction	n	yes	..	no	n	No growth suprression on M9 - couldn't be tested	__	__	..
..	yes	yes	fig|83333.1.peg.2864	fig|83333.1.peg.3825	serA	rhaB	D-3-phosphoglycerate dehydrogenase (EC 1.1.1.95)	Rhamnulokinase (EC 2.7.1.5)	..	direct promiscuity prediction	n	yes	..	no	n	__	__	__	..
..	yes	yes	fig|83333.1.peg.2956	fig|83333.1.peg.3720	metC	rffA	Cystathionine beta-lyase (EC 4.4.1.8)	Lipopolysaccharide biosynthesis protein RffA	..	direct promiscuity prediction	n	yes	..	no	n	__	__	__	..
..	yes	yes	fig|83333.1.peg.519	fig|83333.1.peg.93	purK	ddlB	Phosphoribosylaminoimidazole carboxylase ATPase subunit (EC 4.1.1.21)	D-alanine--D-alanine ligase (EC 6.3.2.4)	..	direct promiscuity prediction	n	yes	..	no	n	__	__	__	..
..	..	..	..	..	..	..	..	..	..	..	..	..	..	..	..	..	..	..	..
