# Supplementary material for: Systems-Wide Prediction of Enzyme Promiscuity Reveals a New Underground Alternative Route for Pyridoxal 5’-Phosphate Production in E. coli
Source: PLoS Comput Biol. 2016 Jan 28;12(1):e1004705. doi: 10.1371/journal.pcbi.1004705 (PMC4731195; doi:10.1371/journal.pcbi.1004705)
Supplement: S3 Table — (XLSX) [file pcbi.1004705.s015.xlsx]

## Sheet: Table S3. target backgrounds
..	target(SEED)	gene name	Background levels (Extent of growth when transformed with the empty plasmid)	Days to colonies	Colony size	Growth with FrvX (vs growth with empty plasmid)	..
..	fig.83333.1.peg.2384	ptsl	No suppression phenotype	1	normal	Equal	..
..	fig.83333.1.peg.2521	glyA	No suppression phenotype	1	normal	Inhibited	..
..	fig.83333.1.peg.1795	pabB	Very high	2	normal	Equal	..
..	fig.83333.1.peg.3295	pabA	High	3	normal	Equal	..
..	fig.83333.1.peg.32	carA	High	3-5	normal	Inhibited	..
..	fig.83333.1.peg.2294	pdxB	Medium	3-10	0.1-1mm	Inhibited	..
..	fig.83333.1.peg.1998	hisH	Medium	7	pinpricks-1mm	Inhibited	..
..	fig.83333.1.peg.4296	serB	Low	11	pinpoints	Equal	..
..	fig.83333.1.peg.3702	ilvA	Low	14	pinpoints-0.5mm	Equal	..
..	fig.83333.1.peg.3701	ilvD	Very low	14	pinpoints	Equal	..
..	fig.83333.1.peg.2956	metC	Very low	21	pinpoints-0.5mm	Equal	..
..	fig.83333.1.peg.2286	purF	Very low	21	pinpoints	Equal	..
..	fig.83333.1.peg.2864	serA	Very low	21	pinpoints	Equal	..
..	fig.83333.1.peg.3700	ilvE	Very low	21	pinpoints	Equal	..
..	fig.83333.1.peg.519	purK	None detected	--	--	--	..
..	fig.83333.1.peg.892	SerC	None detected	--	--	--	..
..	..	..	..	..	..	..	..
