# Supplementary material for: Systems-Wide Prediction of Enzyme Promiscuity Reveals a New Underground Alternative Route for Pyridoxal 5’-Phosphate Production in E. coli
Source: PLoS Comput Biol. 2016 Jan 28;12(1):e1004705. doi: 10.1371/journal.pcbi.1004705 (PMC4731195; doi:10.1371/journal.pcbi.1004705)
Supplement: S4 Table — (XLSX) [file pcbi.1004705.s016.xlsx]

## Sheet: Table S4. indirect replacers
Predicted indirect replacer pairs:
..	target(SEED)	target(kegg)	target name	replacer(SEED)	replacer(kegg)	replacer name	..
..	fig|83333.1.peg.185	b0185	accA	fig|83333.1.peg.1833	b1849	purT	..
..	fig|83333.1.peg.185	b0185	accA	fig|83333.1.peg.3197	b3255	accB	..
..	fig|83333.1.peg.185	b0185	accA	fig|83333.1.peg.3198	b3256	accC	..
..	fig|83333.1.peg.185	b0185	accA	fig|83333.1.peg.378	b0381	ddlA	..
..	fig|83333.1.peg.185	b0185	accA	fig|83333.1.peg.2290	b2316	accD	..
..	fig|83333.1.peg.3197	b3255	accB	fig|83333.1.peg.3197	b3255	accB	..
..	fig|83333.1.peg.3197	b3255	accB	fig|83333.1.peg.3198	b3256	accC	..
..	fig|83333.1.peg.3197	b3255	accB	fig|83333.1.peg.1833	b1849	purT	..
..	fig|83333.1.peg.3197	b3255	accB	fig|83333.1.peg.2290	b2316	accD	..
..	fig|83333.1.peg.3197	b3255	accB	fig|83333.1.peg.378	b0381	ddlA	..
..	fig|83333.1.peg.3198	b3256	accC	fig|83333.1.peg.3197	b3255	accB	..
..	fig|83333.1.peg.3198	b3256	accC	fig|83333.1.peg.3198	b3256	accC	..
..	fig|83333.1.peg.3198	b3256	accC	fig|83333.1.peg.1833	b1849	purT	..
..	fig|83333.1.peg.3198	b3256	accC	fig|83333.1.peg.2290	b2316	accD	..
..	fig|83333.1.peg.3198	b3256	accC	fig|83333.1.peg.378	b0381	ddlA	..
..	fig|83333.1.peg.2290	b2316	accD	fig|83333.1.peg.378	b0381	ddlA	..
..	fig|83333.1.peg.2290	b2316	accD	fig|83333.1.peg.1833	b1849	purT	..
..	fig|83333.1.peg.2290	b2316	accD	fig|83333.1.peg.2290	b2316	accD	..
..	fig|83333.1.peg.2290	b2316	accD	fig|83333.1.peg.3197	b3255	accB	..
..	fig|83333.1.peg.2290	b2316	accD	fig|83333.1.peg.3198	b3256	accC	..
..	fig|83333.1.peg.3294	b3359	argD	fig|83333.1.peg.2440	b2472	dapE	..
..	fig|83333.1.peg.3367	b3433	asd	fig|83333.1.peg.455	b0459	maa	..
..	fig|83333.1.peg.3367	b3433	asd	fig|83333.1.peg.181	b0181	lpxA	..
..	fig|83333.1.peg.3367	b3433	asd	fig|83333.1.peg.3543	b3607	cysE	..
..	fig|83333.1.peg.3367	b3433	asd	fig|83333.1.peg.179	b0179	lpxD	..
..	fig|83333.1.peg.3367	b3433	asd	fig|83333.1.peg.166	b0166	dapD	..
..	fig|83333.1.peg.3367	b3433	asd	fig|83333.1.peg.2440	b2472	dapE	..
..	fig|83333.1.peg.3889	b3973	birA	fig|83333.1.peg.2290	b2316	accD	..
..	fig|83333.1.peg.3889	b3973	birA	fig|83333.1.peg.1833	b1849	purT	..
..	fig|83333.1.peg.3889	b3973	birA	fig|83333.1.peg.378	b0381	ddlA	..
..	fig|83333.1.peg.3889	b3973	birA	fig|83333.1.peg.3198	b3256	accC	..
..	fig|83333.1.peg.3889	b3973	birA	fig|83333.1.peg.3197	b3255	accB	..
..	fig|83333.1.peg.3890	b3974	coaA	fig|83333.1.peg.39	b0038	caiB	..
..	fig|83333.1.peg.3890	b3974	coaA	fig|83333.1.peg.1076	b1091	fabH	..
..	fig|83333.1.peg.3890	b3974	coaA	fig|83333.1.peg.37	b0036	caiD	..
..	fig|83333.1.peg.3890	b3974	coaA	fig|83333.1.peg.3071	b3126	garL	..
..	fig|83333.1.peg.3890	b3974	coaA	fig|83333.1.peg.2236	b2262	menB	..
..	fig|83333.1.peg.3890	b3974	coaA	fig|83333.1.peg.616	b0615	citF	..
..	fig|83333.1.peg.3890	b3974	coaA	fig|83333.1.peg.617	b0616	citE	..
..	fig|83333.1.peg.3890	b3974	coaA	fig|83333.1.peg.2870	b2919	scpB	..
..	fig|83333.1.peg.3890	b3974	coaA	fig|83333.1.peg.349	b0352	mhpE	..
..	fig|83333.1.peg.2447	b2478	dapA	fig|83333.1.peg.181	b0181	lpxA	..
..	fig|83333.1.peg.2447	b2478	dapA	fig|83333.1.peg.2440	b2472	dapE	..
..	fig|83333.1.peg.2447	b2478	dapA	fig|83333.1.peg.166	b0166	dapD	..
..	fig|83333.1.peg.2447	b2478	dapA	fig|83333.1.peg.455	b0459	maa	..
..	fig|83333.1.peg.2447	b2478	dapA	fig|83333.1.peg.3543	b3607	cysE	..
..	fig|83333.1.peg.2447	b2478	dapA	fig|83333.1.peg.179	b0179	lpxD	..
..	fig|83333.1.peg.31	b0031	dapB	fig|83333.1.peg.3543	b3607	cysE	..
..	fig|83333.1.peg.31	b0031	dapB	fig|83333.1.peg.2440	b2472	dapE	..
..	fig|83333.1.peg.31	b0031	dapB	fig|83333.1.peg.166	b0166	dapD	..
..	fig|83333.1.peg.31	b0031	dapB	fig|83333.1.peg.455	b0459	maa	..
..	fig|83333.1.peg.31	b0031	dapB	fig|83333.1.peg.179	b0179	lpxD	..
..	fig|83333.1.peg.31	b0031	dapB	fig|83333.1.peg.181	b0181	lpxA	..
..	fig|83333.1.peg.166	b0166	dapD	fig|83333.1.peg.2440	b2472	dapE	..
..	fig|83333.1.peg.2440	b2472	dapE	fig|83333.1.peg.2440	b2472	dapE	..
..	fig|83333.1.peg.3575	b3639	dfp	fig|83333.1.peg.349	b0352	mhpE	..
..	fig|83333.1.peg.3575	b3639	dfp	fig|83333.1.peg.2870	b2919	scpB	..
..	fig|83333.1.peg.3575	b3639	dfp	fig|83333.1.peg.37	b0036	caiD	..
..	fig|83333.1.peg.3575	b3639	dfp	fig|83333.1.peg.39	b0038	caiB	..
..	fig|83333.1.peg.3575	b3639	dfp	fig|83333.1.peg.3071	b3126	garL	..
..	fig|83333.1.peg.3575	b3639	dfp	fig|83333.1.peg.617	b0616	citE	..
..	fig|83333.1.peg.3575	b3639	dfp	fig|83333.1.peg.616	b0615	citF	..
..	fig|83333.1.peg.3575	b3639	dfp	fig|83333.1.peg.1076	b1091	fabH	..
..	fig|83333.1.peg.3575	b3639	dfp	fig|83333.1.peg.2236	b2262	menB	..
..	fig|83333.1.peg.173	b0173	dxr	fig|83333.1.peg.2841	b2889	idi	..
..	fig|83333.1.peg.180	b0180	fabZ	fig|83333.1.peg.91	b0090	murG	..
..	fig|83333.1.peg.1196	b1210	hemA	fig|83333.1.peg.762	b0776	bioF	..
..	fig|83333.1.peg.1196	b1210	hemA	fig|83333.1.peg.856	b0870	ltaE	..
..	fig|83333.1.peg.1196	b1210	hemA	fig|83333.1.peg.3553	b3617	kbl	..
..	fig|83333.1.peg.155	b0154	hemL	fig|83333.1.peg.856	b0870	ltaE	..
..	fig|83333.1.peg.155	b0154	hemL	fig|83333.1.peg.3553	b3617	kbl	..
..	fig|83333.1.peg.155	b0154	hemL	fig|83333.1.peg.762	b0776	bioF	..
..	fig|83333.1.peg.2703	b2747	ispD	fig|83333.1.peg.2841	b2889	idi	..
..	fig|83333.1.peg.1194	b1208	ispE	fig|83333.1.peg.2841	b2889	idi	..
..	fig|83333.1.peg.2702	b2746	ispF	fig|83333.1.peg.2841	b2889	idi	..
..	fig|83333.1.peg.29	b0029	ispH	fig|83333.1.peg.2841	b2889	idi	..
..	fig|83333.1.peg.2893	b2942	metK	fig|83333.1.peg.1676	b1692	ydiB	..
..	fig|83333.1.peg.2893	b2942	metK	fig|83333.1.peg.2841	b2889	idi	..
..	fig|83333.1.peg.3887	b3967	murI	fig|83333.1.peg.3700	b3770	ilvE	..
..	fig|83333.1.peg.3887	b3967	murI	fig|83333.1.peg.1081	b1096	pabC	..
..	fig|83333.1.peg.53	b0052	pdxA	fig|83333.1.peg.3903	b3991	thiG	..
..	fig|83333.1.peg.53	b0052	pdxA	fig|83333.1.peg.1998	b2023	hisH	..
..	fig|83333.1.peg.2294	b2320	pdxB	fig|83333.1.peg.3903	b3991	thiG	..
..	fig|83333.1.peg.2294	b2320	pdxB	fig|83333.1.peg.1998	b2023	hisH	..
..	fig|83333.1.peg.2534	b2564	pdxJ	fig|83333.1.peg.3903	b3991	thiG	..
..	fig|83333.1.peg.2534	b2564	pdxJ	fig|83333.1.peg.1998	b2023	hisH	..
..	fig|83333.1.peg.2965	b3018	plsC	fig|83333.1.peg.91	b0090	murG	..
..	fig|83333.1.peg.892	b0907	serC	fig|83333.1.peg.3903	b3991	thiG	..
..	fig|83333.1.peg.892	b0907	serC	fig|83333.1.peg.1998	b2023	hisH	..
..	fig|83333.1.peg.69	b0068	thiB	fig|83333.1.peg.1305	b1317	ycjU	..
..	fig|83333.1.peg.69	b0068	thiB	fig|83333.1.peg.3359	b3425	glpE	..
..	fig|83333.1.peg.69	b0068	thiB	fig|83333.1.peg.507	b0511	ybbW	..
..	fig|83333.1.peg.68	b0067	thiP	fig|83333.1.peg.1305	b1317	ycjU	..
..	fig|83333.1.peg.68	b0067	thiP	fig|83333.1.peg.3359	b3425	glpE	..
..	fig|83333.1.peg.68	b0067	thiP	fig|83333.1.peg.507	b0511	ybbW	..
..	fig|83333.1.peg.67	b0066	thiQ	fig|83333.1.peg.1305	b1317	ycjU	..
..	fig|83333.1.peg.67	b0066	thiQ	fig|83333.1.peg.3359	b3425	glpE	..
..	fig|83333.1.peg.67	b0066	thiQ	fig|83333.1.peg.507	b0511	ybbW	..
..	..	..	..	..	..	..	..
