# Supplementary material for: Systems-Wide Prediction of Enzyme Promiscuity Reveals a New Underground Alternative Route for Pyridoxal 5’-Phosphate Production in E. coli
Source: PLoS Comput Biol. 2016 Jan 28;12(1):e1004705. doi: 10.1371/journal.pcbi.1004705 (PMC4731195; doi:10.1371/journal.pcbi.1004705)
Supplement: S5 Table — (XLSX) [file pcbi.1004705.s017.xlsx]

## Sheet: Table S5. microwell experiment
Microwell plate experiments (as per Figure 5a), with all tested timepoints shown.
			24h							48h							96h
		NH4Cl (%) ==>	22.5	15.08	10.1	6.77	4.53	3.04		22.5	15.08	10.1	6.77	4.53	3.04		22.5	15.08	10.1	6.77	4.53	3.04
	iptg (uM)
pdxB	500		0.0508	0.0423	0.05	0.0428	0.0467	0.0808		0.0424	0.0416	0.0413	0.0431	0.1695	0.3179		0.0439	0.0421	0.0422	0.0507	0.7892	0.6063
	250		0.0448	0.0426	0.0443	0.0459	0.0763	0.1795		0.0417	0.0416	0.0413	0.0459	0.1966	0.3455		0.0424	0.0436	0.0558	0.0431	0.3257	0.5526
	125		0.0437	0.0416	0.0429	0.0446	0.0943	0.199		0.0425	0.0426	0.0427	0.0434	0.2084	0.4958		0.0422	0.0416	0.0412	0.0441	0.4001	0.6009
	62.5		0.0436	0.0427	0.0425	0.0431	0.0858	0.1373		0.0433	0.0408	0.0432	0.0474	0.2584	0.436		0.0432	0.0415	0.0412	0.0688	0.3628	0.5667
	31.25		0.0441	0.0417	0.0432	0.0453	0.1165	0.2143		0.043	0.0422	0.0423	0.0467	0.2232	0.4157		0.0427	0.0415	0.0413	0.0717	0.351	0.5253
	15.625		0.0437	0.0427	0.0425	0.0434	0.0886	0.1579		0.0425	0.042	0.0415	0.0487	0.2449	0.415		0.0421	0.0452	0.041	0.0795	0.4073	0.4249
	7.8125		0.0447	0.0428	0.0428	0.0431	0.0952	0.1575		0.0421	0.0415	0.0415	0.0525	0.2491	0.4218		0.0431	0.0417	0.0413	0.081	0.3126	0.4589
	3.90625		0.0443	0.0477	0.0425	0.0446	0.0895	0.1508		0.0425	0.0425	0.0418	0.047	0.2168	0.4261		0.044	0.0422	0.0419	0.0758	0.3516	0.4646
thiG	500		0.0438	0.0428	0.043	0.0453	0.046	0.0491		0.0413	0.0436	0.0402	0.0417	0.0443	0.0577		0.0445	0.0428	0.0417	0.0423	0.1031	0.0981
	250		0.0438	0.0423	0.0424	0.0429	0.0436	0.0446		0.0416	0.046	0.0418	0.0427	0.0465	0.1322		0.0445	0.0432	0.0426	0.0425	0.136	0.4772
	125		0.0441	0.0423	0.0426	0.0444	0.0464	0.0507		0.0414	0.0406	0.0406	0.0424	0.047	0.1093		0.0441	0.0431	0.0416	0.0428	0.0709	0.3913
	62.5		0.0438	0.0422	0.0418	0.0429	0.0461	0.0497		0.0415	0.0417	0.0437	0.0421	0.0508	0.2003		0.0431	0.0426	0.0417	0.0439	0.193	0.5827
	31.25		0.0439	0.0422	0.042	0.0429	0.0476	0.0536		0.0413	0.0408	0.0407	0.0437	0.059	0.1112		0.0441	0.0438	0.0419	0.0458	0.1999	0.5711
	15.625		0.044	0.0426	0.0421	0.0434	0.0476	0.0559		0.0414	0.0407	0.0409	0.0443	0.0636	0.1474		0.0442	0.0431	0.0419	0.0466	0.1817	0.6271
	7.8125		0.0441	0.0425	0.042	0.0433	0.0474	0.0557		0.0415	0.0412	0.0408	0.045	0.0726	0.1227		0.0441	0.0432	0.042	0.0515	0.2271	0.711
	3.90625		0.0513	0.0427	0.0428	0.0446	0.0498	0.0643		0.0421	0.0413	0.0412	0.0452	0.0667	0.1137		0.0449	0.0438	0.0425	0.0497	0.2275	0.6393
thiGmut	500		0.0426	0.0418	0.0428	0.044	0.0448	0.046		0.041	0.0403	0.0402	0.0418	0.0411	0.0435		0.0442	0.0422	0.0411	0.0436	0.0443	0.0836
	250		0.0436	0.0419	0.0422	0.0426	0.0428	0.0439		0.0408	0.0406	0.0404	0.0422	0.0454	0.0553		0.0482	0.043	0.0413	0.0435	0.0544	0.1018
	125		0.0434	0.042	0.0418	0.0424	0.044	0.045		0.0412	0.0408	0.0405	0.0419	0.0477	0.0518		0.0415	0.0416	0.0424	0.0427	0.0619	0.0707
	62.5		0.0434	0.0419	0.0417	0.0425	0.0448	0.0482		0.0414	0.0411	0.0415	0.0435	0.0525	0.0589		0.0418	0.0437	0.0414	0.0449	0.0819	0.0842
	31.25		0.0436	0.042	0.0417	0.0425	0.0454	0.0471		0.0415	0.0412	0.0406	0.0428	0.0641	0.0694		0.0442	0.0438	0.0418	0.0458	0.0846	0.1066
	15.625		0.0437	0.0421	0.0418	0.0428	0.0458	0.0472		0.0412	0.0408	0.0405	0.0433	0.0624	0.0703		0.0427	0.0426	0.0457	0.0475	0.1051	0.1184
	7.8125		0.0438	0.0421	0.0418	0.0427	0.0462	0.0484		0.0417	0.0414	0.0413	0.044	0.0638	0.0724		0.0422	0.0424	0.043	0.0497	0.1075	0.1212
	3.90625		0.0437	0.0424	0.042	0.0442	0.0462	0.0519		0.0419	0.0433	0.0409	0.0439	0.0638	0.0729		0.0441	0.0429	0.0423	0.049	0.0997	0.1207
empty	500		0.0459	0.0422	0.0426	0.0461	0.0499	0.0482		0.0419	0.041	0.0421	0.0456	0.0441	0.0561		0.044	0.0425	0.0417	0.0422	0.122	0.0927
	250		0.0438	0.0418	0.0417	0.0425	0.045	0.0445		0.042	0.0411	0.0408	0.043	0.045	0.0674		0.0446	0.0426	0.0418	0.0423	0.0761	0.1196
	125		0.0438	0.0413	0.0418	0.0422	0.0462	0.048		0.043	0.0422	0.0415	0.0437	0.0483	0.0641		0.0446	0.043	0.0414	0.0428	0.1092	0.0936
	62.5		0.0435	0.0416	0.042	0.0443	0.0432	0.0478		0.0426	0.042	0.0412	0.0456	0.0552	0.0702		0.0442	0.0432	0.0422	0.0454	0.1658	0.1011
	31.25		0.0435	0.0414	0.042	0.0435	0.0433	0.0473		0.0427	0.0421	0.0417	0.0452	0.0639	0.0809		0.0442	0.0439	0.0424	0.049	0.1412	0.1105
	15.625		0.0435	0.0415	0.0422	0.0444	0.0439	0.0501		0.0422	0.041	0.0443	0.0473	0.071	0.081		0.0423	0.0428	0.0411	0.0529	0.1289	0.1463
	7.8125		0.0435	0.0416	0.0419	0.0436	0.0443	0.0519		0.0427	0.0422	0.0414	0.0466	0.0732	0.0827		0.0425	0.0435	0.0423	0.054	0.1333	0.1708
	3.90625		0.0415	0.0412	0.0428	0.0438	0.0448	0.0518		0.0423	0.0417	0.0417	0.0451	0.0671	0.0761		0.0429	0.0434	0.042	0.0565	0.1344	0.1402
